# Supplementary material for: Integration of miRNA and mRNA Co-Expression Reveals Potential Regulatory Roles of miRNAs in Developmental and Immunological Processes in Calf Ileum during Early Growth
Source: Cells. 2018 Sep 11;7(9):134. doi: 10.3390/cells7090134 (PMC6162677; doi:10.3390/cells7090134)
Supplement: Supplementary file 1 [file cells-07-00134-s001.zip]

Archive with 8 entries (8 files):
- Table S1_mapping_statistics_Ileum.xlsx
- Table S2_Length_distribution_Ileum.xlsx
- Table S3_expressed novel miRNA.xlsx
- Table S4_Novel and Known miiRNAs read counts.xlsx
- Table S5. Target gene predicted for the 20 top.express.mir.xlsx
- Table S6. DE miRNAs and target genes .xlsx
- Table S7 GO and KEGGs  for DE miRNA target genes.xlsx
- Tabls S8_DE gene negatively correaleted with a DE miRNAs.xlsx
