# Supplementary material for: Integration of miRNA and mRNA Co-Expression Reveals Potential Regulatory Roles of miRNAs in Developmental and Immunological Processes in Calf Ileum during Early Growth
Source: Cells. 2018 Sep 11;7(9):134. doi: 10.3390/cells7090134 (PMC6162677; doi:10.3390/cells7090134)
Supplement: Supplementary file 1 [file cells-07-00134-s001.zip › Table S1_mapping_statistics_Ileum.xlsx]

## Sheet: Table S1. Mapping statistics
	Table S1: Mapping statistics of miRNA sequencing reads
	Calf #	Day of slaughter	Raw reads	After adaptor trimming, length and quality filtering	% remaing reads	tRNA	% of tRNA	rRNA	% of rRNA	snRNA	% of snRNA	snoRNA	% of snoRNA	reads mapping to more than 5 position	% mapping to more than 5 positions	Reads left for miRNA analysis	% of raw reads	mapped	% of mapped	unmapped	% of unmapped
	33	96	7509335	4690167	62.4578	213755	4.55751	4131	0.0880779	11881	0.253317	50437	1.07538	35772	0.762702	4374191	58.25	3983964	91.0789	390227	8.92112
	34	96	6871934	5370241	78.1474	101953	1.89848	6404	0.11925	6591	0.122732	60683	1.12999	29408	0.54761	5165202	75.1637	4781022	92.5621	384180	7.43785
	35	33	8908203	7655410	85.9366	84902	1.10905	43797	0.572105	8658	0.113096	91431	1.19433	48616	0.635054	7378006	82.8226	6883330	93.2953	494676	6.70474
	36	33	12690314	10661161	84.0102	160659	1.50696	56388	0.528911	9271	0.0869605	139170	1.30539	70872	0.664768	10224801	80.5717	9576184	93.6564	648617	6.34357
	39	96	7945349	6567426	82.6575	107833	1.64194	6991	0.10645	3762	0.0572827	45568	0.693849	38777	0.590444	6364495	80.1034	5879719	92.3831	484776	7.61688
	40	96	6904429	6165725	89.301	54341	0.88134	11120	0.180352	4003	0.0649234	47007	0.762392	30054	0.487437	6019200	87.1788	5595564	92.9619	423636	7.03808
	41	33	15351384	12518167	81.5442	275298	2.19919	54179	0.432803	22319	0.178293	141770	1.13251	96474	0.770672	11928127	77.7007	11128658	93.2976	799469	6.70239
	42	33	11411083	8109531	71.0671	348736	4.30032	44793	0.55235	42534	0.524494	118975	1.4671	101612	1.25299	7452881	65.3127	6852717	91.9472	600164	8.05278
	43	96	11238120	9417552	83.8001	138276	1.46828	18217	0.193437	8049	0.0854681	112244	1.19186	42686	0.45326	9098080	80.9573	8402032	92.3495	696048	7.65049
	47	96	13261943	11240351	84.7564	249242	2.21739	12741	0.113351	7788	0.0692861	102122	0.90853	69551	0.618762	10798907	81.4278	9932439	91.9763	866468	8.02366
	50	96	11433990	9296269	81.3038	146275	1.57348	47282	0.508613	7936	0.0853676	94183	1.01313	54932	0.590904	8945661	78.2374	8245955	92.1783	699706	7.82174
	53	96	15051887	12571300	83.5198	239282	1.9034	19139	0.152244	10149	0.0807315	94020	0.747894	117559	0.935138	12091151	80.3298	11033484	91.2526	1057667	8.74745
	65	33	17196078	14216468	82.6727	322354	2.26747	60732	0.427195	18069	0.127099	229729	1.61594	120855	0.850106	13464729	78.3012	12496147	92.8065	968582	7.19348
	66	33	15149556	11134666	73.4983	387532	3.48041	52860	0.474734	50819	0.456403	144780	1.30026	113551	1.0198	10385124	68.5507	9621549	92.6474	763575	7.35258
	71	33	12696952	10535087	82.9734	231176	2.19434	22938	0.21773	18715	0.177644	86230	0.818503	135855	1.28955	10040173	79.0755	9234820	91.9787	805353	8.02131
	72	33	11837465	10849985	91.658	91702	0.845181	18387	0.169466	5574	0.0513733	61680	0.56848	43689	0.402664	10628953	89.7908	10050577	94.5585	578376	5.44151
		Total	185458022	150999506	81.4198	3153316	2.0883	480099	0.317947	236118	0.15637	1620029	1.07287	1150263	0.761766	144359681	77.8395	133698161	92.6146	10661520	7.38539
