# Supplementary material for: Integration of miRNA and mRNA Co-Expression Reveals Potential Regulatory Roles of miRNAs in Developmental and Immunological Processes in Calf Ileum during Early Growth
Source: Cells. 2018 Sep 11;7(9):134. doi: 10.3390/cells7090134 (PMC6162677; doi:10.3390/cells7090134)
Supplement: Supplementary file 1 [file cells-07-00134-s001.zip › Table S2_Length_distribution_Ileum.xlsx]

## Sheet: Table S2. Length distribution 
	Table S2. Length distribution (nt) of miRNA reads
		Calf #	33	34	35	36	39	40	41	42	43	47	50	53	65	66	71	72
		Day of slaughtering	96	96	33	33	96	96	33	33	96	96	96	96	33	33	33	33	Total
	length (nt)	17	45355	35734	64167	90408	44411	36824	121352	134815	52271	79176	66553	134566	144982	151901	155202	50862	1408579
		18	60152	51390	102155	147340	68508	61462	186777	187708	80046	119403	105482	181996	213529	217612	216170	88711	2088441
		19	107325	83825	116529	186076	122877	97319	262942	202648	145083	193536	152513	250676	259343	228403	248385	149578	2807058
		20	613431	573644	651078	986183	898308	669008	1340374	706564	1084939	1275390	1014830	1376402	1260293	937086	1165321	1130973	15683824
		21	1012679	1000739	1607178	2269866	1355026	1377277	2704656	1528150	1751360	2541923	2044683	2722130	2716117	2266478	2273484	2878285	32050031
		22	1483924	2119874	2949478	4111135	2426039	2363739	4507973	2784947	3689210	4045382	3399865	4439306	5374000	4009317	3471927	4052277	55228393
		23	602474	830715	1426683	1879616	948693	945020	2073457	1371653	1530256	1548331	1421078	1845937	2592240	1840110	1681385	1781232	24318880
		24	253849	351954	409341	480438	366899	390488	548993	369724	603213	689673	529744	744511	693465	503510	450083	378056	7763941
		25	41998	44740	61910	85314	50470	43602	113744	121052	71651	104005	108785	158451	157841	142300	146616	60742	1513221
		26	35620	30186	36332	56083	31674	24658	87443	101855	43576	70090	52162	104734	112033	114958	117857	39843	1059104
		27	67795	57697	54411	85874	54353	43916	143623	152162	90981	131990	102694	159652	175656	184431	167910	71686	1744831
		28	81775	58990	58832	94722	60492	36457	151830	165249	92639	163308	91385	150730	199759	201907	157233	54589	1819897
		29	79338	47050	43459	67537	48627	27925	118957	124216	64166	113985	69507	126677	142337	151267	121929	37293	1384270
		30	196925	75330	61884	103954	77470	35449	136381	145746	98580	141320	118307	150447	152388	167521	145190	58634	1865526
			Total reads
	Length (nt)	17	1408579
		18	2088441
		19	2807058
		20	15683824
		21	32050031
		22	55228393
		23	24318880
		24	7763941
		25	1513221
		26	1059104
		27	1744831
		28	1819897
		29	1384270
		30	1865526
