# Supplementary material for: Integration of miRNA and mRNA Co-Expression Reveals Potential Regulatory Roles of miRNAs in Developmental and Immunological Processes in Calf Ileum during Early Growth
Source: Cells. 2018 Sep 11;7(9):134. doi: 10.3390/cells7090134 (PMC6162677; doi:10.3390/cells7090134)
Supplement: Supplementary file 1 [file cells-07-00134-s001.zip › Table S3_expressed novel miRNA.xlsx]

## Sheet: Table S3_Novel miRNAs
	Table S3: Novel miRNAs identified by miRDeep2
	provisional id	miRDeep2 score	estimated probability that the miRNA candidate is a true positive	total read count	mature read count	loop read count	star read count	significant randfold p-value	example miRBase miRNA with the same seed	consensus mature sequence	consensus star sequence	consensus precursor sequence	precursor coordinate (chr : start .. end : strand)
	bta-miR-1_2046	1079	85 +/- 2%	2115	2106	0	9	yes	-	gaaauccgaacgaacuuuuugg	aaaaaguucguucagguuu	aaaaaguucguucagguuuauccacaccagcuuacagagaaauccgaacgaacuuuuugg	1:158102076..158102136:-
	bta-miR-1_451	2684.2	85 +/- 2%	5270	2326	0	2944	no	-	gcggcccgcgggcucggaugcu	caguccggucccgcggugucuccg	caguccggucccgcggugucuccgccuguugaugccgcgcggcccgcgggcucggaugcu	1:75441259..75441319:+
	bta-miR-1_876	5	84 +/- 2%	29310	29310	0	0	yes	hsa-miR-4770	agagaugaagcacuggagc	ucgcugcuuccauuucaga	agagaugaagcacuggagcaugaccagcagggagucaucugcugcugcuuucauccucgcugcuuccauuucaga	1:140314460..140314535:+
	bta-miR-1_958	1422.1	85 +/- 2%	2781	2272	0	509	yes	mmu-miR-802-5p	ucaguaacaaagauucauccuu	aggagaaucuuugucacuaagu	ucaguaacaaagauucauccuuguguccaucaagcaacaaggagaaucuuugucacuaagu	1:149720314..149720375:+
	bta-miR-2_19032	2015.2	85 +/- 2%	3944	3876	0	68	yes	mmu-miR-7026-5p	aucugagacuguugauauuucu	aaauaucaacagccucagauuu	aaauaucaacagccucagauuuagagugguauuaucugcauaucugagacuguugauauuucu	2:4653625..4653688:+
	bta-miR-2_20337	6.1	84 +/- 2%	693	692	1	0	yes	hsa-miR-6889-5p	gcggggagcccggcgggc	ccgccgggagccgccg	gcggggagcccggcgggcgggagagcccggaaggagcccggggcgcccaggcccccacuggcgccggcaccgcccgccgggagccgccg	2:20811754..20811843:-
	bta-miR-2_21097	147	85 +/- 2%	287	286	0	1	no	mmu-miR-1966-5p	cagggagcagccggggcc	uccccuccgccccccgcc	cagggagcagccggggcccccaucccccaucuacacagggcccuugggguguccccuccgccccccgcc	2:135944921..135944990:-
	bta-miR-3_32826	1284.4	85 +/- 2%	2510	1905	0	605	yes	hsa-miR-561-3p	gaaaguuuguugggguuuuucu	aaagcccaaaugaacuuuuugg	gaaaguuuguugggguuuuucugucacauuuaacagaaaagcccaaaugaacuuuuugg	3:2852302..2852361:+
	bta-miR-3_33771	8160.5	85 +/- 2%	16004	15938	0	66	yes	-	aaaaaccugaaugacccuuuug	aaaagguucauuuggguuucuc	aaaagguucauuuggguuucuccaugccaucuuacggaaaaaccugaaugacccuuuug	3:94548589..94548648:+
	bta-miR-3_33956	218.3	85 +/- 2%	420	398	0	22	yes	chi-miR-2284e	aaaacuugaacaaacuuuuugg	auaaaguucguucggguuuuc	auaaaguucguucggguuuucuugcaugacauuauagaaaaacuugaacaaacuuuuugg	3:110683871..110683931:+
	bta-miR-3_34954	636.9	85 +/- 2%	1257	1254	2	1	no	hsa-miR-1825	cccagugcucugaauguc	cagcgagggccugaggca	cagcgagggccugaggcagguguugacacgaugucauuucuacccagugcucugaauguc	3:94573892..94573952:-
	bta-miR-4_35890	5877	85 +/- 2%	11535	11509	0	26	no	-	aacuuuugccccuaguaacggacu	uccgugcaggaggcaaagca	aacuuuugccccuaguaacggacugaaggcaugaggaaguccgugcaggaggcaaagca	4:95112096..95112155:+
	bta-miR-4_36115	808.8	85 +/- 2%	1584	1508	0	76	yes	-	acacgcguccuuggauccugacu	ucggggcccagggccggugugu	ucggggcccagggccgguguguuuguugccuuaggaacacacgcguccuuggauccugacu	4:119142850..119142911:+
	bta-miR-4_36418	44.7	85 +/- 2%	96	94	0	2	no	-	cggcugaggcuggaggau	ccugcaggcccggaacug	ccugcaggcccggaacugcauugaggaccggcugaggcuggaggau	4:76954666..76954712:-
	bta-miR-4_36488	2803.6	85 +/- 2%	5497	5496	0	1	yes	-	aaaacccugaugaacuuuuuga	aaaaaguucauuugggcu	aaaaaguucauuugggcuuuuucauaagauguuacagaaaaacccugaugaacuuuuuga	4:86669291..86669351:-
	bta-miR-5_37189	1567.2	85 +/- 2%	3072	3025	0	47	yes	-	aagacccgaaugaacuuuuug	aaaaaguucauuuggguuuuu	aaaaaguucauuuggguuuuuccauagaucuuacaggaagacccgaaugaacuuuuug	5:49671417..49671475:+
	bta-miR-6_39529	15166	85 +/- 2%	29746	29607	0	139	yes	-	aaaacacgaacaaacuuuuugg	aaacguucguucagguuuuucu	aaacguucguucagguuuuucuagaauauuuugcaggaaaacacgaacaaacuuuuugg	6:94664382..94664441:+
	bta-miR-7_40734	397.2	85 +/- 2%	772	725	0	47	yes	hsa-miR-548as-3p	aaaaacccgaacaaacuuuuugg	aaaagguucauucggguuuuuc	aaaagguucauucggguuuuucuguaauaccuuacggaaaaaacccgaacaaacuuuuugg	7:20150010..20150071:+
	bta-miR-8_42905	1166.2	85 +/- 2%	2285	2276	0	9	yes	-	aaacccgaacgaacuuuuuga	aaaaaguuugcuuggguuuuuc	aaaaaguuugcuuggguuuuucuguaagauguuacaggggaaacccgaacgaacuuuuuga	8:36222131..36222192:+
	bta-miR-8_44158	5.7	84 +/- 2%	6792	6444	0	348	yes	chi-miR-2284a	aaaaaguucguuuggguuuucu	acccaaaggaacauuuuggcu	aaaaaguucguuuggguuuucuguaggaugguuagaaaacccaaaggaacauuuuggcu	8:111841829..111841888:-
	bta-miR-8_44167	1061.6	85 +/- 2%	2089	2023	0	66	no	-	auccuggacuugcggacagagagc	ccucuccccgaguacaggaaau	auccuggacuugcggacagagagccugauuagccgcuggccucuccccgaguacaggaaau	8:112057891..112057952:-
	bta-miR-9_44370	4231.9	85 +/- 2%	8299	8296	2	1	no	hsa-miR-4488	ggggggcggcggcggcggcgacu	ccggugacuggcggacgucgcag	ggggggcggcggcggcggcgacucacgguguuguucgcucgcgcgucgagcacacgguggguccggugacuggcggacgucgcag	9:40520601..40520686:+
	bta-miR-9_44583	32.4	85 +/- 2%	63	59	0	4	yes	-	aaaccugaaaaaacuuuuugg	cgaaaaguuuguuugaguuuuu	cgaaaaguuuguuugaguuuuuccaaaaaauguuauggagaaaaccugaaaaaacuuuuugg	9:78196245..78196307:+
	bta-miR-10_3033	3999.6	85 +/- 2%	7850	7848	0	2	no	-	cccgccggcggccgcgcg	acgucuccgcuggggggg	acgucuccgcuggggggggucccagccccgccggcggccgcgcg	10:103059731..103059775:+
	bta-miR-10_3258	5	84 +/- 2%	4765	4752	0	13	yes	hsa-miR-6732-3p	aaacccugaugaacuuuuuggc	gaaaguucguuccgguuuuuc	gaaaguucguuccgguuuuucuguaagauguuauggaaaaacccugaugaacuuuuuggc	10:17362789..17362849:-
	bta-miR-10_3426	5.2	84 +/- 2%	1304	1304	0	0	yes	mmu-miR-7218-3p	auaaccugaaugaacuuuuugg	aaagaguucauucagguuuucc	aaagaguucauucagguuuuccauaagaugguacacaauaaccugaaugaacuuuuugg	10:33831078..33831137:-
	bta-miR-11_4174	545.3	85 +/- 2%	1061	1038	0	23	yes	hsa-miR-548k	aaaaguacguuuggguuuuuca	gaaaacuugaaugaacuuuu	aaaaguacguuuggguuuuucauaccaucuuauggaaaacuugaaugaacuuuu	11:25783301..25783355:+
	bta-miR-11_4399	2413.8	85 +/- 2%	4733	4709	0	24	yes	-	aaaacccgaaggaacuuuuug	aaaaguucauucggguuucucu	aaaaguucauucggguuucucuguaacaggcuaugggaaaacccgaaggaacuuuuug	11:48683993..48684051:+
	bta-miR-11_5550	3066.9	85 +/- 2%	6015	5978	0	37	yes	-	gaaacccgaaugaacuuuuug	aaaaguuccuucggguuuucc	aaaaguuccuucggguuuucccauagccuguuacagagaaacccgaaugaacuuuuug	11:48683991..48684049:-
	bta-miR-11_5728	1730.9	85 +/- 2%	3401	3387	0	14	no	-	aaccgcgaguggcugaaccuug	ucgguuuuugccccaugcguugga	ucgguuuuugccccaugcguuggaagacuuccccaaccgcgaguggcugaaccuug	11:72573707..72573763:-
	bta-miR-11_5820	5.2	84 +/- 2%	10287	10283	0	4	yes	hsa-miR-7160-5p	ggcugaggcuggaggaucgcu	acaguccuggaggccagaagu	acaguccuggaggccagaagucugaaaguagucccagcuacuuggcgggcugaggcuggaggaucgcu	11:89658805..89658873:-
	bta-miR-12_6216	1916.6	85 +/- 2%	3760	3725	0	35	yes	-	aaaaguucguucggguuuuu	aaaacccaaaugaacucuuugg	aaaaguucguucggguuuuuuguuuacagcucacuagaaaaacccaaaugaacucuuugg	12:16533031..16533091:+
	bta-miR-12_6260	387.4	85 +/- 2%	751	750	0	1	yes	hsa-miR-2114-5p	aagucccuguucgggcgcca	guauucgaagcggggacg	aagucccuguucgggcgccaucugcugggguccagccccagcugauccaggguauucgaagcggggacg	12:19960728..19960797:+
	bta-miR-12_6299	6.1	84 +/- 2%	2111	2110	0	1	yes	hsa-miR-128-1-5p	gggggccggcggcggcggcggc	gugcggggcuccgggacc	gugcggggcuccgggacccgcgggucaguccgcggggagcucugggggccggcggcggcggcggc	12:25199133..25199198:+
	bta-miR-12_7001	2939.3	85 +/- 2%	5764	5742	0	22	yes	-	aaaacccgaacgaacuuuuug	aacagguucauuuggguuuuu	aacagguucauuuggguuuuuuggaacagcuacaggaaaacccgaacgaacuuuuug	12:33171424..33171481:-
	bta-miR-13_7543	1134.5	85 +/- 2%	2223	2155	0	68	yes	-	cuugcugagugaccucccugcu	cagggaggugucucagugacaagu	cagggaggugucucagugacaaguuuaaucccccuggggcuuuacaaacuugcugagugaccucccugcu	13:39299093..39299163:+
	bta-miR-13_7819	2706.6	85 +/- 2%	5307	5304	0	3	yes	-	aaagcccgaaugaacuuuuug	aaaauguucauucgaguuuuuc	aaaauguucauucgaguuuuucuauaagaugauauggaaaagcccgaaugaacuuuuug	13:63487991..63488050:+
	bta-miR-13_7993	2701.5	85 +/- 2%	5298	5297	0	1	yes	-	caaacccgaaugaacuuuuug	aaaaaguccacuuggguuu	aaaaaguccacuuggguuuccuguaagauguuauggacaaacccgaaugaacuuuuug	13:75190409..75190467:+
	bta-miR-13_8208	5.1	84 +/- 2%	1131	1131	0	0	yes	mmu-miR-7218-3p	auaaccugaaugaacuuuuugg	auaaaguugacucagguuugcc	auaaaguugacucagguuugcccauaugaugugacaggauaaccugaaugaacuuuuugg	13:21803594..21803654:-
	bta-miR-13_8752	2924.2	85 +/- 2%	5734	5489	0	245	yes	-	caaacccgaaugaacuuuuug	aaaaguucauucagguuuuucc	aaaaguucauucagguuuuuccauaacaucauguggacaaacccgaaugaacuuuuug	13:73453338..73453396:-
	bta-miR-14_10139	146.3	85 +/- 2%	279	211	0	68	yes	chi-miR-2284e	aaaacuugaacaaacuuuuugg	aaaaaguuaguuuagguuuuuc	aaaaaguuaguuuagguuuuuccauaagauguuacaggaaaacuugaacaaacuuuuugg	14:70163367..70163427:-
	bta-miR-14_9263	3618.5	85 +/- 2%	7095	7091	0	4	yes	-	aaaccccgaaugaacuuuuug	aaaaaguucauuugggguuu	aaaaaguucauuugggguuucccauacuagccaauggaaaaccccgaaugaacuuuuug	14:23110912..23110971:+
	bta-miR-14_9273	4950.6	85 +/- 2%	9709	9708	0	1	yes	-	caaaccggaaugaacuuuuugg	aaaaaguucauucaauuuuu	aaaaaguucauucaauuuuuccauaagaucuuaugacaaaccggaaugaacuuuuugg	14:24912652..24912710:+
	bta-miR-14_9426	11875.6	85 +/- 2%	23304	23301	0	3	no	hsa-miR-576-5p	uuucuaaugagucagcgcuuugc	ucagguagccaaaguauuggaguu	uuucuaaugagucagcgcuuugcaucagguagccaaaguauuggaguu	14:53990447..53990495:+
	bta-miR-15_11508	1599	85 +/- 2%	3127	3126	0	1	yes	chi-miR-2284d	aaaaccugaaugaaccuuuugg	aaaaguucauuugagguuuucu	aaaaguucauuugagguuuucuauaacaucuuauggcaaaaccugaaugaaccuuuugg	15:68378947..68379006:-
	bta-miR-16_11683	5.1	84 +/- 2%	1907	1907	0	0	yes	hsa-miR-4668-3p	aaaaauccgaacgaacuuuuugg	agaaaguucuuuugggucuuucu	agaaaguucuuuugggucuuucuguaagauguaauggaaaaauccgaacgaacuuuuugg	16:2994833..2994893:+
	bta-miR-16_11751	2155.1	85 +/- 2%	4225	4205	0	20	yes	-	caaacccgaaugaacuuuuug	aaaaaguuuguucggguuuucu	aaaaaguuuguucggguuuucuguaccaugggauggcaaacccgaaugaacuuuuug	16:21253059..21253116:+
	bta-miR-16_12156	670.9	85 +/- 2%	1314	1257	0	57	yes	-	aaaaguucguuuggguuuuucu	aaaaauccaaaugaacuuucug	aaaaguucguuuggguuuuucuguaagaugguuuggaaaaauccaaaugaacuuucug	16:62883818..62883876:+
	bta-miR-16_12476	1648.4	85 +/- 2%	3224	3167	0	57	yes	hsa-miR-548h-3p	aaaaaaccgaguggacuuuuug	aaaaguucauuaggguuuuucu	aaaaguucauuaggguuuuucugugagaugggauggaaaaaaccgaguggacuuuuug	16:20617286..20617344:-
	bta-miR-16_12560	1638.4	85 +/- 2%	3212	3096	0	116	yes	-	uguggccucuggguguguacccuc	aguguacuuccuggggccucu	aguguacuuccuggggccucugggcauauaauuccuguggccucuggguguguacccuc	16:33022297..33022356:-
	bta-miR-16_12872	1769.6	85 +/- 2%	3469	3466	0	3	yes	-	aaaauccgaaugaacuuuuug	aaaaguucguucgguuuucu	aaaaguucguucgguuuucuccacaggaaaauccgaaugaacuuuuug	16:68312096..68312144:-
	bta-miR-17_13539	6710.4	85 +/- 2%	13163	13153	0	10	yes	-	aaaccugaaugaacuuuuugg	caaaaaguuuguuugggguuuc	caaaaaguuuguuugggguuuccccguauggcaaaccugaaugaacuuuuugg	17:71831294..71831347:+
	bta-miR-17_13553	5.9	84 +/- 2%	2248	2244	4	0	yes	hsa-miR-3960	ggcggcggcggcgccggggcg	agccggggcgggggcgccgg	agccggggcgggggcgccggagcggaggaaacaaaaggcuaaggcggcggcggcgccggggcg	17:72247501..72247564:+
	bta-miR-17_13842	652.9	85 +/- 2%	1278	1275	0	3	yes	-	ggaaccugaaugaacuuuuugg	aaaaaguucauucggguuuuu	aaaaaguucauucggguuuuuggugacaacuuacaggaaccugaaugaacuuuuugg	17:15836909..15836966:-
	bta-miR-17_14066	963.5	85 +/- 2%	1889	1861	0	28	yes	-	aaagcccgaaugaacuuuuuag	aaaaaguucauugggguuuucu	aaaaaguucauugggguuuucuguaacaucuuuuggaaaagcccgaaugaacuuuuuag	17:56579527..56579586:-
	bta-miR-19_17651	632.2	85 +/- 2%	1238	1234	0	4	yes	-	aggaacccagaugaacuuucuc	gacaguucacuuggguuuuucc	gacaguucacuuggguuuuuccauaacaucuuacggaggaacccagaugaacuuucuc	19:63378808..63378866:+
	bta-miR-19_18355	5.1	84 +/- 2%	2717	2716	0	1	yes	hsa-miR-378f	acuggacuuggagucaga	gguucaaguccuggcucugc	acuggacuuggagucagacuuccuggguucaaguccuggcucugc	19:39796498..39796543:-
	bta-miR-19_18706	935	85 +/- 2%	1832	1816	0	16	yes	-	aacuguuaggaggcuuggcugcu	agccaagccucuccuaacagga	agccaagccucuccuaacaggaauggaaacugaaacccaacuguuaggaggcuuggcugcu	19:52855369..52855430:-
	bta-miR-20_21657	12476.5	85 +/- 2%	24469	23266	0	1203	yes	-	uuuuccaaugaguuaguccuuu	agaacuaacucauuggaagaga	uuuuccaaugaguuaguccuuugggcacugaugcgaagaacuaacucauuggaagaga	20:10188767..10188825:-
	bta-miR-20_21886	6395.7	85 +/- 2%	12544	12539	0	5	yes	-	aaaccugaaugaacuuuuugg	aaaaaguuccuucuaguuuuuc	aaaaaguuccuucuaguuuuucuaggacaucuuggggacaaaccugaaugaacuuuuugg	20:60458769..60458829:-
	bta-miR-21_22035	6776.7	85 +/- 2%	13291	13290	0	1	yes	-	aaaccugaaugaacuuuuugg	aaauguuuguucggguuuuu	aaauguuuguucggguuuuuguacacuaucacaaaccugaaugaacuuuuugg	21:6451150..6451203:+
	bta-miR-21_23204	1000.3	85 +/- 2%	1953	1907	0	46	yes	hsa-miR-4668-3p	aaaaauccgaacgaacuuuuugg	aaaaguuuguucggguuuucc	aaaaguuuguucggguuuuccacacagcuuccggaaaaauccgaacgaacuuuuugg	21:57742113..57742170:-
	bta-miR-21_23306	4543.1	85 +/- 2%	8909	7262	0	1647	yes	-	ucacugggcauccucugcuuua	aaguacaggaugcccaaugaau	aaguacaggaugcccaaugaauuaaauccaucuaaauacauuucacugggcauccucugcuuua	21:67089281..67089345:-
	bta-miR-22_23450	1125.9	85 +/- 2%	2201	2192	0	9	yes	hsa-miR-1910-3p	uaggcagagaugacagucauacu	uauggcagugucacugac	uaggcagagaugacagucauacuguugaauugccaguauggcagugucacugac	22:4264348..4264402:+
	bta-miR-22_24033	28581.9	85 +/- 2%	56063	56062	0	1	no	hsa-miR-4707-5p	uccccggcaccuccacca	cgagaggccgugacccugag	cgagaggccgugacccugagcagcugugugaccgcaccccacucccgccuugcagguccacccucugcuccccggcaccuccacca	22:59214840..59214926:+
	bta-miR-23_24689	5.5	84 +/- 2%	1130	1130	0	0	yes	mmu-miR-7218-3p	auaaccugaaugaacuuuuugg	aaaaaguuuggguuuuuc	aaaaaguuuggguuuuuccacggcauaaccugaaugaacuuuuugg	23:14123130..14123176:+
	bta-miR-23_25417	3069.9	85 +/- 2%	6019	5962	0	57	yes	-	uugcaugacucugagaguaagu	uugcuuucagggaccugcaagu	uugcuuucagggaccugcaaguacugguccaucauuugcaugacucugagaguaagu	23:32621759..32621816:+
	bta-miR-23_26060	121.9	85 +/- 2%	238	233	4	1	no	hsa-miR-4483	cggguggucgggguggguc	cccugccuggagaagccg	cccugccuggagaagccgguggggacuugacccgguuucauuuucaguuuggguuuaaucaccgcggguggucgggguggguc	23:28357483..28357566:-
	bta-miR-26_29567	583.7	85 +/- 2%	1137	1135	1	1	yes	mmu-miR-7012-3p	ggaccuguguucuccuccc	gaggacugacucaggggu	gaggacugacucagggguucaaagccuggaaaagcggaagucgucaggggcuacgcaagggcaggaccuguguucuccuccc	26:42134445..42134527:+
	bta-miR-26_29603	1115.5	85 +/- 2%	2194	2189	0	5	no	-	ucgagccugacagaucacaca	cugugaccugccaggcacugcc	cugugaccugccaggcacugccuugaaauccccuaaggucgagccugacagaucacaca	26:42785825..42785884:+
	bta-miR-26_29617	7151.5	85 +/- 2%	14025	14023	0	2	yes	-	ccgagccugacagaucacaca	gugugaccugccaggcaccgcc	gugugaccugccaggcaccgccuugucauccccuaaggccgagccugacagaucacaca	26:42790256..42790315:+
	bta-miR-27_30324	3292.4	85 +/- 2%	6449	6441	0	8	yes	chi-miR-2284a	aaaaaguucguuuggguuuucu	aaaacccaaacaaacuuuu	aaaaaguucguuuggguuuucucauaaugucgugugggaaaacccaaacaaacuuuu	27:27255989..27256046:+
	bta-miR-28_30737	2853.2	85 +/- 2%	5596	5484	0	112	yes	-	aaaacccgaaggaacuuuuug	aaaaguucauucagguuuuucu	aaaaguucauucagguuuuucugcucuaucuaauggaaaaacccgaaggaacuuuuug	28:5316921..5316979:+
	bta-miR-28_31312	8424.5	85 +/- 2%	16515	16494	0	21	yes	hsa-miR-6732-3p	aaacccugaacgaacuuuuugg	aaaaaguuuguucagguuucugu	aaaaaguuuguucagguuucuguaagauggugcaaaacccugaacgaacuuuuugg	28:33517923..33517979:-
	bta-miR-29_31601	1167.8	85 +/- 2%	2291	2279	0	12	yes	-	acaaccugaaugaacuuuuuga	uaaaaaguucaucuggguuuuc	uaaaaaguucaucuggguuuucccauaccaugaacaaccugaaugaacuuuuuga	29:29944687..29944742:+
	bta-miR-29_31792	133.1	85 +/- 2%	251	250	0	1	yes	hsa-miR-6749-3p	cuccucccgcccccccgc	ugggggguggggugggcc	cuccucccgcccccccgcggcuggagaguggacgcagugggggguggggugggcc	29:43203181..43203236:+
	bta-miR-X_45783	2884.5	85 +/- 2%	5656	5489	0	167	yes	-	caaacccgaaugaacuuuuug	aaaaguucauuuggguuuuucu	aaaaguucauuuggguuuuucuguaaggugggcuugacaaacccgaaugaacuuuuug	X:30057631..30057689:+
	bta-miR-X_46844	1702.5	85 +/- 2%	3337	2816	96	425	yes	-	gaacugaguccuuuggaaaaga	uuuuccaaugagucaguuauu	uuuuccaaugagucaguuauuuggccaccugaugcgaagaacugaguccuuuggaaaaga	X:40402286..40402346:-
	bta-miR-X_46858	889.6	85 +/- 2%	1743	1732	0	11	yes	-	aaacccgaacgaacuuuuugg	aaaaguucguuuagguuuuucc	aaaaguucguuuagguuuuuccauaacaucuuacggaaacccgaacgaacuuuuugg	X:47424609..47424666:-
	bta-miR-X_46893	554.5	85 +/- 2%	1086	1062	0	24	yes	-	ucagacccauauucucauaggc	ccuauaaaauaugggccuggua	ucagacccauauucucauaggccaucuuaacugucggccuauaaaauaugggccuggua	X:55176762..55176821:-
	bta-miR-X_46930	6793	85 +/- 2%	13323	13285	0	38	yes	-	aaaccugaaugaacuuuuugg	aaaaguucguucguguuuucc	aaaaguucguucguguuuuccaucacaucuugcaggcaaaccugaaugaacuuuuugg	X:60468648..60468706:-
