# Supplementary material for: Integration of miRNA and mRNA Co-Expression Reveals Potential Regulatory Roles of miRNAs in Developmental and Immunological Processes in Calf Ileum during Early Growth
Source: Cells. 2018 Sep 11;7(9):134. doi: 10.3390/cells7090134 (PMC6162677; doi:10.3390/cells7090134)
Supplement: Supplementary file 1 [file cells-07-00134-s001.zip › Table S4_Novel and Known miiRNAs read counts.xlsx]

## Sheet: TS4a.Known miRNA and read count
Table S4a. Known miRNA read counts (summary) and their percentages (read count/total)
miRNAs	Total reads for day 33	Total reads for day 96	Total read	%Total reads day 33	%Total reads day 96	%Overall total reads
bta-miR-143	16742092	7468034	24210126	24.5406	13.6493	19.7761
bta-miR-192	4435941	5383934	9819875	6.50222	9.84016	8.02139
bta-miR-26a	2861953	4861644	7723597	4.19506	8.88558	6.30904
bta-miR-21-5p	4233604	1673008	5906612	6.20563	3.05774	4.82483
bta-miR-191	1691133	4106915	5798048	2.47887	7.50617	4.73615
bta-miR-10b	1693467	2031077	3724544	2.48229	3.71218	3.0424
bta-miR-148a	1702572	1754282	3456854	2.49564	3.20628	2.82374
bta-miR-10a	1413716	1734580	3148296	2.07223	3.17028	2.57169
bta-let-7a-5p	1729397	1231252	2960649	2.53496	2.25035	2.41841
bta-let-7f	1668877	1226489	2895366	2.44625	2.24164	2.36509
bta-miR-27b	1557472	1310625	2868097	2.28295	2.39542	2.34281
bta-miR-99a-5p	1282425	1452116	2734541	1.87978	2.65402	2.23372
bta-miR-215	1320560	1373575	2694135	1.93568	2.51047	2.20071
bta-miR-194	1498650	571343	2069993	2.19673	1.04424	1.69088
bta-miR-145	1152495	798715	1951210	1.68933	1.4598	1.59385
bta-miR-125b	923543	987775	1911318	1.35373	1.80535	1.56127
bta-let-7g	1083909	685389	1769298	1.5888	1.25268	1.44526
bta-miR-125a	526574	1121606	1648180	0.771854	2.04995	1.34632
bta-let-7i	931497	530754	1462251	1.36539	0.970054	1.19444
bta-miR-30e-5p	699838	735220	1435058	1.02583	1.34375	1.17223
bta-miR-142-5p	532639	901112	1433751	0.780745	1.64695	1.17116
bta-miR-199a-3p	1013650	405341	1418991	1.48581	0.740838	1.15911
bta-miR-24-3p	627726	692401	1320127	0.920123	1.26549	1.07835
bta-miR-30d	747419	560435	1307854	1.09557	1.0243	1.06832
bta-miR-92a	697378	487417	1184795	1.02222	0.890847	0.967803
bta-miR-199a-5p	590740	588041	1178781	0.865909	1.07476	0.962891
bta-miR-146a	351451	802721	1154172	0.515158	1.46713	0.942789
bta-miR-199b	705652	239936	945588	1.03435	0.438529	0.772406
bta-miR-151-5p	501576	431365	932941	0.735212	0.788402	0.762076
bta-miR-200a	481991	337570	819561	0.706504	0.616973	0.669461
bta-let-7b	449227	326850	776077	0.658479	0.597381	0.633941
bta-miR-186	389825	354051	743876	0.571407	0.647096	0.607637
bta-miR-103	543770	175289	719059	0.79706	0.320374	0.587365
bta-miR-126-3p	527355	186404	713759	0.772999	0.340689	0.583036
bta-miR-25	472499	223796	696295	0.692591	0.40903	0.568771
bta-miR-99b	332049	364207	696256	0.486719	0.665658	0.568739
bta-miR-22-3p	451417	153988	605405	0.661689	0.281442	0.494527
bta-miR-181a	279916	305118	585034	0.410302	0.557661	0.477887
bta-miR-30a-5p	316563	257783	574346	0.464019	0.471148	0.469156
bta-miR-29a	407225	165374	572599	0.596912	0.302252	0.467729
bta-miR-26b	303961	265034	568995	0.445547	0.4844	0.464785
bta-miR-100	492276	492276	492276	0.72158	0.899728	0.402117
bta-miR-30c	245515	213546	459061	0.359877	0.390296	0.374985
bta-miR-127	243135	167784	410919	0.356388	0.306657	0.33566
bta-miR-378	293800	102022	395822	0.430653	0.186465	0.323328
bta-miR-342	224284	159622	383906	0.328756	0.29174	0.313595
bta-miR-140	225081	111888	336969	0.329925	0.204497	0.275254
bta-miR-20a	243980	71111	315091	0.357627	0.129969	0.257383
bta-miR-148b	184252	108157	292409	0.270077	0.197678	0.238855
bta-miR-16b	150393	137418	287811	0.220447	0.251158	0.235099
bta-miR-15b	85602	187985	273587	0.125476	0.343578	0.22348
bta-let-7c	166512	99831	266343	0.244074	0.18246	0.217563
bta-miR-23a	133837	119791	253628	0.196179	0.218941	0.207177
bta-miR-200c	174522	76174	250696	0.255815	0.139222	0.204782
bta-miR-151-3p	144669	105491	250160	0.212056	0.192805	0.204344
bta-miR-423-3p	154930	89920	244850	0.227097	0.164346	0.200006
bta-miR-93	167274	67991	235265	0.245191	0.124267	0.192177
bta-miR-150	107088	97357	204445	0.15697	0.177938	0.167002
bta-miR-1	157728	45760	203488	0.231198	0.0836351	0.16622
bta-miR-126-5p	127655	73500	201155	0.187117	0.134335	0.164314
bta-miR-17-5p	149136	52004	201140	0.218604	0.0950472	0.164302
bta-let-7d	114932	83401	198333	0.168468	0.152431	0.162009
bta-miR-152	151658	40774	192432	0.222301	0.0745223	0.157189
bta-miR-23b-3p	117097	73576	190673	0.171641	0.134474	0.155752
bta-miR-375	109410	78026	187436	0.160374	0.142607	0.153108
bta-miR-7	131033	50707	181740	0.192069	0.0926767	0.148455
bta-miR-155	98560	81202	179762	0.14447	0.148412	0.146839
bta-miR-27a-3p	113151	63811	176962	0.165857	0.116627	0.144552
bta-miR-484	76539	99069	175608	0.112191	0.181067	0.143446
bta-miR-200b	134816	35167	169983	0.197614	0.0642744	0.138851
bta-miR-339a	122091	46486	168577	0.178962	0.084962	0.137703
bta-miR-425-5p	97851	67541	165392	0.14343	0.123444	0.135101
bta-miR-361	56538	102424	158962	0.0828736	0.187199	0.129849
bta-miR-28	105731	51390	157121	0.154981	0.093925	0.128345
bta-miR-363	96910	55057	151967	0.142051	0.100627	0.124135
bta-let-7e	96535	49426	145961	0.141501	0.0903354	0.119229
bta-miR-146b	54924	83952	138876	0.0805078	0.153438	0.113441
bta-miR-141	65826	71550	137376	0.096488	0.130771	0.112216
bta-miR-374a	44983	88021	133004	0.0659363	0.160875	0.108645
bta-miR-320a	85907	46613	132520	0.125923	0.0851941	0.108249
bta-miR-185	87234	35295	122529	0.127868	0.0645083	0.100088
bta-miR-221	82019	37838	119857	0.120224	0.0691562	0.0979055
bta-miR-16a	79157	32161	111318	0.116029	0.0587804	0.0909304
bta-miR-133a	83073	28176	111249	0.121769	0.051497	0.0908741
bta-miR-30b-5p	75845	28544	104389	0.111174	0.0521696	0.0852705
bta-miR-222	56494	47794	104288	0.0828091	0.0873526	0.085188
bta-miR-365-3p	44055	55576	99631	0.064576	0.101576	0.0813839
bta-miR-450a	74129	19063	93192	0.108659	0.0348413	0.0761242
bta-miR-423-5p	51067	40689	91756	0.0748542	0.0743669	0.0749512
bta-miR-652	51761	36639	88400	0.0758715	0.0669648	0.0722098
bta-miR-106a	59895	25409	85304	0.0877943	0.0464398	0.0696808
bta-miR-30f	43266	38499	81765	0.0634195	0.0703643	0.06679
bta-miR-98	42844	35346	78190	0.0628009	0.0646015	0.0638697
bta-miR-181b	42396	31593	73989	0.0621442	0.0577422	0.0604381
bta-miR-374b	31751	40876	72627	0.0465408	0.0747087	0.0593256
bta-miR-874	26596	44202	70798	0.0389845	0.0807876	0.0578316
bta-miR-195	41335	26343	67678	0.060589	0.0481469	0.055283
bta-miR-339b	49279	15339	64618	0.0722334	0.0280349	0.0527834
bta-miR-1468	28783	33808	62591	0.0421902	0.0617906	0.0511276
bta-miR-199c	42109	13288	55397	0.0617236	0.0242864	0.0452512
bta-miR-2285k	19452	32463	51915	0.0285128	0.0593323	0.0424069
bta-miR-19b	40145	11420	51565	0.0588447	0.0208722	0.042121
bta-miR-197	35340	15773	51113	0.0518015	0.0288282	0.0417518
bta-miR-2284x	37580	12714	50294	0.0550849	0.0232373	0.0410828
bta-miR-128	32221	17634	49855	0.0472297	0.0322295	0.0407242
bta-miR-107	37348	11625	48973	0.0547449	0.0212469	0.0400037
bta-miR-455-3p	22006	24535	46541	0.0322565	0.0448424	0.0380172
bta-miR-224	26594	19753	46347	0.0389816	0.0361024	0.0378587
bta-miR-660	29624	15136	44760	0.043423	0.0276639	0.0365623
bta-miR-1271	27899	16115	44014	0.0408945	0.0294532	0.035953
bta-miR-425-3p	21164	22601	43765	0.0310223	0.0413076	0.0357496
bta-miR-20b	27558	14842	42400	0.0403946	0.0271266	0.0346346
bta-miR-2285f	20422	20599	41021	0.0299347	0.0376486	0.0335081
bta-miR-331-3p	27106	13743	40849	0.0397321	0.025118	0.0333676
bta-miR-139	26531	11997	38528	0.0388893	0.0219268	0.0314717
bta-miR-106b	30532	7236	37768	0.0447539	0.0132252	0.0308509
bta-miR-335	19481	18167	37648	0.0285553	0.0332037	0.0307529
bta-miR-196a	22427	14419	36846	0.0328736	0.0263535	0.0300978
bta-miR-450b	21254	14068	35322	0.0311542	0.0257119	0.0288529
bta-miR-1388-5p	19338	15221	34559	0.0283457	0.0278193	0.0282296
bta-miR-142-3p	27616	5798	33414	0.0404797	0.0105969	0.0272943
bta-miR-486	18034	14879	32913	0.0264343	0.0271942	0.0268851
bta-miR-193b	18392	13511	31903	0.0269591	0.0246939	0.0260601
bta-miR-409a	16549	15296	31845	0.0242576	0.0279564	0.0260127
bta-miR-532	22203	8950	31153	0.0325453	0.0163578	0.0254474
bta-miR-182	11077	18761	29838	0.0162367	0.0342893	0.0243733
bta-miR-92b	14416	15345	29761	0.021131	0.0280459	0.0243104
bta-miR-9-5p	21288	7659	28947	0.031204	0.0139983	0.0236454
bta-miR-6119-5p	9208	18294	27502	0.0134971	0.0334358	0.0224651
bta-miR-32	19158	7225	26383	0.0280819	0.0132051	0.021551
bta-miR-379	19562	6648	26210	0.0286741	0.0121505	0.0214097
bta-miR-214	14974	10232	25206	0.021949	0.0187009	0.0205896
bta-miR-378c	19036	4012	23048	0.0279031	0.00733269	0.0188268
bta-miR-362-5p	11120	11552	22672	0.0162997	0.0211135	0.0185197
bta-miR-101	21924	21924	21924	0.0321363	0.0400703	0.0179087
bta-miR-429	14058	7472	21530	0.0206063	0.0136565	0.0175868
bta-miR-2478	11518	9878	21396	0.0168831	0.0180539	0.0174774
bta-miR-96	9938	11122	21060	0.0145672	0.0203276	0.0172029
bta-miR-1307	16199	4822	21021	0.0237446	0.00881312	0.0171711
bta-miR-769	10925	9616	20541	0.0160139	0.0175751	0.016779
bta-miR-504	15570	4441	20011	0.0228226	0.00811677	0.016346
bta-miR-411a	15826	3875	19701	0.0231978	0.0070823	0.0160928
bta-miR-494	13591	5821	19412	0.0199217	0.010639	0.0158567
bta-miR-196b	12022	6353	18375	0.0176219	0.0116113	0.0150097
bta-miR-3432a	11154	6783	17937	0.0163496	0.0123972	0.0146519
bta-miR-574	11008	6844	17852	0.0161356	0.0125087	0.0145825
bta-miR-15a	12179	3316	15495	0.017852	0.00606062	0.0126571
bta-miR-490	11817	3516	15333	0.0173214	0.00642616	0.0125248
bta-miR-331-5p	7559	6510	14069	0.01108	0.0118983	0.0114923
bta-miR-708	10368	3492	13860	0.0151975	0.0063823	0.0113216
bta-miR-223	8797	4277	13074	0.0128947	0.00781703	0.0106795
bta-miR-9-3p	7179	5881	13060	0.010523	0.0107486	0.0106681
bta-miR-497	10486	2147	12633	0.0153704	0.00392405	0.0103193
bta-miR-6120-3p	6827	5749	12576	0.010007	0.0105074	0.0102727
bta-miR-18a	7952	3971	11923	0.0116561	0.00725776	0.00973934
bta-miR-1343-3p	5736	5992	11728	0.00840785	0.0109515	0.00958005
bta-miR-505	6127	5174	11301	0.00898098	0.00945647	0.00923126
bta-miR-149-5p	5679	5596	11275	0.0083243	0.0102278	0.00921002
bta-miR-3431	9210	2034	11244	0.0135001	0.00371752	0.00918469
bta-miR-183	3300	7797	11097	0.00483715	0.0142505	0.00906462
bta-miR-29c	9035	1985	11020	0.0132435	0.00362797	0.00900172
bta-miR-451	7848	2992	10840	0.0115036	0.00546845	0.00885469
bta-miR-296-3p	6535	4169	10704	0.00957903	0.00761964	0.00874359
bta-miR-181d	6527	4132	10659	0.0095673	0.00755202	0.00870684
bta-miR-1260b	7315	3033	10348	0.0107224	0.00554339	0.00845279
bta-miR-29b	5531	4256	9787	0.00810736	0.00777865	0.00799454
bta-miR-95	6695	2767	9462	0.00981356	0.00505722	0.00772906
bta-miR-210	7670	1516	9186	0.0112427	0.00277078	0.00750361
bta-miR-328	5066	3894	8960	0.00742576	0.00711703	0.007319
bta-miR-218	6559	1935	8494	0.00961421	0.00353658	0.00693835
bta-let-7a-3p	4896	3421	8317	0.00717658	0.00625253	0.00679377
bta-miR-2285b	4790	3323	8113	0.0070212	0.00607342	0.00662713
bta-miR-154c	3342	4634	7976	0.00489872	0.00846952	0.00651522
bta-miR-330	4755	2890	7645	0.0069699	0.00528203	0.00624484
bta-miR-19a	5582	2047	7629	0.00818212	0.00374128	0.00623177
bta-miR-326	6231	1275	7506	0.00913343	0.00233031	0.0061313
bta-miR-211	4242	3259	7501	0.00621794	0.00595644	0.00612721
bta-miR-421	3448	3887	7335	0.00505409	0.00710423	0.00599162
bta-miR-452	5780	1530	7310	0.00847235	0.00279637	0.0059712
bta-miR-130a	4836	2231	7067	0.00708863	0.00407758	0.0057727
bta-miR-2285t	4632	2391	7023	0.00678961	0.00437001	0.00573676
bta-miR-2285g	3156	3218	6374	0.00462608	0.00588151	0.00520662
bta-miR-181c	2917	3433	6350	0.00427575	0.00627446	0.00518702
bta-miR-493	3832	2163	5995	0.00561696	0.00395329	0.00489703
bta-miR-411c-5p	4075	1832	5907	0.00597315	0.00334833	0.00482515
bta-miR-381	3982	1902	5884	0.00583683	0.00347627	0.00480636
bta-miR-2419-5p	2903	2974	5877	0.00425523	0.00543555	0.00480064
bta-miR-2484	4630	1102	5732	0.00678667	0.00201411	0.0046822
bta-miR-424-5p	4789	890	5679	0.00701974	0.00162664	0.00463891
bta-miR-1296	3766	1869	5635	0.00552022	0.00341595	0.00460297
bta-miR-345-3p	3774	1836	5610	0.00553195	0.00335564	0.00458255
bta-miR-380-3p	3458	2104	5562	0.00506875	0.00384546	0.00454334
bta-miR-340	1835	3609	5444	0.00268975	0.00659613	0.00444695
bta-miR-455-5p	4433	791	5224	0.00649791	0.0014457	0.00426724
bta-miR-499	3421	1631	5052	0.00501452	0.00298096	0.00412674
bta-miR-29d-5p	2599	2381	4980	0.00380963	0.00435173	0.00406793
bta-miR-296-5p	2777	2201	4978	0.00407054	0.00402275	0.00406629
bta-miR-6529a	2746	2195	4941	0.0040251	0.00401178	0.00403607
bta-miR-744	2791	2098	4889	0.00409106	0.00383449	0.00399359
bta-miR-212	1703	3120	4823	0.00249626	0.00570239	0.00393968
bta-miR-2285u	2000	2743	4743	0.00293161	0.00501336	0.00387433
bta-miR-2285aa	3292	1439	4731	0.00482543	0.00263005	0.00386453
bta-miR-432	3154	1428	4582	0.00462315	0.00260994	0.00374282
bta-miR-324	3410	1100	4510	0.00499839	0.00201046	0.00368401
bta-miR-2284w	2726	1775	4501	0.00399578	0.00324415	0.00367666
bta-miR-382	2844	1471	4315	0.00416875	0.00268853	0.00352472
bta-miR-4286	3187	1113	4300	0.00467152	0.00203422	0.00351247
bta-miR-500	2797	1175	3972	0.00409985	0.00214754	0.00324454
bta-miR-378b	3191	683	3874	0.00467738	0.00124831	0.00316449
bta-miR-17-3p	2623	1185	3808	0.0038448	0.00216581	0.00311058
bta-miR-2285q	2016	1776	3792	0.00295506	0.00324598	0.00309751
bta-miR-204	1873	1767	3640	0.00274545	0.00322953	0.00297334
bta-miR-2285l	1534	2095	3629	0.00224854	0.00382901	0.00296436
bta-miR-338	2073	1493	3566	0.00303861	0.00272874	0.0029129
bta-miR-132	2125	1348	3473	0.00311483	0.00246373	0.00283693
bta-miR-6524	1887	1499	3386	0.00276597	0.00273971	0.00276586
bta-miR-877	2085	1209	3294	0.0030562	0.00220968	0.00269071
bta-miR-129	2460	820	3280	0.00360588	0.00149871	0.00267928
bta-miR-129-5p	2460	820	3280	0.00360588	0.00149871	0.00267928
bta-miR-369-3p	2536	692	3228	0.00371728	0.00126476	0.0026368
bta-miR-34a	2289	891	3180	0.00335523	0.00162847	0.00259759
bta-miR-193a-5p	2118	1031	3149	0.00310457	0.00188435	0.00257227
bta-miR-378d	2575	551	3126	0.00377445	0.00100706	0.00255348
bta-miR-130b	1778	1241	3019	0.0026062	0.00226816	0.00246608
bta-miR-2387	2025	965	2990	0.00296825	0.00176372	0.00244239
bta-miR-454	1856	1051	2907	0.00272053	0.0019209	0.00237459
bta-miR-370	1619	1219	2838	0.00237314	0.00222795	0.00231823
bta-miR-2285ad	1351	1482	2833	0.0019803	0.00270864	0.00231414
bta-miR-7859	1554	1130	2684	0.00227786	0.00206529	0.00219243
bta-miR-2285n	1085	1450	2535	0.0015904	0.00265015	0.00207072
bta-miR-6123	1383	1085	2468	0.00202721	0.00198304	0.00201599
bta-miR-6517	1673	750	2423	0.00245229	0.00137077	0.00197923
bta-miR-495	1857	514	2371	0.002722	0.000939433	0.00193676
bta-miR-2336	1365	1003	2368	0.00200082	0.00183317	0.00193431
bta-miR-760-3p	1389	959	2348	0.002036	0.00175276	0.00191797
bta-miR-2285p	1765	526	2291	0.00258714	0.000961365	0.00187141
bta-miR-2284y	1699	586	2285	0.0024904	0.00107103	0.00186651
bta-miR-31	1190	1089	2279	0.00174431	0.00199035	0.00186161
bta-miR-1249	1614	664	2278	0.00236581	0.00121359	0.00186079
bta-miR-1388-3p	1652	621	2273	0.00242151	0.001135	0.00185671
bta-miR-345-5p	1289	879	2168	0.00188942	0.00160654	0.00177094
bta-miR-487b	1371	748	2119	0.00200962	0.00136711	0.00173091
bta-miR-6119-3p	1114	877	1991	0.00163291	0.00160288	0.00162635
bta-miR-22-5p	1529	437	1966	0.00224121	0.000798701	0.00160593
bta-miR-147	1574	389	1963	0.00230718	0.000710972	0.00160348
bta-miR-154b	1005	928	1933	0.00147313	0.0016961	0.00157898
bta-miR-491	1461	452	1913	0.00214154	0.000826116	0.00156264
bta-miR-7857	1029	791	1820	0.00150831	0.0014457	0.00148667
bta-miR-301a	1142	641	1783	0.00167395	0.00117155	0.00145645
bta-miR-24	1207	527	1734	0.00176923	0.000963193	0.00141642
bta-miR-29d-3p	639	1092	1731	0.000936649	0.00199584	0.00141397
bta-miR-1306	1266	459	1725	0.00185571	0.00083891	0.00140907
bta-miR-133b	985	701	1686	0.00144382	0.00128121	0.00137721
bta-miR-21-3p	1001	667	1668	0.00146727	0.00121907	0.00136251
bta-miR-2285c	983	675	1658	0.00144089	0.00123369	0.00135434
bta-miR-124a	1212	429	1641	0.00177655	0.000784079	0.00134046
bta-miR-124b	1210	429	1639	0.00177362	0.000784079	0.00133882
bta-miR-671	973	624	1597	0.00142623	0.00114048	0.00130451
bta-miR-2285o	933	609	1542	0.0013676	0.00111306	0.00125959
bta-miR-411c-3p	767	770	1537	0.00112427	0.00140732	0.0012555
bta-miR-543	1018	502	1520	0.00149219	0.000917501	0.00124162
bta-miR-2284ab	952	556	1508	0.00139545	0.0010162	0.00123181
bta-miR-2285j	948	554	1502	0.00138958	0.00101254	0.00122691
bta-miR-2284z	912	586	1498	0.00133681	0.00107103	0.00122365
bta-miR-138	1059	438	1497	0.00155229	0.000800528	0.00122283
bta-miR-2284t-3p	855	635	1490	0.00125326	0.00116058	0.00121711
bta-miR-410	1201	279	1480	0.00176043	0.000509926	0.00120894
bta-miR-99a-3p	1210	231	1441	0.00177362	0.000422197	0.00117709
bta-miR-3613a	1135	264	1399	0.00166369	0.00048251	0.00114278
bta-miR-18b	975	396	1371	0.00142916	0.000723765	0.00111991
bta-miR-502b	534	805	1339	0.000782739	0.00147129	0.00109377
bta-miR-502a	800	518	1318	0.00117264	0.000946744	0.00107661
bta-miR-2285h	680	624	1304	0.000996747	0.00114048	0.00106518
bta-miR-376e	1103	188	1291	0.00161678	0.000343606	0.00105456
bta-miR-1842	727	492	1219	0.00106564	0.000899224	0.000995744
bta-miR-2285i	703	482	1185	0.00103046	0.000880947	0.000967971
bta-miR-2318	731	392	1123	0.0010715	0.000716455	0.000917326
bta-miR-129-3p	883	204	1087	0.00129431	0.000372849	0.000887919
bta-miR-655	787	294	1081	0.00115359	0.000537341	0.000883018
bta-miR-2431-3p	447	616	1063	0.000655215	0.00112586	0.000868315
bta-miR-2448-3p	554	487	1041	0.000812056	0.000890085	0.000850344
bta-miR-2285v	378	592	970	0.000554074	0.00108199	0.000792347
bta-miR-30b-3p	585	385	970	0.000857496	0.000703661	0.000792347
bta-miR-2344	658	303	961	0.000964499	0.00055379	0.000784996
bta-miR-3432b	578	375	953	0.000847235	0.000685384	0.000778461
bta-miR-2376	333	600	933	0.000488113	0.00109661	0.000762124
bta-miR-885	568	354	922	0.000832577	0.000647002	0.000753138
bta-miR-503-5p	692	221	913	0.00101434	0.00040392	0.000745787
bta-miR-190a	815	81	896	0.00119463	0.000148043	0.0007319
bta-miR-433	621	249	870	0.000910264	0.000455095	0.000710662
bta-miR-135a	701	148	849	0.00102753	0.000270498	0.000693508
bta-miR-323	523	310	833	0.000766616	0.000566584	0.000680439
bta-miR-2904	655	164	819	0.000960102	0.000299741	0.000669003
bta-miR-2284aa	489	279	768	0.000716778	0.000509926	0.000627343
bta-miR-184	357	384	741	0.000523292	0.000701833	0.000605288
bta-miR-767	527	199	726	0.000772479	0.00036371	0.000593035
bta-miR-424-3p	451	204	655	0.000661078	0.000372849	0.000535039
bta-miR-34c	408	196	604	0.000598048	0.000358227	0.000493379
bta-miR-2483-3p	332	206	538	0.000486647	0.000376504	0.000439467
bta-miR-135b	428	95	523	0.000627364	0.000173631	0.000427214
bta-miR-654	265	257	522	0.000388438	0.000469716	0.000426397
bta-miR-23b-5p	245	164	409	0.000359122	0.000299741	0.000334093
bta-miR-299	351	48	399	0.000514497	8.77291e-05	0.000325924
bta-miR-193a-3p	294	54	348	0.000430946	9.86953e-05	0.000284265
bta-miR-122	313	26	339	0.000458797	4.752e-05	0.000276913
bta-miR-205	113	144	257	0.000165636	0.000263187	0.000209931
bta-miR-3956	119	62	181	0.000174431	0.000113317	0.00014785

## Sheet: TS4b.Novel mIR_read counts
Table S4b. Novel miRNA read counts (summary) and their percentages (read count/total)
miRNAs	Total reads day 33	Total reads day 96	Ovaerall total reads	%Total reads day 33	%Total reads day 96	%Overall total reads
bta-miR-22_24033	24676	18146	42822	0.0361702	0.0331653	0.0349793
bta-miR-6_39529	12150	4043	16193	0.0178095	0.00738935	0.0132273
bta-miR-14_9426	6987	5078	12065	0.0102416	0.00928101	0.00985533
bta-miR-20_21657	3829	5214	9043	0.00561256	0.00952958	0.0073868
bta-miR-12_6260	2879	5864	8743	0.00422005	0.0107176	0.00714175
bta-miR-26_29617	4851	3074	7925	0.00711062	0.00561832	0.00647356
bta-miR-20_21886	2935	3034	5969	0.00430214	0.00554521	0.0048758
bta-miR-21_22035	2935	3034	5969	0.00430214	0.00554521	0.0048758
bta-miR-17_13539	2935	3029	5964	0.00430214	0.00553607	0.00487171
bta-miR-X_46930	2935	3029	5964	0.00430214	0.00553607	0.00487171
bta-miR-14_9273	2020	3644	5664	0.00296092	0.0066601	0.00462666
bta-miR-3_33771	3087	1525	4612	0.00452494	0.00278723	0.00376733
bta-miR-15_11508	1446	1916	3362	0.00211955	0.00350185	0.00274626
bta-miR-23_25417	2533	780	3313	0.00371288	0.0014256	0.00270623
bta-miR-4_36488	1595	1558	3153	0.00233796	0.00284754	0.00257554
bta-miR-21_23306	2240	780	3020	0.0032834	0.0014256	0.0024669
bta-miR-9_44370	1121	1647	2768	0.00164317	0.00301021	0.00226105
bta-miR-14_9263	1203	1495	2698	0.00176336	0.0027324	0.00220387
bta-miR-8_44158	1706	835	2541	0.00250066	0.00152612	0.00207562
bta-miR-27_30324	1705	834	2539	0.0024992	0.00152429	0.00207399
bta-miR-11_5550	979	1466	2445	0.00143502	0.00267939	0.00199721
bta-miR-13_7819	1033	1380	2413	0.00151418	0.00252221	0.00197107
bta-miR-13_7993	987	1419	2406	0.00144675	0.00259349	0.00196535
bta-miR-13_8752	987	1419	2406	0.00144675	0.00259349	0.00196535
bta-miR-X_45783	987	1419	2406	0.00144675	0.00259349	0.00196535
bta-miR-1_876	1285	1052	2337	0.00188356	0.00192273	0.00190899
bta-miR-28_30737	964	1348	2312	0.00141304	0.00246373	0.00188856
bta-miR-2_19032	1233	980	2213	0.00180734	0.00179114	0.0018077
bta-miR-11_4399	919	1228	2147	0.00134707	0.0022444	0.00175378
bta-miR-12_7001	913	1224	2137	0.00133828	0.00223709	0.00174561
bta-miR-16_11751	766	1113	1879	0.00112281	0.00203422	0.00153487
bta-miR-X_46844	1118	658	1776	0.00163877	0.00120262	0.00145073
bta-miR-16_12872	724	1006	1730	0.00106124	0.00183866	0.00141316
bta-miR-5_37189	724	1002	1726	0.00106124	0.00183135	0.00140989
bta-miR-16_12476	1399	324	1723	0.00205066	0.000592172	0.00140744
bta-miR-28_31312	1034	626	1660	0.00151564	0.00114413	0.00135598
bta-miR-3_33956	1011	633	1644	0.00148193	0.00115693	0.00134291
bta-miR-29_31601	584	1000	1584	0.00085603	0.00182769	0.0012939
bta-miR-1_958	355	1161	1516	0.000520361	0.00212195	0.00123835
bta-miR-7_40734	854	626	1480	0.0012518	0.00114413	0.00120894
bta-miR-14_10139	782	550	1332	0.00114626	0.00100523	0.00108805
bta-miR-16_12560	496	832	1328	0.000727039	0.00152064	0.00108478
bta-miR-10_3033	567	711	1278	0.000831111	0.00129949	0.00104394
bta-miR-19_18706	837	424	1261	0.00122688	0.000774941	0.00103005
bta-miR-26_29603	891	351	1242	0.00130603	0.000641519	0.00101453
bta-miR-9_44583	696	520	1216	0.0010202	0.000950399	0.000993293
bta-miR-1_451	737	476	1213	0.0010803	0.000869981	0.000990843
bta-miR-11_5820	602	582	1184	0.000882414	0.00106372	0.000967154
bta-miR-19_18355	994	164	1158	0.00145701	0.000299741	0.000945916
bta-miR-3_34954	565	547	1112	0.000828179	0.000999747	0.00090834
bta-miR-23_26060	609	457	1066	0.000892675	0.000835255	0.000870765
bta-miR-8_42905	591	437	1028	0.00086629	0.000798701	0.000839725
bta-miR-8_44167	670	356	1026	0.000982089	0.000650658	0.000838091
bta-miR-11_5728	440	581	1021	0.000644954	0.00106189	0.000834007
bta-miR-17_14066	409	594	1003	0.000599514	0.00108565	0.000819304
bta-miR-1_2046	631	313	944	0.000924923	0.000572067	0.000771109
bta-miR-4_35890	345	577	922	0.000505702	0.00105458	0.000753138
bta-miR-16_11683	668	248	916	0.000979157	0.000453267	0.000748237
bta-miR-21_23204	668	248	916	0.000979157	0.000453267	0.000748237
bta-miR-12_6216	697	218	915	0.00102167	0.000398437	0.00074742
bta-miR-16_12156	313	583	896	0.000458797	0.00106554	0.0007319
bta-miR-11_4174	290	533	823	0.000425083	0.000974159	0.00067227
bta-miR-3_32826	495	323	818	0.000725573	0.000590344	0.000668186
bta-miR-X_46893	341	467	808	0.000499839	0.000853531	0.000660017
bta-miR-X_46858	296	476	772	0.000433878	0.000869981	0.00063061
bta-miR-23_24689	223	541	764	0.000326874	0.000988781	0.000624076
bta-miR-12_6299	493	263	756	0.000722642	0.000480683	0.000617541
bta-miR-10_3258	428	321	749	0.000627364	0.000586689	0.000611823
bta-miR-13_8208	211	530	741	0.000309285	0.000968676	0.000605288
bta-miR-22_23450	297	429	726	0.000435344	0.000784079	0.000593035
bta-miR-13_7543	512	191	703	0.000750492	0.000349089	0.000574248
bta-miR-19_17651	214	476	690	0.000313682	0.000869981	0.000563629
bta-miR-4_36115	243	428	671	0.00035619	0.000782252	0.000548108
bta-miR-17_13842	250	382	632	0.000366451	0.000698178	0.000516251
bta-miR-10_3426	536	536	536	0.000785671	0.000979642	0.000437833
bta-miR-2_21097	199	207	406	0.000291695	0.000378332	0.000331642
bta-miR-2_20337	209	172	381	0.000306353	0.000314363	0.000311221
bta-miR-29_31792	184	168	352	0.000269708	0.000307052	0.000287532
bta-miR-4_36418	169	156	325	0.000247721	0.00028512	0.000265477
bta-miR-17_13553	112	111	223	0.00016417	0.000202874	0.000182158
bta-miR-26_29567	86	124	210	0.000126059	0.000226634	0.000171539
