# Supplementary material for: Integration of miRNA and mRNA Co-Expression Reveals Potential Regulatory Roles of miRNAs in Developmental and Immunological Processes in Calf Ileum during Early Growth
Source: Cells. 2018 Sep 11;7(9):134. doi: 10.3390/cells7090134 (PMC6162677; doi:10.3390/cells7090134)
Supplement: Supplementary file 1 [file cells-07-00134-s001.zip › Table S5. Target gene predicted for the 20 top.express.mir.xlsx]

## Sheet: S5a_top.express.mir_short_targ
Table S5a. The 20 most highly expressed miRNAs and their predicted target genes
Gene	miRNA	context++ score percentile	Gene stable ID	Chromosome/scaffold name	Gene start (bp)	Gene end (bp)	Strand
AADAT	bta-miR-10b	97	ENSBTAG00000010326	8	1792852	1816770	-1
AADAT	bta-miR-10a	97	ENSBTAG00000010326	8	1792852	1816770	-1
ABCB7	bta-miR-148a	99	ENSBTAG00000011028	X	81008166	81167688	1
ABCB9	bta-let-7g	97	ENSBTAG00000008464	17	54827286	54851000	1
ABCB9	bta-let-7a-5p	97	ENSBTAG00000008464	17	54827286	54851000	1
ABCB9	bta-let-7f	97	ENSBTAG00000008464	17	54827286	54851000	1
ABCG2	bta-miR-26a	97	ENSBTAG00000017704	6	37913110	38030583	1
ABCG5	bta-miR-192	99	ENSBTAG00000016365	11	26124239	26156411	-1
ABCG5	bta-miR-215	99	ENSBTAG00000016365	11	26124239	26156411	-1
ABHD17A	bta-miR-145	98	ENSBTAG00000025277	7	45808716	45816928	-1
ABHD17A	bta-miR-99a-5p	98	ENSBTAG00000025277	7	45808716	45816928	-1
ABHD17B	bta-miR-145	99	ENSBTAG00000006816	8	48407617	48455649	-1
ABHD17C	bta-miR-145	98	ENSBTAG00000032951	21	27054892	27108980	1
ABHD17C	bta-miR-27b	96	ENSBTAG00000032951	21	27054892	27108980	1
ABHD17C	bta-miR-145	99	ENSBTAG00000032951	21	27054892	27108980	1
ABHD3	bta-miR-125b	98	ENSBTAG00000005709	24	34929110	34977410	1
ABHD5	bta-miR-27b	96	ENSBTAG00000008416	22	14451242	14492710	1
ABHD5	bta-miR-26a	96	ENSBTAG00000008416	22	14451242	14492710	1
ABHD5	bta-miR-26a	96	ENSBTAG00000008416	22	14451242	14492710	1
ABHD6	bta-miR-125b	99	ENSBTAG00000016615	22	43569315	43617625	-1
ABI3	bta-miR-145	96	ENSBTAG00000000032	19	37985585	37994816	-1
ABRACL	bta-miR-145	99	ENSBTAG00000001446	9	77787555	77802592	1
ACBD5	bta-miR-26a	96	ENSBTAG00000017278	13	18047209	18075549	-1
ACBD5	bta-miR-26a	96	ENSBTAG00000017278	13	18047209	18075549	-1
ACBD6	bta-miR-145	99	ENSBTAG00000046502	16	63030135	63128053	-1
ACHE	bta-miR-125b	98	ENSBTAG00000001139	25	36300532	36305041	1
ACKR4	bta-miR-26a	99	ENSBTAG00000019577	1	138069177	138071195	-1
ACKR4	bta-miR-215	98	ENSBTAG00000019577	1	138069177	138071195	-1
ACKR4	bta-miR-192	98	ENSBTAG00000019577	1	138069177	138071195	-1
ACOT13	bta-miR-27b	97	ENSBTAG00000016337	23	32835596	32849025	-1
ACOT13	bta-miR-215	98	ENSBTAG00000016337	23	32835596	32849025	-1
ACOT13	bta-miR-192	98	ENSBTAG00000016337	23	32835596	32849025	-1
ACPP	bta-miR-145	98	ENSBTAG00000011634	1	138348896	138384864	-1
ACSL3	bta-miR-26a	97	ENSBTAG00000017258	2	111797170	111887224	1
ACTA1	bta-miR-26a	96	ENSBTAG00000046332	28	419154	421910	-1
ACTA2	bta-miR-27b	99	ENSBTAG00000014614	26	10662362	10714982	-1
ACTB	bta-miR-145	99	ENSBTAG00000026199	25	39343633	39347044	1
ACTC1	bta-miR-30d	99	ENSBTAG00000005714	10	30361781	30367052	-1
ACTC1	bta-miR-143	96	ENSBTAG00000005714	10	30361781	30367052	-1
ACTC1	bta-miR-30e-5p	99	ENSBTAG00000005714	10	30361781	30367052	-1
ACTG1	bta-miR-145	99	ENSBTAG00000006189	19	51868429	51871276	1
ACTG2	bta-miR-194	99	ENSBTAG00000015441	11	10717554	10732398	-1
ACTR10	bta-let-7f	96	ENSBTAG00000014392	10	70761697	70788174	1
ACTRT3	bta-miR-26a	98	ENSBTAG00000013141	1	98396412	98398345	1
ACVR1	bta-miR-148a	97	ENSBTAG00000011909	2	39287889	39361498	1
ACVR1C	bta-let-7g	97	ENSBTAG00000019337	2	38549887	38599514	1
ACVR1C	bta-miR-21-5p	97	ENSBTAG00000019337	2	38549887	38599514	1
ACVR1C	bta-let-7f	97	ENSBTAG00000019337	2	38549887	38599514	1
ACVR1C	bta-let-7a-5p	97	ENSBTAG00000019337	2	38549887	38599514	1
ACVR2A	bta-miR-215	98	ENSBTAG00000018114	2	48381791	48476764	-1
ACVR2A	bta-miR-192	98	ENSBTAG00000018114	2	48381791	48476764	-1
ACVR2B	bta-miR-145	96	ENSBTAG00000018105	22	11864297	11894086	1
ADAM10	bta-miR-215	97	ENSBTAG00000005481	10	51598073	51739153	1
ADAM10	bta-miR-192	97	ENSBTAG00000005481	10	51598073	51739153	1
ADAM2	bta-miR-148a	99	ENSBTAG00000009408	27	34249449	34353369	-1
ADAMTS10	bta-miR-27b	97	ENSBTAG00000014207	7	18391616	18408987	-1
ADAMTS8	bta-let-7f	98	ENSBTAG00000010411	29	37098498	37116122	-1
ADAMTS8	bta-let-7g	98	ENSBTAG00000010411	29	37098498	37116122	-1
ADAMTS8	bta-let-7a-5p	98	ENSBTAG00000010411	29	37098498	37116122	-1
ADAP2	bta-miR-26a	96	ENSBTAG00000003334	19	18353810	18388312	-1
ADCK1	bta-miR-27b	97	ENSBTAG00000012106	10	90002636	90134649	1
ADCYAP1	bta-miR-145	98	ENSBTAG00000020650	24	36114521	36121103	1
ADCYAP1R1	bta-miR-143	96	ENSBTAG00000020247	4	65670543	65729276	-1
ADI1	bta-miR-145	96	ENSBTAG00000005403	8	112948194	112954511	1
ADI1	bta-miR-143	98	ENSBTAG00000005403	8	112948194	112954511	1
ADM	bta-miR-26a	98	ENSBTAG00000021048	15	42911044	42913326	-1
ADM	bta-miR-26a	98	ENSBTAG00000021048	15	42911044	42913326	-1
ADORA2B	bta-miR-27b	99	ENSBTAG00000007581	19	34084460	34104983	-1
ADPGK	bta-miR-145	97	ENSBTAG00000001578	10	19377402	19409943	-1
ADPRH	bta-miR-125b	97	ENSBTAG00000009391	1	64933574	64937122	1
ADRB2	bta-let-7a-5p	99	ENSBTAG00000002144	7	62229186	62230442	1
ADRB2	bta-let-7g	99	ENSBTAG00000002144	7	62229186	62230442	1
ADRB2	bta-let-7f	99	ENSBTAG00000002144	7	62229186	62230442	1
ADRB3	bta-let-7f	96	ENSBTAG00000017981	27	32912525	32915668	-1
ADRB3	bta-let-7a-5p	96	ENSBTAG00000017981	27	32912525	32915668	-1
ADRB3	bta-let-7g	96	ENSBTAG00000017981	27	32912525	32915668	-1
ADTRP	bta-miR-21-5p	98	ENSBTAG00000019533	23	44468892	44536868	1
AGBL3	bta-miR-145	96	ENSBTAG00000013976	4	99591042	99690829	1
AGK	bta-miR-194	98	ENSBTAG00000019265	4	105639484	105740167	1
AGO2	bta-let-7f	99	ENSBTAG00000001579	14	4085146	4168483	1
AGO2	bta-let-7f	99	ENSBTAG00000001579	14	4085146	4168483	1
AGO2	bta-miR-21-5p	99	ENSBTAG00000001579	14	4085146	4168483	1
AGO2	bta-let-7f	99	ENSBTAG00000001579	14	4085146	4168483	1
AGO2	bta-let-7g	99	ENSBTAG00000001579	14	4085146	4168483	1
AGO2	bta-let-7a-5p	99	ENSBTAG00000001579	14	4085146	4168483	1
AGO2	bta-miR-30e-5p	99	ENSBTAG00000001579	14	4085146	4168483	1
AGO2	bta-miR-192	99	ENSBTAG00000001579	14	4085146	4168483	1
AGO2	bta-miR-148a	99	ENSBTAG00000001579	14	4085146	4168483	1
AGO2	bta-miR-30d	99	ENSBTAG00000001579	14	4085146	4168483	1
AGO2	bta-let-7g	99	ENSBTAG00000001579	14	4085146	4168483	1
AGO2	bta-miR-30e-5p	99	ENSBTAG00000001579	14	4085146	4168483	1
AGO2	bta-miR-21-5p	99	ENSBTAG00000001579	14	4085146	4168483	1
AGO2	bta-miR-125b	99	ENSBTAG00000001579	14	4085146	4168483	1
AGO2	bta-miR-215	99	ENSBTAG00000001579	14	4085146	4168483	1
AGO2	bta-miR-143	99	ENSBTAG00000001579	14	4085146	4168483	1
AGO2	bta-miR-143	99	ENSBTAG00000001579	14	4085146	4168483	1
AGO2	bta-miR-125b	99	ENSBTAG00000001579	14	4085146	4168483	1
AGO2	bta-let-7g	99	ENSBTAG00000001579	14	4085146	4168483	1
AGO2	bta-miR-30d	99	ENSBTAG00000001579	14	4085146	4168483	1
AGO2	bta-miR-30e-5p	99	ENSBTAG00000001579	14	4085146	4168483	1
AGO2	bta-miR-143	98	ENSBTAG00000001579	14	4085146	4168483	1
AGO2	bta-miR-145	99	ENSBTAG00000001579	14	4085146	4168483	1
AGO2	bta-miR-194	98	ENSBTAG00000001579	14	4085146	4168483	1
AGO2	bta-miR-30d	99	ENSBTAG00000001579	14	4085146	4168483	1
AGO2	bta-let-7a-5p	99	ENSBTAG00000001579	14	4085146	4168483	1
AGO2	bta-miR-191	99	ENSBTAG00000001579	14	4085146	4168483	1
AGO2	bta-let-7a-5p	99	ENSBTAG00000001579	14	4085146	4168483	1
AGO2	bta-miR-27b	99	ENSBTAG00000001579	14	4085146	4168483	1
AGO2	bta-miR-99a-5p	99	ENSBTAG00000001579	14	4085146	4168483	1
AGO2	bta-let-7a-5p	99	ENSBTAG00000001579	14	4085146	4168483	1
AGO2	bta-miR-27b	99	ENSBTAG00000001579	14	4085146	4168483	1
AGO2	bta-let-7f	99	ENSBTAG00000001579	14	4085146	4168483	1
AGO2	bta-miR-21-5p	99	ENSBTAG00000001579	14	4085146	4168483	1
AGO2	bta-let-7g	99	ENSBTAG00000001579	14	4085146	4168483	1
AGO2	bta-miR-27b	99	ENSBTAG00000001579	14	4085146	4168483	1
AGO2	bta-miR-148a	99	ENSBTAG00000001579	14	4085146	4168483	1
AGO3	bta-miR-10a	96	ENSBTAG00000018324	3	110338488	110456098	-1
AGO3	bta-miR-10b	96	ENSBTAG00000018324	3	110338488	110456098	-1
AGPAT3	bta-miR-27b	96	ENSBTAG00000020456	1	146705613	146735094	1
AGR2	bta-miR-143	99	ENSBTAG00000024406	4	25258619	25271426	-1
AGTRAP	bta-miR-125b	99	ENSBTAG00000009384	16	42806430	42825905	-1
AHCYL1	bta-miR-143	98	ENSBTAG00000018893	3	33513768	33556281	-1
AHDC1	bta-miR-148a	97	ENSBTAG00000037456	2	126350164	126354957	1
AHSA2	bta-miR-10b	96	ENSBTAG00000006025	11	59767828	59790133	1
AHSA2	bta-miR-148a	99	ENSBTAG00000006025	11	59767828	59790133	1
AIFM1	bta-miR-125b	98	ENSBTAG00000006838	X	13966656	13997438	-1
AJAP1	bta-miR-145	96	ENSBTAG00000000792	16	49832134	49851221	-1
AKAP1	bta-miR-148a	97	ENSBTAG00000025320	19	8181243	8192864	1
AKAP4	bta-miR-10a	96	ENSBTAG00000016399	X	93078364	93096381	-1
AKAP4	bta-miR-10b	96	ENSBTAG00000016399	X	93078364	93096381	-1
AKAP9	bta-miR-145	99	ENSBTAG00000007442	4	9162749	9303751	1
AKIRIN1	bta-miR-27b	98	ENSBTAG00000004715	3	107574785	107586950	-1
AKR1A1	bta-miR-143	98	ENSBTAG00000000497	3	101106702	101118441	-1
ALCAM	bta-miR-194	96	ENSBTAG00000000088	1	50332272	50558841	1
ALCAM	bta-miR-148a	96	ENSBTAG00000000088	1	50332272	50558841	1
ALDH1A1	bta-miR-21-5p	99	ENSBTAG00000008103	8	49354207	49408166	-1
ALDH6A1	bta-miR-192	98	ENSBTAG00000018469	10	85821883	85839587	-1
ALDH6A1	bta-miR-215	98	ENSBTAG00000018469	10	85821883	85839587	-1
ALDH6A1	bta-miR-27b	97	ENSBTAG00000018469	10	85821883	85839587	-1
ALDH7A1	bta-miR-143	97	ENSBTAG00000009646	7	28572141	28617279	1
ALDOA	bta-miR-143	98	ENSBTAG00000012927	25	26470488	26475202	-1
ALG10	bta-miR-26a	99	ENSBTAG00000030632	5	76497229	76503464	-1
ALG2	bta-miR-26a	99	ENSBTAG00000002454	8	64718466	64722833	-1
ALG5	bta-miR-192	99	ENSBTAG00000011850	12	24719248	24745360	1
ALG5	bta-miR-215	99	ENSBTAG00000011850	12	24719248	24745360	1
ALG6	bta-miR-125b	99	ENSBTAG00000030706	3	82486867	82545184	-1
ALX1	bta-miR-215	98	ENSBTAG00000014977	5	14991697	15013533	1
ALX1	bta-miR-192	98	ENSBTAG00000014977	5	14991697	15013533	1
ALYREF	bta-miR-145	99	ENSBTAG00000008498	19	51609699	51613483	1
AMACR	bta-miR-26a	96	ENSBTAG00000021813	20	39805163	39820743	1
AMD1	bta-miR-194	96	ENSBTAG00000003342	9	39903108	39924416	-1
AMD1	bta-miR-21-5p	98	ENSBTAG00000003342	9	39903108	39924416	-1
AMD1	bta-miR-145	98	ENSBTAG00000003342	9	39903108	39924416	-1
AMER1	bta-miR-145	96	ENSBTAG00000008839	X	101529564	101532923	1
AMIGO2	bta-miR-125b	97	ENSBTAG00000002025	5	33340318	33341883	1
AMMECR1L	bta-miR-145	96	ENSBTAG00000008089	2	4541472	4548727	1
AMN	bta-miR-143	97	ENSBTAG00000015750	21	69266381	69276985	1
AMT	bta-let-7f	96	ENSBTAG00000002321	22	51257611	51261937	-1
AMT	bta-let-7g	96	ENSBTAG00000002321	22	51257611	51261937	-1
AMT	bta-let-7a-5p	96	ENSBTAG00000002321	22	51257611	51261937	-1
ANAPC13	bta-miR-145	99	ENSBTAG00000014461	1	135945605	135951507	1
ANAPC13	bta-miR-143	99	ENSBTAG00000014461	1	135945605	135951507	1
ANAPC16	bta-miR-143	98	ENSBTAG00000000162	28	28446891	28457153	1
ANAPC16	bta-miR-125b	99	ENSBTAG00000000162	28	28446891	28457153	1
ANAPC16	bta-miR-125b	99	ENSBTAG00000000162	28	28446891	28457153	1
ANGEL2	bta-miR-143	97	ENSBTAG00000003702	16	72473639	72491699	1
ANGPT1	bta-let-7g	96	ENSBTAG00000014051	14	59137214	59436333	1
ANGPT2	bta-miR-145	98	ENSBTAG00000011034	27	4422700	4481033	-1
ANKFY1	bta-miR-10b	96	ENSBTAG00000021091	19	25337350	25387068	-1
ANKFY1	bta-miR-10a	96	ENSBTAG00000021091	19	25337350	25387068	-1
ANKRA2	bta-miR-30e-5p	98	ENSBTAG00000018452	20	7992719	8003011	1
ANKRA2	bta-miR-30d	96	ENSBTAG00000018452	20	7992719	8003011	1
ANKRA2	bta-miR-30e-5p	96	ENSBTAG00000018452	20	7992719	8003011	1
ANKRA2	bta-miR-30d	99	ENSBTAG00000018452	20	7992719	8003011	1
ANKRD33	bta-miR-10a	96	ENSBTAG00000017113	5	28129660	28132288	-1
ANKRD33	bta-miR-10b	96	ENSBTAG00000017113	5	28129660	28132288	-1
ANKRD46	bta-miR-21-5p	96	ENSBTAG00000001254	14	65992659	66033894	1
ANKRD49	bta-miR-143	98	ENSBTAG00000009176	15	1732077	1734884	1
ANKS1B	bta-miR-26a	98	ENSBTAG00000030994	5	63230086	63658310	-1
ANKS1B	bta-miR-26a	98	ENSBTAG00000030994	5	63230086	63658310	-1
ANO3	bta-miR-194	96	ENSBTAG00000021855	15	57913544	58130615	1
ANP32E	bta-miR-10b	97	ENSBTAG00000016730	3	20453150	20465219	1
ANP32E	bta-miR-10a	97	ENSBTAG00000016730	3	20453150	20465219	1
ANPEP	bta-miR-125b	97	ENSBTAG00000016881	21	21620139	21637144	-1
ANXA5	bta-miR-26a	97	ENSBTAG00000021746	6	3542635	3575330	1
ANXA7	bta-miR-10a	96	ENSBTAG00000020218	28	29552050	29573976	-1
ANXA7	bta-miR-10b	96	ENSBTAG00000020218	28	29552050	29573976	-1
AP1AR	bta-miR-27b	98	ENSBTAG00000003941	6	14425510	14454377	-1
AP1AR	bta-miR-99a-5p	99	ENSBTAG00000003941	6	14425510	14454377	-1
APBB1	bta-miR-191	97	ENSBTAG00000015655	15	47109758	47267567	1
APBB1IP	bta-miR-192	96	ENSBTAG00000012526	13	18259068	18334728	-1
APBB1IP	bta-miR-215	96	ENSBTAG00000012526	13	18259068	18334728	-1
APBB3	bta-let-7f	98	ENSBTAG00000001450	7	53414893	53421127	-1
APBB3	bta-let-7g	98	ENSBTAG00000001450	7	53414893	53421127	-1
APBB3	bta-let-7a-5p	98	ENSBTAG00000001450	7	53414893	53421127	-1
APC	bta-miR-194	96	ENSBTAG00000018852	10	1116669	1212429	-1
APCS	bta-miR-26a	96	ENSBTAG00000019616	3	10245766	10246803	-1
APEX1	bta-miR-145	99	ENSBTAG00000002745	10	26706595	26709174	-1
APOBEC4	bta-let-7g	96	ENSBTAG00000047395	16	66172056	66173159	-1
APOD	bta-miR-145	97	ENSBTAG00000023600	1	72670963	72684269	1
APOD	bta-miR-194	97	ENSBTAG00000023600	1	72670963	72684269	1
APOPT1	bta-miR-215	98	ENSBTAG00000021199	21	69847359	69873999	1
APOPT1	bta-miR-192	98	ENSBTAG00000021199	21	69847359	69873999	1
APPBP2	bta-miR-27b	97	ENSBTAG00000004489	19	12752161	12805493	1
APPL1	bta-miR-145	98	ENSBTAG00000006824	22	44397100	44427704	-1
AQP11	bta-miR-27b	99	ENSBTAG00000019928	29	18477128	18488713	-1
AQP11	bta-miR-148a	96	ENSBTAG00000019928	29	18477128	18488713	-1
AQP8	bta-miR-194	99	ENSBTAG00000020184	25	23069274	23079432	1
ARF3	bta-miR-27b	96	ENSBTAG00000007725	7	2913860	2931918	-1
ARF4	bta-miR-148a	99	ENSBTAG00000016069	22	44150604	44169288	1
ARF4	bta-miR-194	96	ENSBTAG00000016069	22	44150604	44169288	1
ARF6	bta-miR-145	96	ENSBTAG00000045980	10	42902260	42902938	1
ARFGEF1	bta-miR-192	96	ENSBTAG00000014691	14	33343880	33480413	-1
ARFGEF1	bta-miR-215	96	ENSBTAG00000014691	14	33343880	33480413	-1
ARFGEF1	bta-miR-27b	99	ENSBTAG00000014691	14	33343880	33480413	-1
ARFIP1	bta-miR-148a	98	ENSBTAG00000008438	17	4732242	4868678	-1
ARFIP1	bta-miR-143	97	ENSBTAG00000008438	17	4732242	4868678	-1
ARFRP1	bta-miR-10b	96	ENSBTAG00000007497	13	54519582	54525754	1
ARFRP1	bta-miR-10a	96	ENSBTAG00000007497	13	54519582	54525754	1
ARG2	bta-let-7g	99	ENSBTAG00000001945	10	80078677	80113797	1
ARG2	bta-miR-10b	99	ENSBTAG00000001945	10	80078677	80113797	1
ARG2	bta-let-7f	99	ENSBTAG00000001945	10	80078677	80113797	1
ARG2	bta-miR-10a	99	ENSBTAG00000001945	10	80078677	80113797	1
ARG2	bta-let-7a-5p	99	ENSBTAG00000001945	10	80078677	80113797	1
ARGFX	bta-miR-215	97	ENSBTAG00000002273	1	66694546	66696538	1
ARGFX	bta-miR-192	97	ENSBTAG00000002273	1	66694546	66696538	1
ARHGAP24	bta-miR-21-5p	98	ENSBTAG00000003959	6	102500170	102666713	1
ARHGAP27	bta-miR-27b	96	ENSBTAG00000000571	19	45680698	45713521	-1
ARHGAP28	bta-let-7a-5p	96	ENSBTAG00000019036	24	40308477	40366291	1
ARHGAP28	bta-let-7f	96	ENSBTAG00000019036	24	40308477	40366291	1
ARHGAP36	bta-miR-192	96	ENSBTAG00000021189	X	15004976	15013244	1
ARHGAP6	bta-miR-215	98	ENSBTAG00000002626	X	137588934	137693777	1
ARHGAP6	bta-miR-192	98	ENSBTAG00000002626	X	137588934	137693777	1
ARHGAP6	bta-miR-145	97	ENSBTAG00000002626	X	137588934	137693777	1
ARID3B	bta-miR-125b	96	ENSBTAG00000011828	21	34476933	34523170	-1
ARID3B	bta-let-7a-5p	96	ENSBTAG00000011828	21	34476933	34523170	-1
ARID3B	bta-let-7g	96	ENSBTAG00000011828	21	34476933	34523170	-1
ARL13B	bta-miR-148a	96	ENSBTAG00000005155	1	37875395	37952674	1
ARL14	bta-miR-194	98	ENSBTAG00000017322	1	107687596	107688174	-1
ARL15	bta-miR-125b	98	ENSBTAG00000019834	20	24955390	25026808	1
ARL4A	bta-miR-30d	98	ENSBTAG00000002869	4	20296431	20297969	1
ARL4A	bta-miR-30e-5p	98	ENSBTAG00000002869	4	20296431	20297969	1
ARL4D	bta-miR-125b	97	ENSBTAG00000016847	19	43945992	43947907	1
ARL5B	bta-miR-27b	96	ENSBTAG00000043964	13	20592075	20613350	1
ARL5B	bta-miR-145	98	ENSBTAG00000043964	13	20592075	20613350	1
ARL6IP1	bta-miR-148a	99	ENSBTAG00000020734	25	16543863	16550325	-1
ARL6IP5	bta-miR-30d	98	ENSBTAG00000021506	22	32552971	32574431	-1
ARL6IP5	bta-miR-30e-5p	98	ENSBTAG00000021506	22	32552971	32574431	-1
ARMC10	bta-miR-215	96	ENSBTAG00000014161	4	44601612	44662241	1
ARMC10	bta-miR-192	96	ENSBTAG00000014161	4	44601612	44662241	1
ARPP19	bta-let-7a-5p	98	ENSBTAG00000011022	10	57923246	57938671	1
ARPP19	bta-miR-26a	99	ENSBTAG00000011022	10	57923246	57938671	1
ARPP19	bta-miR-148a	99	ENSBTAG00000011022	10	57923246	57938671	1
ARPP19	bta-miR-21-5p	97	ENSBTAG00000011022	10	57923246	57938671	1
ARPP19	bta-let-7f	98	ENSBTAG00000011022	10	57923246	57938671	1
ARPP19	bta-let-7g	98	ENSBTAG00000011022	10	57923246	57938671	1
ARRDC3	bta-miR-148a	96	ENSBTAG00000007116	7	93240419	93253094	-1
ARRDC4	bta-miR-27b	96	ENSBTAG00000018252	21	8924763	8939028	-1
ARSI	bta-miR-125b	96	ENSBTAG00000012834	7	63648253	63653794	-1
ARSJ	bta-miR-10a	99	ENSBTAG00000017808	6	12720022	12803721	1
ARSJ	bta-miR-10b	99	ENSBTAG00000017808	6	12720022	12803721	1
ART3	bta-miR-26a	99	ENSBTAG00000010954	6	92607226	92755605	1
ART3	bta-miR-26a	99	ENSBTAG00000010954	6	92607226	92755605	1
ASAP3	bta-miR-143	97	ENSBTAG00000012263	2	129969269	130018036	1
ASB18	bta-miR-27b	99	ENSBTAG00000002024	3	116287437	116359129	-1
ASCL2	bta-miR-125b	97	ENSBTAG00000026769	29	49955760	49957635	1
ASF1A	bta-miR-21-5p	96	ENSBTAG00000002058	9	32549921	32562773	-1
ASGR1	bta-miR-145	96	ENSBTAG00000012071	19	27529097	27532634	-1
ASGR2	bta-miR-26a	99	ENSBTAG00000025101	19	27490118	27500094	-1
ASGR2	bta-miR-26a	99	ENSBTAG00000025101	19	27490118	27500094	-1
ASPDH	bta-miR-143	99	ENSBTAG00000006840	18	57096978	57099199	-1
ASPH	bta-miR-148a	98	ENSBTAG00000026283	14	28700905	28888284	-1
ASPHD1	bta-miR-125b	98	ENSBTAG00000026319	25	26614815	26618147	-1
ASPN	bta-miR-21-5p	97	ENSBTAG00000011847	8	85499333	85524670	-1
ASPN	bta-miR-26a	98	ENSBTAG00000011847	8	85499333	85524670	-1
ASPN	bta-miR-26a	98	ENSBTAG00000011847	8	85499333	85524670	-1
ATCAY	bta-miR-10a	98	ENSBTAG00000018375	7	21307819	21345603	-1
ATCAY	bta-miR-10b	98	ENSBTAG00000018375	7	21307819	21345603	-1
ATF1	bta-miR-145	97	ENSBTAG00000018131	5	29272372	29336696	-1
ATF1	bta-miR-192	98	ENSBTAG00000018131	5	29272372	29336696	-1
ATF1	bta-miR-215	98	ENSBTAG00000018131	5	29272372	29336696	-1
ATF2	bta-miR-26a	97	ENSBTAG00000002295	2	21725942	21830229	1
ATF2	bta-miR-26a	97	ENSBTAG00000002295	2	21725942	21830229	1
ATF2	bta-miR-10b	96	ENSBTAG00000002295	2	21725942	21830229	1
ATF2	bta-miR-10a	96	ENSBTAG00000002295	2	21725942	21830229	1
ATF3	bta-miR-191	98	ENSBTAG00000008545	16	72820026	72832974	-1
ATG12	bta-miR-26a	99	ENSBTAG00000017525	10	4619383	4799774	-1
ATM	bta-miR-192	96	ENSBTAG00000003111	15	18119201	18265060	1
ATM	bta-miR-215	96	ENSBTAG00000003111	15	18119201	18265060	1
ATOH8	bta-miR-215	97	ENSBTAG00000024000	11	48954369	48996567	-1
ATOH8	bta-miR-192	97	ENSBTAG00000024000	11	48954369	48996567	-1
ATOX1	bta-miR-10b	96	ENSBTAG00000008340	7	64945749	64961110	-1
ATOX1	bta-miR-143	96	ENSBTAG00000008340	7	64945749	64961110	-1
ATOX1	bta-miR-143	96	ENSBTAG00000008340	7	64945749	64961110	-1
ATOX1	bta-miR-10a	97	ENSBTAG00000008340	7	64945749	64961110	-1
ATOX1	bta-miR-125b	96	ENSBTAG00000008340	7	64945749	64961110	-1
ATP10A	bta-miR-143	98	ENSBTAG00000027081	21	2806936	2988464	-1
ATP11A	bta-miR-148a	96	ENSBTAG00000000446	12	90353679	90402670	1
ATP5G1	bta-miR-27b	98	ENSBTAG00000018339	19	38253561	38255681	-1
ATP5G2	bta-miR-125b	97	ENSBTAG00000005735	5	26535464	26539249	-1
ATP5G3	bta-miR-27b	99	ENSBTAG00000002944	2	21702150	21705260	1
ATP6AP2	bta-miR-148a	96	ENSBTAG00000017801	X	108396797	108424821	-1
ATP6AP2	bta-miR-148a	99	ENSBTAG00000017801	X	108396797	108424821	-1
ATP6V0E1	bta-miR-194	99	ENSBTAG00000015100	20	4641618	4671634	1
ATP6V0E1	bta-miR-194	97	ENSBTAG00000015100	20	4641618	4671634	1
ATP6V1D	bta-miR-21-5p	96	ENSBTAG00000016309	10	79584175	79599910	-1
ATP6V1D	bta-miR-194	99	ENSBTAG00000016309	10	79584175	79599910	-1
ATP6V1H	bta-miR-194	99	ENSBTAG00000003450	14	23511301	23558678	-1
ATP7A	bta-miR-30e-5p	96	ENSBTAG00000010018	X	79402956	79473209	-1
ATPAF1	bta-let-7g	96	ENSBTAG00000000094	3	100065497	100090042	1
ATRX	bta-miR-143	96	ENSBTAG00000038434	X	79634445	79917815	1
ATXN2	bta-miR-10a	98	ENSBTAG00000022069	17	57425985	57527920	-1
ATXN2	bta-miR-145	97	ENSBTAG00000022069	17	57425985	57527920	-1
ATXN2	bta-miR-10b	98	ENSBTAG00000022069	17	57425985	57527920	-1
AUNIP	bta-miR-30e-5p	98	ENSBTAG00000021786	2	127821034	127833467	1
AUNIP	bta-miR-30d	98	ENSBTAG00000021786	2	127821034	127833467	1
B2M	bta-miR-26a	98	ENSBTAG00000012330	10	104139090	104145312	1
B3GALNT2	bta-miR-125b	96	ENSBTAG00000013750	28	8232079	8297594	-1
B3GNT3	bta-let-7a-5p	96	ENSBTAG00000046750	7	5271365	5291295	-1
B3GNT3	bta-let-7g	96	ENSBTAG00000046750	7	5271365	5291295	-1
B3GNT3	bta-let-7f	96	ENSBTAG00000046750	7	5271365	5291295	-1
B3GNT4	bta-miR-145	96	ENSBTAG00000004197	17	55418582	55419667	-1
B3GNT5	bta-miR-26a	98	ENSBTAG00000010397	1	84366238	84428658	-1
B3GNT7	bta-miR-27b	96	ENSBTAG00000001359	2	119989628	119990869	1
B4GALNT2	bta-miR-192	98	ENSBTAG00000009864	19	38025688	38064965	-1
B4GALNT2	bta-miR-215	98	ENSBTAG00000009864	19	38025688	38064965	-1
B4GALT3	bta-miR-27b	98	ENSBTAG00000021897	3	8340547	8345532	1
B4GALT5	bta-miR-148a	98	ENSBTAG00000012626	13	78464294	78484987	-1
B4GALT6	bta-miR-148a	99	ENSBTAG00000044063	24	25770343	25836730	1
BAG1	bta-miR-148a	98	ENSBTAG00000017845	8	76352438	76363634	-1
BAG5	bta-let-7a-5p	96	ENSBTAG00000017361	21	69843888	69846777	-1
BAK1	bta-miR-125b	97	ENSBTAG00000000428	23	7655892	7658885	-1
BAMBI	bta-miR-194	96	ENSBTAG00000003045	13	36326194	36333080	-1
BARHL2	bta-miR-148a	99	ENSBTAG00000005938	3	52691876	52696492	1
BBS9	bta-miR-143	96	ENSBTAG00000006528	4	63649808	64105542	-1
BBX	bta-miR-10a	97	ENSBTAG00000006893	1	52548841	52841455	1
BBX	bta-miR-10b	97	ENSBTAG00000006893	1	52548841	52841455	1
BCCIP	bta-miR-26a	99	ENSBTAG00000005792	26	45660156	45676806	1
BCCIP	bta-miR-191	97	ENSBTAG00000005792	26	45660156	45676806	1
BCL10	bta-miR-145	96	ENSBTAG00000013851	3	59010764	59020234	1
BCL10	bta-miR-27b	98	ENSBTAG00000013851	3	59010764	59020234	1
BCL2L11	bta-miR-10b	99	ENSBTAG00000024105	11	1156954	1199792	-1
BCL2L11	bta-miR-148a	97	ENSBTAG00000024105	11	1156954	1199792	-1
BCL2L11	bta-miR-10a	99	ENSBTAG00000024105	11	1156954	1199792	-1
BCL2L15	bta-miR-148a	96	ENSBTAG00000012419	3	29643176	29648016	1
BCL3	bta-miR-27b	98	ENSBTAG00000009493	18	52922334	52931384	1
BCL6	bta-miR-10b	96	ENSBTAG00000001511	1	80179482	80202388	1
BCL6	bta-miR-10a	96	ENSBTAG00000001511	1	80179482	80202388	1
BCL7A	bta-miR-21-5p	98	ENSBTAG00000032517	17	55551316	55573152	-1
BDNF	bta-miR-10a	99	ENSBTAG00000008134	15	59164541	59200908	-1
BDNF	bta-miR-10b	99	ENSBTAG00000008134	15	59164541	59200908	-1
BDP1	bta-miR-27b	97	ENSBTAG00000000363	20	9930159	10012592	-1
BECN1	bta-miR-21-5p	96	ENSBTAG00000019914	19	43479259	43489432	-1
BECN1	bta-miR-30e-5p	99	ENSBTAG00000019914	19	43479259	43489432	-1
BECN1	bta-miR-30d	99	ENSBTAG00000019914	19	43479259	43489432	-1
BEND7	bta-miR-27b	98	ENSBTAG00000020800	13	28424027	28477505	-1
BEND7	bta-miR-194	98	ENSBTAG00000020800	13	28424027	28477505	-1
BEST4	bta-miR-30e-5p	99	ENSBTAG00000015288	3	101809788	101813887	1
BEST4	bta-miR-30d	98	ENSBTAG00000015288	3	101809788	101813887	1
BHLHA15	bta-miR-10a	96	ENSBTAG00000046010	25	38342493	38343056	-1
BHLHA15	bta-miR-10b	96	ENSBTAG00000046010	25	38342493	38343056	-1
BHLHE22	bta-miR-215	99	ENSBTAG00000033173	14	30966876	30967865	1
BHLHE22	bta-miR-192	99	ENSBTAG00000033173	14	30966876	30967865	1
BHLHE41	bta-miR-148a	99	ENSBTAG00000030575	5	84233719	84236923	1
BHMT2	bta-miR-10b	98	ENSBTAG00000038234	10	10072118	10082600	1
BHMT2	bta-miR-10a	98	ENSBTAG00000038234	10	10072118	10082600	1
BICC1	bta-miR-148a	98	ENSBTAG00000010694	28	14359126	14416928	1
BID	bta-miR-26a	96	ENSBTAG00000013988	5	109639251	109656755	-1
BID	bta-miR-27b	99	ENSBTAG00000013988	5	109639251	109656755	-1
BIRC5	bta-miR-143	99	ENSBTAG00000013573	19	54559538	54566816	-1
BLCAP	bta-miR-215	99	ENSBTAG00000003209	13	67114713	67125217	-1
BLCAP	bta-miR-192	99	ENSBTAG00000003209	13	67114713	67125217	-1
BLOC1S2	bta-miR-26a	99	ENSBTAG00000010739	26	21043927	21053587	-1
BLOC1S2	bta-miR-145	97	ENSBTAG00000010739	26	21043927	21053587	-1
BLOC1S2	bta-miR-26a	99	ENSBTAG00000010739	26	21043927	21053587	-1
BLOC1S6	bta-miR-215	99	ENSBTAG00000012250	10	65111943	65126559	-1
BLOC1S6	bta-miR-192	99	ENSBTAG00000012250	10	65111943	65126559	-1
BLZF1	bta-miR-10a	96	ENSBTAG00000002690	16	37838604	37860891	1
BLZF1	bta-miR-125b	97	ENSBTAG00000002690	16	37838604	37860891	1
BMF	bta-miR-125b	96	ENSBTAG00000012180	10	35856697	35871287	-1
BMPR1B	bta-miR-125b	97	ENSBTAG00000002081	6	30798831	30850160	-1
BMPR1B	bta-miR-192	96	ENSBTAG00000002081	6	30798831	30850160	-1
BMX	bta-miR-215	99	ENSBTAG00000000377	X	135201710	135238777	-1
BMX	bta-miR-192	99	ENSBTAG00000000377	X	135201710	135238777	-1
BNIP2	bta-miR-194	99	ENSBTAG00000013493	10	50628361	50650638	1
BNIPL	bta-miR-143	99	ENSBTAG00000015345	3	19779460	19787707	-1
BRAF	bta-miR-21-5p	96	ENSBTAG00000021761	4	104869138	105031570	-1
BRD3	bta-miR-192	98	ENSBTAG00000010582	11	104860032	104880077	-1
BRD3	bta-miR-215	98	ENSBTAG00000010582	11	104860032	104880077	-1
BROX	bta-miR-192	98	ENSBTAG00000007595	16	26908537	26927548	1
BROX	bta-miR-215	98	ENSBTAG00000007595	16	26908537	26927548	1
BRS3	bta-miR-27b	98	ENSBTAG00000005616	X	20084099	20088362	1
BRSK1	bta-miR-27b	98	ENSBTAG00000015226	18	62616007	62638443	-1
BSDC1	bta-miR-125b	96	ENSBTAG00000020655	2	122006937	122029837	1
BTAF1	bta-miR-148a	97	ENSBTAG00000016104	26	13503454	13576250	1
BTBD3	bta-miR-148a	98	ENSBTAG00000019304	13	5606655	5612384	1
BTD	bta-miR-99a-5p	98	ENSBTAG00000019129	1	154375851	154416952	1
BTF3L4	bta-miR-194	97	ENSBTAG00000011025	3	94837405	94859216	-1
BTF3L4	bta-miR-145	98	ENSBTAG00000011025	3	94837405	94859216	-1
BTG1	bta-miR-215	96	ENSBTAG00000020330	5	22086071	22088781	-1
BTG1	bta-miR-145	96	ENSBTAG00000020330	5	22086071	22088781	-1
BTG1	bta-miR-192	96	ENSBTAG00000020330	5	22086071	22088781	-1
BTG1	bta-miR-145	96	ENSBTAG00000020330	5	22086071	22088781	-1
BTLA	bta-miR-10b	99	ENSBTAG00000011871	1	57672616	57701243	-1
BTLA	bta-miR-10a	99	ENSBTAG00000011871	1	57672616	57701243	-1
BZW1	bta-miR-27b	98	ENSBTAG00000006049	2	89886720	89897574	1
C11orf52	bta-miR-125b	99	ENSBTAG00000008661	15	22575919	22582373	1
C11orf57	bta-miR-125b	99	ENSBTAG00000001999	15	22707913	22718384	1
C12orf10	bta-miR-143	98	ENSBTAG00000020177	5	26878370	26885797	-1
C12orf29	bta-miR-215	98	ENSBTAG00000018743	5	17892374	17902271	1
C12orf29	bta-miR-192	98	ENSBTAG00000018743	5	17892374	17902271	1
C12orf40	bta-miR-30d	97	ENSBTAG00000044176	5	41609580	41673874	-1
C12orf40	bta-miR-30e-5p	97	ENSBTAG00000044176	5	41609580	41673874	-1
C12orf73	bta-miR-27b	97	ENSBTAG00000048280	5	67960359	67967214	-1
C14orf105	bta-miR-215	98	ENSBTAG00000009862	10	70069549	70098697	-1
C14orf105	bta-miR-192	98	ENSBTAG00000009862	10	70069549	70098697	-1
C14orf119	bta-miR-27b	97	ENSBTAG00000047027	10	21596542	21598722	-1
C14orf159	bta-miR-215	99	ENSBTAG00000044101	21	56534297	56581876	1
C14orf159	bta-miR-192	99	ENSBTAG00000044101	21	56534297	56581876	1
C14orf166	bta-miR-125b	96	ENSBTAG00000021944	10	44879976	44894546	1
C14orf28	bta-let-7a-5p	97	ENSBTAG00000016062	21	55153786	55162538	1
C14orf28	bta-let-7a-5p	97	ENSBTAG00000016062	21	55153786	55162538	1
C14orf28	bta-let-7g	97	ENSBTAG00000016062	21	55153786	55162538	1
C14orf28	bta-let-7f	97	ENSBTAG00000016062	21	55153786	55162538	1
C14orf28	bta-let-7g	97	ENSBTAG00000016062	21	55153786	55162538	1
C14orf28	bta-let-7f	97	ENSBTAG00000016062	21	55153786	55162538	1
C14orf28	bta-let-7f	97	ENSBTAG00000016062	21	55153786	55162538	1
C14orf28	bta-let-7g	97	ENSBTAG00000016062	21	55153786	55162538	1
C14orf28	bta-let-7a-5p	97	ENSBTAG00000016062	21	55153786	55162538	1
C15orf40	bta-miR-145	98	ENSBTAG00000016522	21	23721989	23728300	-1
C16orf45	bta-miR-145	97	ENSBTAG00000011692	25	13973579	14118509	1
C16orf52	bta-miR-194	97	ENSBTAG00000008188	25	19975919	19981315	1
C17orf67	bta-miR-26a	96	ENSBTAG00000035147	19	7830734	7860147	-1
C17orf75	bta-miR-21-5p	99	ENSBTAG00000020994	19	18141427	18153128	1
C17orf75	bta-miR-27b	97	ENSBTAG00000020994	19	18141427	18153128	1
C18orf32	bta-miR-27b	99	ENSBTAG00000021334	24	49610404	49615823	-1
C18orf32	bta-miR-194	98	ENSBTAG00000021334	24	49610404	49615823	-1
C19orf12	bta-miR-143	99	ENSBTAG00000020434	18	40455366	40467458	-1
C19orf38	bta-miR-125b	99	ENSBTAG00000004224	7	16534413	16544398	1
C19orf54	bta-miR-125b	99	ENSBTAG00000023453	18	50291015	50299046	-1
C19orf81	bta-miR-27b	96	ENSBTAG00000013106	18	57194637	57205675	1
C1GALT1	bta-miR-148a	99	ENSBTAG00000004995	4	15183826	15227662	1
C1orf109	bta-miR-10a	96	ENSBTAG00000014325	3	108800731	108808989	1
C1orf109	bta-miR-10b	96	ENSBTAG00000014325	3	108800731	108808989	1
C1orf115	bta-miR-10b	98	ENSBTAG00000006403	16	24876776	24886962	1
C1orf115	bta-miR-10a	98	ENSBTAG00000006403	16	24876776	24886962	1
C1orf210	bta-miR-125b	99	ENSBTAG00000021079	3	103324513	103327560	1
C1orf216	bta-miR-10a	97	ENSBTAG00000038292	3	110649045	110649921	1
C1orf216	bta-miR-10b	97	ENSBTAG00000038292	3	110649045	110649921	1
C1orf35	bta-miR-148a	99	ENSBTAG00000020720	7	2910375	2912630	1
C1orf52	bta-miR-27b	98	ENSBTAG00000016326	3	59025961	59033220	1
C1RL	bta-miR-125b	99	ENSBTAG00000016204	5	103633960	103644323	1
C21orf2	bta-miR-125b	97	ENSBTAG00000019589	1	145801880	145813313	-1
C21orf91	bta-miR-194	98	ENSBTAG00000001395	1	18719635	18748457	1
C2CD5	bta-miR-145	99	ENSBTAG00000001673	5	88099588	88191001	1
C2orf69	bta-miR-194	96	ENSBTAG00000009952	2	88897206	88908836	1
C3orf14	bta-miR-194	96	ENSBTAG00000001889	22	39119763	39134228	-1
C3orf14	bta-miR-194	97	ENSBTAG00000001889	22	39119763	39134228	-1
C3orf58	bta-miR-148a	97	ENSBTAG00000007933	1	125865282	125884967	-1
C3orf80	bta-miR-215	98	ENSBTAG00000047247	1	108086075	108086680	-1
C3orf80	bta-miR-192	98	ENSBTAG00000047247	1	108086075	108086680	-1
C4orf19	bta-miR-21-5p	98	ENSBTAG00000006643	6	58486550	58565108	1
C4orf32	bta-miR-145	96	ENSBTAG00000017375	6	14515394	14565920	-1
C4orf46	bta-miR-194	98	ENSBTAG00000033486	17	41307378	41310601	1
C4orf47	bta-miR-194	99	ENSBTAG00000034430	27	14732024	14745342	1
C5AR1	bta-miR-145	98	ENSBTAG00000020872	18	54753334	54767002	1
C5orf22	bta-miR-10a	97	ENSBTAG00000017569	20	42044893	42060655	-1
C5orf22	bta-miR-10b	97	ENSBTAG00000017569	20	42044893	42060655	-1
C5orf30	bta-miR-26a	96	ENSBTAG00000045941	7	104690242	104705356	1
C5orf30	bta-miR-148a	99	ENSBTAG00000045941	7	104690242	104705356	1
C5orf34	bta-miR-26a	96	ENSBTAG00000007461	20	31324013	31350848	1
C5orf63	bta-miR-10b	96	ENSBTAG00000017835	7	28161116	28184624	1
C5orf63	bta-miR-10a	96	ENSBTAG00000017835	7	28161116	28184624	1
C6orf118	bta-miR-192	97	ENSBTAG00000015485	9	101942117	101966174	-1
C6orf118	bta-miR-215	97	ENSBTAG00000015485	9	101942117	101966174	-1
C6orf120	bta-miR-27b	96	ENSBTAG00000003925	9	105073006	105075610	1
C6orf47	bta-miR-125b	99	ENSBTAG00000023628	23	27457506	27459147	1
C7orf57	bta-miR-194	99	ENSBTAG00000035064	4	7576863	7605503	-1
C7orf73	bta-miR-145	98	ENSBTAG00000045794	4	100261072	100277950	1
C8orf4	bta-miR-27b	99	ENSBTAG00000033304	27	34893819	34895119	1
C8orf74	bta-miR-192	96	ENSBTAG00000004134	8	8437130	8468012	-1
C8orf74	bta-miR-215	96	ENSBTAG00000004134	8	8437130	8468012	-1
C9	bta-miR-21-5p	99	ENSBTAG00000016149	20	35092195	35158959	1
C9orf40	bta-miR-143	96	ENSBTAG00000013231	8	51330087	51336595	-1
C9orf72	bta-miR-30e-5p	96	ENSBTAG00000010059	8	16694707	16714705	1
C9orf72	bta-miR-27b	97	ENSBTAG00000010059	8	16694707	16714705	1
C9orf72	bta-miR-30d	96	ENSBTAG00000010059	8	16694707	16714705	1
CA10	bta-miR-21-5p	96	ENSBTAG00000034681	19	627558	1472951	-1
CA10	bta-miR-27b	98	ENSBTAG00000034681	19	627558	1472951	-1
CA3	bta-miR-27b	97	ENSBTAG00000015214	14	79406494	79416487	-1
CA7	bta-miR-148a	99	ENSBTAG00000020889	18	34668691	34677726	1
CABP5	bta-miR-143	96	ENSBTAG00000016114	18	55294576	55303680	-1
CABP5	bta-miR-10b	98	ENSBTAG00000016114	18	55294576	55303680	-1
CABP5	bta-miR-10a	98	ENSBTAG00000016114	18	55294576	55303680	-1
CABP7	bta-miR-148a	98	ENSBTAG00000017886	17	71012186	71014256	1
CACNA2D3	bta-miR-27b	99	ENSBTAG00000013117	22	46480006	46922778	-1
CACNB3	bta-miR-125b	97	ENSBTAG00000021808	5	31116984	31126056	-1
CACNG2	bta-miR-27b	97	ENSBTAG00000010865	5	75343294	75464712	-1
CADM2	bta-miR-10b	96	ENSBTAG00000009219	1	33285874	33668672	1
CADM2	bta-miR-10a	96	ENSBTAG00000009219	1	33285874	33668672	1
CALCB	bta-miR-21-5p	99	ENSBTAG00000010089	15	38160931	38166437	1
CALML4	bta-miR-192	98	ENSBTAG00000025822	10	15009940	15019251	-1
CALML4	bta-miR-215	98	ENSBTAG00000025822	10	15009940	15019251	-1
CALR	bta-miR-191	96	ENSBTAG00000015114	7	13731958	13735788	-1
CAMK2B	bta-miR-10a	99	ENSBTAG00000012653	4	77706698	77797331	1
CAMK2B	bta-miR-10b	98	ENSBTAG00000012653	4	77706698	77797331	1
CAMK2N1	bta-miR-30d	99	ENSBTAG00000009156	2	132751703	132754808	1
CAMK2N1	bta-miR-30e-5p	99	ENSBTAG00000009156	2	132751703	132754808	1
CAMK2N2	bta-miR-30d	96	ENSBTAG00000005657	1	83531113	83533268	1
CAMTA1	bta-miR-143	99	ENSBTAG00000014602	16	46468328	46566127	-1
CAND1	bta-miR-148a	99	ENSBTAG00000009939	5	46719650	46753948	-1
CAND1	bta-miR-27b	98	ENSBTAG00000009939	5	46719650	46753948	-1
CANT1	bta-let-7g	96	ENSBTAG00000009991	19	54020560	54024284	1
CANT1	bta-let-7f	96	ENSBTAG00000009991	19	54020560	54024284	1
CANT1	bta-let-7a-5p	96	ENSBTAG00000009991	19	54020560	54024284	1
CANX	bta-miR-148a	98	ENSBTAG00000048107	7	1506750	1538915	-1
CANX	bta-miR-192	98	ENSBTAG00000048107	7	1506750	1538915	-1
CANX	bta-miR-215	98	ENSBTAG00000048107	7	1506750	1538915	-1
CAP2	bta-miR-27b	97	ENSBTAG00000016924	23	39646543	39781557	-1
CAPN3	bta-miR-143	99	ENSBTAG00000008868	10	37828797	37885860	1
CAPN8	bta-miR-143	97	ENSBTAG00000003600	16	27679426	27748095	-1
CAPSL	bta-miR-30e-5p	97	ENSBTAG00000012688	20	38272477	38300277	1
CAPSL	bta-miR-30d	97	ENSBTAG00000012688	20	38272477	38300277	1
CAPZA1	bta-miR-30d	97	ENSBTAG00000014295	3	30810109	30854190	-1
CAPZA1	bta-miR-30e-5p	97	ENSBTAG00000014295	3	30810109	30854190	-1
CAPZA1	bta-miR-143	96	ENSBTAG00000014295	3	30810109	30854190	-1
CAPZB	bta-miR-145	99	ENSBTAG00000004554	2	133789485	133926170	1
CASP3	bta-let-7f	96	ENSBTAG00000015874	27	14084622	14110610	-1
CASP3	bta-let-7a-5p	96	ENSBTAG00000015874	27	14084622	14110610	-1
CASP3	bta-let-7g	96	ENSBTAG00000015874	27	14084622	14110610	-1
CASZ1	bta-miR-145	99	ENSBTAG00000019818	16	43786499	43839928	1
CAT	bta-miR-30d	96	ENSBTAG00000020980	15	65779325	65815261	1
CAT	bta-miR-143	99	ENSBTAG00000020980	15	65779325	65815261	1
CAT	bta-miR-30e-5p	96	ENSBTAG00000020980	15	65779325	65815261	1
CAV2	bta-miR-215	96	ENSBTAG00000045584	4	52230674	52235915	-1
CAV2	bta-miR-192	96	ENSBTAG00000045584	4	52230674	52235915	-1
CAV2	bta-miR-215	97	ENSBTAG00000045584	4	52230674	52235915	-1
CAV2	bta-miR-145	97	ENSBTAG00000045584	4	52230674	52235915	-1
CAV2	bta-miR-192	96	ENSBTAG00000045584	4	52230674	52235915	-1
CBFB	bta-miR-27b	96	ENSBTAG00000016103	18	34824499	34871222	1
CBFB	bta-miR-143	96	ENSBTAG00000016103	18	34824499	34871222	1
CBFB	bta-miR-145	97	ENSBTAG00000016103	18	34824499	34871222	1
CBLB	bta-miR-148a	98	ENSBTAG00000013057	1	50659370	50880121	-1
CBLN2	bta-miR-10b	97	ENSBTAG00000005985	24	5614221	5621035	1
CBLN2	bta-miR-10a	97	ENSBTAG00000005985	24	5614221	5621035	1
CBLN4	bta-miR-194	99	ENSBTAG00000017524	13	84024137	84031205	-1
CBX5	bta-let-7g	97	ENSBTAG00000006246	5	25944853	25971390	1
CBX5	bta-miR-99a-5p	96	ENSBTAG00000006246	5	25944853	25971390	1
CBX5	bta-let-7a-5p	97	ENSBTAG00000006246	5	25944853	25971390	1
CBX5	bta-let-7f	97	ENSBTAG00000006246	5	25944853	25971390	1
CC2D2A	bta-miR-194	99	ENSBTAG00000018638	6	115477255	115563715	1
CCAR2	bta-miR-191	96	ENSBTAG00000005469	8	70414190	70429165	1
CCDC107	bta-miR-194	97	ENSBTAG00000011413	8	60244674	60247201	1
CCDC107	bta-miR-145	97	ENSBTAG00000011413	8	60244674	60247201	1
CCDC117	bta-miR-30e-5p	96	ENSBTAG00000003557	17	70331048	70342078	1
CCDC149	bta-miR-27b	99	ENSBTAG00000021940	6	45940147	46057441	-1
CCDC158	bta-miR-143	96	ENSBTAG00000012157	6	92975363	93058338	-1
CCDC177	bta-miR-10b	96	ENSBTAG00000047101	10	81675809	81677905	-1
CCDC177	bta-miR-10a	96	ENSBTAG00000047101	10	81675809	81677905	-1
CCDC25	bta-miR-145	97	ENSBTAG00000006547	8	10889709	10919921	1
CCDC28A	bta-miR-26a	98	ENSBTAG00000015516	9	77563947	77580398	1
CCDC28A	bta-miR-99a-5p	96	ENSBTAG00000015516	9	77563947	77580398	1
CCDC28A	bta-miR-26a	98	ENSBTAG00000015516	9	77563947	77580398	1
CCDC28B	bta-miR-27b	97	ENSBTAG00000015104	2	122150084	122154154	-1
CCDC40	bta-miR-145	97	ENSBTAG00000016017	19	53117575	53158255	-1
CCDC40	bta-miR-145	97	ENSBTAG00000016017	19	53117575	53158255	-1
CCDC43	bta-miR-30d	96	ENSBTAG00000005693	19	45052980	45062313	-1
CCDC43	bta-miR-30e-5p	96	ENSBTAG00000005693	19	45052980	45062313	-1
CCDC58	bta-miR-143	99	ENSBTAG00000011138	1	67398385	67457625	-1
CCDC6	bta-miR-148a	98	ENSBTAG00000003189	28	15582654	15636803	-1
CCDC7	bta-miR-27b	99	ENSBTAG00000002675	13	20534890	20581215	-1
CCDC73	bta-miR-143	96	ENSBTAG00000032151	15	64112929	64228880	-1
CCDC73	bta-miR-145	96	ENSBTAG00000032151	15	64112929	64228880	-1
CCDC77	bta-miR-194	98	ENSBTAG00000000049	5	107796085	107822807	1
CCDC84	bta-miR-194	99	ENSBTAG00000017932	15	30107961	30115958	1
CCDC90B	bta-miR-26a	97	ENSBTAG00000007479	29	12460188	12486627	1
CCDC90B	bta-miR-143	98	ENSBTAG00000007479	29	12460188	12486627	1
CCDC91	bta-miR-125b	98	ENSBTAG00000012448	5	81582317	81992463	-1
CCER1	bta-miR-145	98	ENSBTAG00000007035	5	20898144	20899948	-1
CCHCR1	bta-miR-125b	96	ENSBTAG00000014434	23	27779849	27791241	1
CCL1	bta-miR-21-5p	99	ENSBTAG00000008832	19	16110980	16114069	1
CCL20	bta-miR-21-5p	99	ENSBTAG00000021326	2	116759408	116762490	1
CCM2	bta-miR-27b	98	ENSBTAG00000008090	4	77250091	77301198	-1
CCNB3	bta-miR-30d	98	ENSBTAG00000046286	X	93117838	93163313	1
CCNB3	bta-miR-30e-5p	97	ENSBTAG00000046286	X	93117838	93163313	1
CCNC	bta-miR-27b	98	ENSBTAG00000015744	9	50920352	50946139	1
CCNC	bta-miR-27b	98	ENSBTAG00000015744	9	50920352	50946139	1
CCNE2	bta-miR-30d	96	ENSBTAG00000004906	14	71808697	71818065	-1
CCNE2	bta-miR-30d	96	ENSBTAG00000004906	14	71808697	71818065	-1
CCNE2	bta-miR-30e-5p	96	ENSBTAG00000004906	14	71808697	71818065	-1
CCNE2	bta-miR-30e-5p	96	ENSBTAG00000004906	14	71808697	71818065	-1
CCNF	bta-let-7g	97	ENSBTAG00000006591	25	1949262	1965512	1
CCNF	bta-let-7a-5p	97	ENSBTAG00000006591	25	1949262	1965512	1
CCNF	bta-let-7f	97	ENSBTAG00000006591	25	1949262	1965512	1
CCNG1	bta-miR-10b	97	ENSBTAG00000006607	7	77249997	77257261	1
CCNG1	bta-miR-145	96	ENSBTAG00000006607	7	77249997	77257261	1
CCNG1	bta-miR-27b	99	ENSBTAG00000006607	7	77249997	77257261	1
CCNG1	bta-miR-10a	98	ENSBTAG00000006607	7	77249997	77257261	1
CCNJ	bta-let-7f	98	ENSBTAG00000033685	26	17279383	17293746	1
CCNJ	bta-let-7a-5p	98	ENSBTAG00000033685	26	17279383	17293746	1
CCNJ	bta-let-7g	98	ENSBTAG00000033685	26	17279383	17293746	1
CCNJ	bta-miR-27b	97	ENSBTAG00000033685	26	17279383	17293746	1
CCNJ	bta-miR-125b	99	ENSBTAG00000033685	26	17279383	17293746	1
CCNK	bta-miR-27b	98	ENSBTAG00000018636	21	66159547	66174627	1
CCNK	bta-miR-30e-5p	98	ENSBTAG00000018636	21	66159547	66174627	1
CCNK	bta-miR-30d	98	ENSBTAG00000018636	21	66159547	66174627	1
CCNT2	bta-miR-215	99	ENSBTAG00000014158	2	62649168	62681201	-1
CCNT2	bta-miR-192	99	ENSBTAG00000014158	2	62649168	62681201	-1
CCNYL1	bta-miR-10a	97	ENSBTAG00000016297	2	96424301	96458849	1
CCNYL1	bta-miR-10b	97	ENSBTAG00000016297	2	96424301	96458849	1
CCNYL1	bta-miR-27b	96	ENSBTAG00000016297	2	96424301	96458849	1
CCPG1	bta-miR-215	97	ENSBTAG00000012741	10	55001792	55028162	1
CCPG1	bta-miR-143	97	ENSBTAG00000012741	10	55001792	55028162	1
CCPG1	bta-miR-192	97	ENSBTAG00000012741	10	55001792	55028162	1
CCR3	bta-miR-215	96	ENSBTAG00000001338	22	53761589	53762665	-1
CCR3	bta-miR-192	96	ENSBTAG00000001338	22	53761589	53762665	-1
CCR4	bta-miR-10a	99	ENSBTAG00000034883	22	7383752	7388696	1
CCR4	bta-miR-10b	99	ENSBTAG00000034883	22	7383752	7388696	1
CCR5	bta-miR-192	98	ENSBTAG00000008099	22	53598839	53602003	-1
CCR5	bta-miR-215	97	ENSBTAG00000008099	22	53598839	53602003	-1
CCR7	bta-let-7a-5p	96	ENSBTAG00000015133	19	41428917	41440070	-1
CCR7	bta-let-7g	96	ENSBTAG00000015133	19	41428917	41440070	-1
CCR7	bta-let-7f	96	ENSBTAG00000015133	19	41428917	41440070	-1
CCT6A	bta-miR-148a	96	ENSBTAG00000008184	25	27985731	27993651	1
CD1E	bta-miR-143	96	ENSBTAG00000009421	3	11724338	11727830	-1
CD226	bta-miR-194	96	ENSBTAG00000009266	24	7576790	7669724	1
CD28	bta-miR-192	99	ENSBTAG00000007445	2	92325180	92358568	1
CD28	bta-miR-215	99	ENSBTAG00000007445	2	92325180	92358568	1
CD300E	bta-miR-10b	98	ENSBTAG00000004690	19	57437658	57439771	1
CD300E	bta-miR-10a	98	ENSBTAG00000004690	19	57437658	57439771	1
CD300E	bta-miR-125b	97	ENSBTAG00000004690	19	57437658	57439771	1
CD38	bta-miR-215	99	ENSBTAG00000013569	6	115802869	115858942	1
CD38	bta-miR-192	99	ENSBTAG00000013569	6	115802869	115858942	1
CD81	bta-miR-125b	98	ENSBTAG00000047495	29	49842969	49848639	-1
CD81	bta-miR-125b	97	ENSBTAG00000047495	29	49842969	49848639	-1
CD8A	bta-miR-125b	98	ENSBTAG00000021141	11	47988169	47995400	1
CDC14A	bta-miR-148a	98	ENSBTAG00000031439	3	42934668	43107421	-1
CDC34	bta-let-7g	96	ENSBTAG00000002098	7	44789108	44794947	1
CDC34	bta-miR-125b	96	ENSBTAG00000002098	7	44789108	44794947	1
CDC37L1	bta-miR-30d	97	ENSBTAG00000017137	8	40073251	40092028	-1
CDC37L1	bta-miR-125b	97	ENSBTAG00000017137	8	40073251	40092028	-1
CDC37L1	bta-miR-30e-5p	97	ENSBTAG00000017137	8	40073251	40092028	-1
CDC42SE1	bta-miR-125b	99	ENSBTAG00000015363	3	19768810	19776435	1
CDC5L	bta-miR-215	96	ENSBTAG00000020012	23	17731040	17771515	1
CDC5L	bta-miR-192	96	ENSBTAG00000020012	23	17731040	17771515	1
CDC6	bta-miR-215	96	ENSBTAG00000010384	19	41185975	41196948	1
CDC6	bta-miR-192	96	ENSBTAG00000010384	19	41185975	41196948	1
CDC7	bta-miR-125b	98	ENSBTAG00000016307	3	52014639	52039702	-1
CDH11	bta-miR-27b	97	ENSBTAG00000032092	18	32798826	32888927	-1
CDHR4	bta-miR-125b	97	ENSBTAG00000005728	22	51005176	51012628	1
CDK1	bta-miR-143	98	ENSBTAG00000010109	28	16620266	16633922	1
CDK18	bta-miR-27b	98	ENSBTAG00000012673	16	3099023	3108506	1
CDK19	bta-miR-148a	97	ENSBTAG00000007288	9	40072435	40122499	1
CDK19	bta-miR-148a	96	ENSBTAG00000007288	9	40072435	40122499	1
CDK2	bta-miR-143	96	ENSBTAG00000004021	5	57664374	57669057	-1
CDK2	bta-miR-143	97	ENSBTAG00000004021	5	57664374	57669057	-1
CDK2AP1	bta-miR-26a	97	ENSBTAG00000020504	17	54556011	54566572	1
CDK2AP1	bta-miR-26a	97	ENSBTAG00000020504	17	54556011	54566572	1
CDK2AP2	bta-miR-145	98	ENSBTAG00000002121	29	46033674	46035477	-1
CDK5R1	bta-miR-148a	99	ENSBTAG00000004475	19	18027469	18028392	-1
CDKL4	bta-miR-148a	96	ENSBTAG00000024044	11	21526906	21574655	-1
CDKN1A	bta-let-7f	96	ENSBTAG00000008353	23	10560499	10568780	1
CDKN1A	bta-let-7a-5p	96	ENSBTAG00000008353	23	10560499	10568780	1
CDKN1A	bta-let-7g	96	ENSBTAG00000008353	23	10560499	10568780	1
CDKN1B	bta-miR-191	98	ENSBTAG00000018254	5	97577140	97582322	-1
CDKN2B	bta-miR-10b	99	ENSBTAG00000016412	8	22114512	22119419	1
CDKN2B	bta-miR-26a	97	ENSBTAG00000016412	8	22114512	22119419	1
CDKN2B	bta-miR-10a	99	ENSBTAG00000016412	8	22114512	22119419	1
CDKN2C	bta-miR-26a	96	ENSBTAG00000011059	3	95924172	95928574	-1
CDNF	bta-miR-26a	99	ENSBTAG00000016450	13	29756747	29778409	-1
CDO1	bta-miR-215	96	ENSBTAG00000017442	10	4598736	4606922	-1
CDO1	bta-miR-192	96	ENSBTAG00000017442	10	4598736	4606922	-1
CDR2	bta-miR-27b	98	ENSBTAG00000018050	25	20218558	20247294	-1
CDS1	bta-miR-27b	99	ENSBTAG00000045787	6	101195831	101270493	1
CDX4	bta-miR-125b	98	ENSBTAG00000001726	X	82550390	82559474	-1
CEP135	bta-miR-27b	96	ENSBTAG00000009471	6	73021614	73095955	1
CEP19	bta-miR-215	97	ENSBTAG00000013192	1	71834225	71839862	-1
CEP19	bta-miR-192	97	ENSBTAG00000013192	1	71834225	71839862	-1
CEP55	bta-miR-215	98	ENSBTAG00000005129	26	14868831	14889261	1
CEP55	bta-miR-194	98	ENSBTAG00000005129	26	14868831	14889261	1
CEP55	bta-miR-192	98	ENSBTAG00000005129	26	14868831	14889261	1
CEP63	bta-miR-148a	96	ENSBTAG00000007014	1	135871800	135935191	-1
CEP72	bta-miR-27b	98	ENSBTAG00000011405	20	71602439	71645343	-1
CETN3	bta-miR-27b	98	ENSBTAG00000014373	7	92290239	92307723	-1
CFL2	bta-miR-194	97	ENSBTAG00000015053	21	45519654	45522305	-1
CFL2	bta-miR-148a	99	ENSBTAG00000015053	21	45519654	45522305	-1
CHAC1	bta-miR-26a	98	ENSBTAG00000010371	10	36598394	36600764	1
CHAC1	bta-miR-26a	98	ENSBTAG00000010371	10	36598394	36600764	1
CHAC2	bta-miR-21-5p	97	ENSBTAG00000019459	11	36341723	36351231	1
CHAF1A	bta-miR-26a	98	ENSBTAG00000008181	7	20893521	20918558	-1
CHAF1A	bta-miR-26a	98	ENSBTAG00000008181	7	20893521	20918558	-1
CHCHD1	bta-miR-148a	96	ENSBTAG00000012654	28	29850371	29851646	1
CHCHD4	bta-miR-143	99	ENSBTAG00000015529	22	58747919	58754568	1
CHCHD4	bta-miR-148a	98	ENSBTAG00000015529	22	58747919	58754568	1
CHCHD7	bta-miR-125b	96	ENSBTAG00000033284	14	25052885	25058779	1
CHFR	bta-miR-26a	98	ENSBTAG00000013951	17	45375500	45399233	1
CHFR	bta-miR-26a	98	ENSBTAG00000013951	17	45375500	45399233	1
CHIC1	bta-let-7f	96	ENSBTAG00000020826	X	82414979	82455573	-1
CHIC2	bta-miR-30d	96	ENSBTAG00000032660	6	71186363	71245780	-1
CHIC2	bta-miR-30e-5p	96	ENSBTAG00000032660	6	71186363	71245780	-1
CHMP4B	bta-miR-148a	96	ENSBTAG00000013387	13	63817040	63849782	1
CHORDC1	bta-miR-26a	98	ENSBTAG00000013615	29	5035802	5057715	1
CHORDC1	bta-miR-26a	98	ENSBTAG00000013615	29	5035802	5057715	1
CHORDC1	bta-miR-26a	97	ENSBTAG00000013615	29	5035802	5057715	1
CHORDC1	bta-miR-26a	97	ENSBTAG00000013615	29	5035802	5057715	1
CHP1	bta-miR-145	97	ENSBTAG00000027173	10	36835140	36872289	1
CHPT1	bta-miR-194	99	ENSBTAG00000002490	5	65852754	65882216	1
CHRNA1	bta-miR-30d	96	ENSBTAG00000018253	2	22120291	22139864	1
CHRNA1	bta-miR-30e-5p	96	ENSBTAG00000018253	2	22120291	22139864	1
CHST1	bta-miR-30e-5p	96	ENSBTAG00000003721	15	76573748	76577430	-1
CHST1	bta-miR-30d	96	ENSBTAG00000003721	15	76573748	76577430	-1
CHST1	bta-miR-148a	97	ENSBTAG00000003721	15	76573748	76577430	-1
CHST2	bta-miR-30d	97	ENSBTAG00000011584	1	126870800	126874541	-1
CHST2	bta-miR-30e-5p	97	ENSBTAG00000011584	1	126870800	126874541	-1
CHST9	bta-miR-21-5p	97	ENSBTAG00000014082	24	30037089	30315707	1
CHUK	bta-miR-148a	98	ENSBTAG00000007591	26	20966010	21008277	-1
CIR1	bta-miR-194	98	ENSBTAG00000038620	2	22432846	22474248	1
CIR1	bta-miR-26a	97	ENSBTAG00000038620	2	22432846	22474248	1
CIR1	bta-miR-143	96	ENSBTAG00000038620	2	22432846	22474248	1
CISD2	bta-miR-215	98	ENSBTAG00000027630	6	23289384	23302661	-1
CISD2	bta-miR-143	98	ENSBTAG00000027630	6	23289384	23302661	-1
CISD2	bta-miR-192	98	ENSBTAG00000027630	6	23289384	23302661	-1
CISD2	bta-miR-10b	97	ENSBTAG00000027630	6	23289384	23302661	-1
CISD2	bta-miR-10a	97	ENSBTAG00000027630	6	23289384	23302661	-1
CITED2	bta-miR-145	99	ENSBTAG00000011224	9	78071006	78073397	-1
CKAP4	bta-miR-27b	98	ENSBTAG00000011913	5	69972287	69979795	-1
CKLF	bta-miR-143	99	ENSBTAG00000038858	18	34394579	34414048	1
CKS1B	bta-miR-148a	99	ENSBTAG00000024476	3	15667485	15670986	-1
CKS1B	bta-miR-143	99	ENSBTAG00000024476	3	15667485	15670986	-1
CKS2	bta-miR-26a	99	ENSBTAG00000001938	8	90300717	90305611	-1
CKS2	bta-miR-194	98	ENSBTAG00000001938	8	90300717	90305611	-1
CKS2	bta-miR-26a	99	ENSBTAG00000001938	8	90300717	90305611	-1
CLASP1	bta-miR-21-5p	96	ENSBTAG00000019781	2	73490617	73723487	-1
CLCA4	bta-miR-10b	96	ENSBTAG00000017357	3	57643206	57674223	-1
CLCA4	bta-miR-10a	96	ENSBTAG00000017357	3	57643206	57674223	-1
CLCN2	bta-miR-27b	96	ENSBTAG00000012284	1	83443169	83457221	1
CLDN1	bta-miR-215	99	ENSBTAG00000013148	1	77596386	77611958	1
CLDN1	bta-miR-143	98	ENSBTAG00000013148	1	77596386	77611958	1
CLDN1	bta-miR-192	99	ENSBTAG00000013148	1	77596386	77611958	1
CLDN10	bta-miR-143	98	ENSBTAG00000003568	12	76758754	76864805	1
CLEC4G	bta-miR-125b	98	ENSBTAG00000013429	7	17785972	17789026	-1
CLEC5A	bta-miR-21-5p	96	ENSBTAG00000020453	4	106059820	106070381	-1
CLEC7A	bta-miR-215	97	ENSBTAG00000014546	5	100280955	100295523	1
CLEC7A	bta-miR-192	97	ENSBTAG00000014546	5	100280955	100295523	1
CLHC1	bta-miR-30e-5p	96	ENSBTAG00000000295	11	37787989	37822911	-1
CLHC1	bta-miR-30d	96	ENSBTAG00000000295	11	37787989	37822911	-1
CLIC4	bta-miR-26a	97	ENSBTAG00000009470	2	128710453	128783921	-1
CLIC4	bta-miR-125b	97	ENSBTAG00000009470	2	128710453	128783921	-1
CLIC4	bta-miR-26a	97	ENSBTAG00000009470	2	128710453	128783921	-1
CLPB	bta-miR-21-5p	96	ENSBTAG00000001280	15	52661473	52804186	-1
CLPP	bta-miR-27b	98	ENSBTAG00000014712	7	19302913	19308138	-1
CLSTN3	bta-miR-145	98	ENSBTAG00000008129	5	103581388	103611327	-1
CMC1	bta-miR-27b	98	ENSBTAG00000035286	22	2685120	2763664	1
CMC1	bta-miR-145	96	ENSBTAG00000035286	22	2685120	2763664	1
CMC1	bta-miR-145	98	ENSBTAG00000035286	22	2685120	2763664	1
CMC1	bta-miR-125b	99	ENSBTAG00000035286	22	2685120	2763664	1
CMTM7	bta-miR-125b	99	ENSBTAG00000001712	22	6894655	6942330	1
CMTM8	bta-miR-145	97	ENSBTAG00000001710	22	6789385	6885301	1
CNBD2	bta-miR-145	96	ENSBTAG00000002822	13	65759114	65807438	1
CNIH4	bta-miR-143	96	ENSBTAG00000019471	16	28231307	28245538	1
CNN3	bta-miR-27b	99	ENSBTAG00000048272	8	31463624	31464959	1
CNNM4	bta-miR-10a	97	ENSBTAG00000019213	11	2690660	2725964	1
CNNM4	bta-miR-10b	97	ENSBTAG00000019213	11	2690660	2725964	1
CNOT7	bta-miR-27b	97	ENSBTAG00000018036	27	19052444	19067489	1
CNPY1	bta-miR-192	97	ENSBTAG00000000397	4	118042855	118048886	-1
CNPY1	bta-miR-215	97	ENSBTAG00000000397	4	118042855	118048886	-1
CNTD1	bta-miR-30e-5p	96	ENSBTAG00000019912	19	43469829	43478694	1
CNTN4	bta-miR-148a	97	ENSBTAG00000033225	22	23357992	23571208	-1
CNTNAP5	bta-miR-143	97	ENSBTAG00000031898	2	76761756	77286491	1
CNTRL	bta-let-7g	97	ENSBTAG00000011417	8	112418136	112498495	1
CNTRL	bta-let-7a-5p	97	ENSBTAG00000011417	8	112418136	112498495	1
CNTRL	bta-let-7f	97	ENSBTAG00000011417	8	112418136	112498495	1
COA5	bta-miR-26a	99	ENSBTAG00000014873	11	3758860	3793358	-1
COA5	bta-miR-148a	98	ENSBTAG00000014873	11	3758860	3793358	-1
COA5	bta-miR-27b	98	ENSBTAG00000014873	11	3758860	3793358	-1
COIL	bta-let-7g	99	ENSBTAG00000017275	19	7988038	8010218	-1
COIL	bta-let-7a-5p	99	ENSBTAG00000017275	19	7988038	8010218	-1
COIL	bta-miR-27b	99	ENSBTAG00000017275	19	7988038	8010218	-1
COIL	bta-let-7f	99	ENSBTAG00000017275	19	7988038	8010218	-1
COL10A1	bta-miR-26a	96	ENSBTAG00000003078	9	34986666	34993308	1
COL10A1	bta-miR-26a	96	ENSBTAG00000003078	9	34986666	34993308	1
COL13A1	bta-miR-30d	98	ENSBTAG00000011741	28	26253844	26406118	1
COL13A1	bta-miR-30e-5p	98	ENSBTAG00000011741	28	26253844	26406118	1
COL17A1	bta-miR-215	96	ENSBTAG00000002430	26	24848931	24896345	-1
COL17A1	bta-miR-192	96	ENSBTAG00000002430	26	24848931	24896345	-1
COL1A2	bta-let-7g	97	ENSBTAG00000013472	4	11624470	11661163	1
COL1A2	bta-let-7a-5p	97	ENSBTAG00000013472	4	11624470	11661163	1
COL1A2	bta-let-7f	97	ENSBTAG00000013472	4	11624470	11661163	1
COL2A1	bta-miR-148a	96	ENSBTAG00000013155	5	32450298	32481276	1
COL9A3	bta-miR-30e-5p	97	ENSBTAG00000015581	13	55019577	55040430	-1
COL9A3	bta-miR-30d	97	ENSBTAG00000015581	13	55019577	55040430	-1
COLGALT2	bta-miR-27b	97	ENSBTAG00000035836	16	66452391	66571427	-1
COMMD2	bta-miR-145	96	ENSBTAG00000005068	1	119344634	119354566	1
COMMD2	bta-miR-143	96	ENSBTAG00000005068	1	119344634	119354566	1
COMMD8	bta-miR-145	96	ENSBTAG00000001348	6	67746952	67761215	-1
COMMD8	bta-miR-26a	99	ENSBTAG00000001348	6	67746952	67761215	-1
COMMD8	bta-miR-30e-5p	96	ENSBTAG00000001348	6	67746952	67761215	-1
COMMD8	bta-miR-26a	99	ENSBTAG00000001348	6	67746952	67761215	-1
COMP	bta-miR-125b	99	ENSBTAG00000004630	7	4354380	4361950	1
COPS2	bta-miR-26a	99	ENSBTAG00000013425	10	61295669	61326360	1
COQ3	bta-miR-30e-5p	99	ENSBTAG00000019729	9	51053688	51077746	1
COQ3	bta-miR-30d	99	ENSBTAG00000019729	9	51053688	51077746	1
CORO2A	bta-miR-125b	97	ENSBTAG00000007659	8	63703647	63767456	-1
CORT	bta-miR-194	99	ENSBTAG00000046494	16	44011279	44012877	-1
COX16	bta-miR-145	99	ENSBTAG00000030595	10	82412752	82426801	1
COX17	bta-miR-27b	98	ENSBTAG00000002182	1	65024153	65031968	-1
COX18	bta-miR-10b	99	ENSBTAG00000005394	6	89922143	89932628	-1
COX18	bta-miR-10a	99	ENSBTAG00000005394	6	89922143	89932628	-1
COX19	bta-miR-143	96	ENSBTAG00000015253	25	42316375	42321964	1
COX19	bta-miR-10b	98	ENSBTAG00000015253	25	42316375	42321964	1
COX19	bta-miR-10a	98	ENSBTAG00000015253	25	42316375	42321964	1
COX20	bta-miR-10a	98	ENSBTAG00000033136	16	33181539	33188176	-1
COX20	bta-miR-10b	98	ENSBTAG00000033136	16	33181539	33188176	-1
COX20	bta-miR-194	96	ENSBTAG00000033136	16	33181539	33188176	-1
COX20	bta-miR-143	96	ENSBTAG00000033136	16	33181539	33188176	-1
COX4I1	bta-miR-194	98	ENSBTAG00000016079	18	11799175	11807341	1
COX5A	bta-miR-26a	97	ENSBTAG00000017267	21	34156312	34167331	1
COX5A	bta-miR-26a	97	ENSBTAG00000017267	21	34156312	34167331	1
COX6B1	bta-miR-30e-5p	99	ENSBTAG00000023487	5	94363786	94364264	1
COX6B1	bta-miR-30d	98	ENSBTAG00000023487	5	94363786	94364264	1
COX7A2L	bta-miR-26a	99	ENSBTAG00000000705	11	24824245	24836596	-1
COX7A2L	bta-miR-143	99	ENSBTAG00000000705	11	24824245	24836596	-1
COX8A	bta-miR-194	99	ENSBTAG00000004920	20	24442440	24442887	1
CPA4	bta-let-7f	97	ENSBTAG00000046648	4	94861073	94884747	1
CPA4	bta-let-7a-5p	98	ENSBTAG00000046648	4	94861073	94884747	1
CPA4	bta-let-7g	98	ENSBTAG00000046648	4	94861073	94884747	1
CPNE2	bta-miR-125b	98	ENSBTAG00000002233	18	25216121	25249058	1
CPNE2	bta-miR-27b	96	ENSBTAG00000002233	18	25216121	25249058	1
CPNE8	bta-miR-30e-5p	96	ENSBTAG00000020914	5	42421554	42698411	1
CPNE8	bta-miR-143	97	ENSBTAG00000020914	5	42421554	42698411	1
CPNE8	bta-miR-30d	96	ENSBTAG00000020914	5	42421554	42698411	1
CPSF6	bta-miR-125b	97	ENSBTAG00000007323	5	44765461	44793485	-1
CPXM1	bta-miR-10a	96	ENSBTAG00000011458	13	52844182	52850549	1
CREB1	bta-miR-27b	97	ENSBTAG00000005474	2	96278110	96329401	1
CREB1	bta-miR-10a	98	ENSBTAG00000005474	2	96278110	96329401	1
CREB1	bta-miR-10b	98	ENSBTAG00000005474	2	96278110	96329401	1
CREBL2	bta-miR-192	98	ENSBTAG00000011957	5	97645573	97675030	-1
CREBL2	bta-miR-215	98	ENSBTAG00000011957	5	97645573	97675030	-1
CREBRF	bta-miR-27b	96	ENSBTAG00000002020	20	4684744	4740893	1
CREBZF	bta-miR-26a	97	ENSBTAG00000000455	29	9952633	9958039	1
CRELD1	bta-miR-143	99	ENSBTAG00000010835	22	16865105	16873234	-1
CRIPT	bta-miR-27b	96	ENSBTAG00000015723	11	28903112	28914000	1
CRISP1	bta-miR-26a	98	ENSBTAG00000008085	23	22245233	22261583	-1
CRISP1	bta-miR-145	96	ENSBTAG00000008085	23	22245233	22261583	-1
CRISP1	bta-miR-143	98	ENSBTAG00000008085	23	22245233	22261583	-1
CRISPLD1	bta-miR-27b	97	ENSBTAG00000004411	14	40420996	40471464	1
CRK	bta-miR-143	96	ENSBTAG00000005665	19	23139102	23159120	-1
CRKL	bta-miR-145	99	ENSBTAG00000045548	17	74286482	74297800	1
CRLF3	bta-miR-143	96	ENSBTAG00000018381	19	18456446	18497948	1
CRLF3	bta-miR-10b	99	ENSBTAG00000018381	19	18456446	18497948	1
CRLF3	bta-miR-10a	99	ENSBTAG00000018381	19	18456446	18497948	1
CRLS1	bta-miR-21-5p	96	ENSBTAG00000000065	13	48552757	48575435	1
CRP	bta-miR-148a	97	ENSBTAG00000013907	3	10100406	10104524	1
CRYAB	bta-miR-21-5p	96	ENSBTAG00000000434	15	22566929	22570256	-1
CRYZ	bta-miR-21-5p	98	ENSBTAG00000003162	3	70246971	70275573	1
CRYZL1	bta-miR-30d	98	ENSBTAG00000008490	1	1189228	1222846	1
CRYZL1	bta-miR-30e-5p	98	ENSBTAG00000008490	1	1189228	1222846	1
CSDC2	bta-miR-10b	96	ENSBTAG00000004004	5	113160819	113174721	1
CSDC2	bta-miR-27b	97	ENSBTAG00000004004	5	113160819	113174721	1
CSDC2	bta-miR-10a	97	ENSBTAG00000004004	5	113160819	113174721	1
CSE1L	bta-miR-192	96	ENSBTAG00000005957	13	77919358	77954887	1
CSGALNACT2	bta-miR-21-5p	97	ENSBTAG00000005165	28	13651048	13678154	1
CSNK2A1	bta-miR-125b	97	ENSBTAG00000012341	13	61082324	61106498	1
CSRNP1	bta-miR-27b	96	ENSBTAG00000003845	22	12520393	12532806	-1
CSRP2	bta-miR-27b	99	ENSBTAG00000013406	5	6266018	6274473	-1
CTBP2	bta-miR-145	96	ENSBTAG00000003397	26	44888008	44936346	-1
CTDSPL	bta-miR-99a-5p	99	ENSBTAG00000013402	22	11390436	11468069	1
CTF1	bta-miR-143	97	ENSBTAG00000017697	25	27222530	27226056	1
CTH	bta-miR-30e-5p	96	ENSBTAG00000014791	3	75082359	75109443	-1
CTH	bta-miR-30d	97	ENSBTAG00000014791	3	75082359	75109443	-1
CTH	bta-miR-192	96	ENSBTAG00000014791	3	75082359	75109443	-1
CTHRC1	bta-let-7a-5p	96	ENSBTAG00000032591	14	63311966	63328221	-1
CTNNBIP1	bta-miR-10b	99	ENSBTAG00000005933	16	44541239	44559715	1
CTNNBIP1	bta-miR-10a	99	ENSBTAG00000005933	16	44541239	44559715	1
CTNNBIP1	bta-miR-145	99	ENSBTAG00000005933	16	44541239	44559715	1
CTSA	bta-miR-148a	99	ENSBTAG00000027337	13	75368317	75374637	1
CTSB	bta-miR-10b	96	ENSBTAG00000012442	8	7414945	7423429	1
CTSO	bta-miR-27b	97	ENSBTAG00000011063	17	44348242	44372344	1
CTTNBP2NL	bta-miR-148a	96	ENSBTAG00000021602	3	30987502	31026962	-1
CTXN2	bta-miR-125b	97	ENSBTAG00000045847	10	62412034	62412276	-1
CTXN2	bta-miR-215	99	ENSBTAG00000045847	10	62412034	62412276	-1
CTXN2	bta-miR-192	99	ENSBTAG00000045847	10	62412034	62412276	-1
CUL2	bta-miR-143	98	ENSBTAG00000007133	13	18592918	18664294	1
CUTA	bta-miR-125b	97	ENSBTAG00000001635	23	7534224	7535613	-1
CWC22	bta-miR-21-5p	97	ENSBTAG00000021726	2	16820521	16882492	1
CWF19L1	bta-miR-10a	99	ENSBTAG00000007594	26	21010622	21035035	-1
CWF19L1	bta-miR-10b	99	ENSBTAG00000007594	26	21010622	21035035	-1
CXCL11	bta-miR-21-5p	99	ENSBTAG00000005603	6	92645057	92646326	-1
CXCL11	bta-miR-27b	97	ENSBTAG00000005603	6	92645057	92646326	-1
CXCL9	bta-miR-143	98	ENSBTAG00000038639	6	92600177	92604818	-1
CXorf57	bta-miR-26a	97	ENSBTAG00000003668	X	56957339	57056386	-1
CYB5D2	bta-miR-143	98	ENSBTAG00000016319	19	25323256	25329033	1
CYB5R3	bta-miR-194	96	ENSBTAG00000016516	5	114009261	114024565	-1
CYB5R4	bta-miR-148a	96	ENSBTAG00000013591	9	66377732	66503245	-1
CYLC2	bta-miR-26a	96	ENSBTAG00000015608	8	94205191	94210057	1
CYLD	bta-miR-26a	98	ENSBTAG00000006291	18	19224240	19293983	1
CYP19A1	bta-miR-143	96	ENSBTAG00000014890	10	59227895	59282939	1
CYP20A1	bta-miR-27b	98	ENSBTAG00000000851	2	91899069	91943225	1
CYP20A1	bta-miR-27b	96	ENSBTAG00000000851	2	91899069	91943225	1
CYP24A1	bta-miR-125b	96	ENSBTAG00000002765	13	82350503	82368773	-1
CYP24A1	bta-miR-30e-5p	96	ENSBTAG00000002765	13	82350503	82368773	-1
CYP2C18	bta-miR-27b	98	ENSBTAG00000037559	26	15931985	15973325	1
CYP39A1	bta-miR-10a	99	ENSBTAG00000003632	23	19776642	19860368	-1
CYP39A1	bta-miR-10b	99	ENSBTAG00000003632	23	19776642	19860368	-1
CYP4X1	bta-miR-143	96	ENSBTAG00000015647	3	99666161	99714764	-1
CYTH1	bta-miR-10b	98	ENSBTAG00000006663	19	54240689	54261902	1
CYTH1	bta-miR-10a	98	ENSBTAG00000006663	19	54240689	54261902	1
CYTH3	bta-miR-148a	97	ENSBTAG00000007384	25	38680226	38694226	-1
CYTH4	bta-miR-30e-5p	96	ENSBTAG00000014237	5	76080309	76111131	1
DAB1	bta-miR-194	97	ENSBTAG00000013802	3	89639197	89699453	1
DAB2	bta-miR-145	98	ENSBTAG00000016152	20	35018908	35079162	1
DAO	bta-miR-215	96	ENSBTAG00000018831	17	66356385	66369068	-1
DAO	bta-miR-192	96	ENSBTAG00000018831	17	66356385	66369068	-1
DAPP1	bta-miR-125b	98	ENSBTAG00000007921	6	26167969	26224688	-1
DAZAP1	bta-miR-10a	99	ENSBTAG00000019714	7	45450622	45462547	1
DAZAP1	bta-miR-10b	99	ENSBTAG00000019714	7	45450622	45462547	1
DAZAP1	bta-miR-10a	98	ENSBTAG00000019714	7	45450622	45462547	1
DAZAP1	bta-miR-10b	98	ENSBTAG00000019714	7	45450622	45462547	1
DBF4	bta-miR-30d	97	ENSBTAG00000014711	4	32427570	32454703	-1
DBF4	bta-miR-30e-5p	97	ENSBTAG00000014711	4	32427570	32454703	-1
DBR1	bta-miR-26a	96	ENSBTAG00000019949	1	132002921	132014620	1
DBT	bta-miR-215	96	ENSBTAG00000006320	3	43189905	43230271	1
DCAF10	bta-miR-194	97	ENSBTAG00000014934	8	62368709	62419901	1
DCDC2	bta-miR-26a	98	ENSBTAG00000009798	23	33102946	33246914	1
DCDC2	bta-miR-26a	98	ENSBTAG00000009798	23	33102946	33246914	1
DCDC2B	bta-miR-10b	98	ENSBTAG00000026696	2	122141905	122146510	-1
DCDC2B	bta-miR-10a	98	ENSBTAG00000026696	2	122141905	122146510	-1
DCK	bta-miR-143	97	ENSBTAG00000012397	6	88049498	88077488	1
DCK	bta-miR-148a	99	ENSBTAG00000012397	6	88049498	88077488	1
DCPS	bta-miR-27b	96	ENSBTAG00000002879	29	30023034	30065785	1
DCUN1D5	bta-miR-194	96	ENSBTAG00000003087	15	5718672	5747360	1
DDI1	bta-miR-10b	97	ENSBTAG00000002887	15	4642030	4644091	-1
DDI1	bta-miR-10a	97	ENSBTAG00000002887	15	4642030	4644091	-1
DDI2	bta-let-7g	98	ENSBTAG00000018718	16	53135568	53168210	-1
DDI2	bta-let-7f	98	ENSBTAG00000018718	16	53135568	53168210	-1
DDI2	bta-let-7a-5p	98	ENSBTAG00000018718	16	53135568	53168210	-1
DDIT4	bta-miR-30d	96	ENSBTAG00000000163	28	28483403	28485410	1
DDX19A	bta-let-7f	99	ENSBTAG00000003570	18	1772699	1791283	-1
DDX19A	bta-let-7g	99	ENSBTAG00000003570	18	1772699	1791283	-1
DDX19A	bta-let-7a-5p	99	ENSBTAG00000003570	18	1772699	1791283	-1
DDX19B	bta-miR-145	96	ENSBTAG00000020714	18	1799804	1821405	-1
DDX19B	bta-let-7f	99	ENSBTAG00000020714	18	1799804	1821405	-1
DDX19B	bta-miR-30d	96	ENSBTAG00000020714	18	1799804	1821405	-1
DDX19B	bta-let-7g	99	ENSBTAG00000020714	18	1799804	1821405	-1
DDX19B	bta-let-7a-5p	99	ENSBTAG00000020714	18	1799804	1821405	-1
DDX19B	bta-miR-30e-5p	96	ENSBTAG00000020714	18	1799804	1821405	-1
DDX20	bta-miR-215	98	ENSBTAG00000018717	3	31693938	31704445	-1
DDX20	bta-miR-192	98	ENSBTAG00000018717	3	31693938	31704445	-1
DDX31	bta-miR-145	98	ENSBTAG00000003530	11	102698014	102771662	-1
DDX50	bta-miR-192	99	ENSBTAG00000033413	28	25335074	25368153	1
DDX50	bta-miR-215	99	ENSBTAG00000033413	28	25335074	25368153	1
DDX6	bta-miR-148a	96	ENSBTAG00000009067	15	29887449	29918570	-1
DDX6	bta-miR-215	96	ENSBTAG00000009067	15	29887449	29918570	-1
DDX6	bta-miR-192	96	ENSBTAG00000009067	15	29887449	29918570	-1
DEDD	bta-miR-192	97	ENSBTAG00000020154	3	8381806	8392000	1
DEDD	bta-miR-215	97	ENSBTAG00000020154	3	8381806	8392000	1
DEPDC1B	bta-miR-26a	97	ENSBTAG00000017026	20	18563739	18654726	1
DEPDC1B	bta-miR-26a	97	ENSBTAG00000017026	20	18563739	18654726	1
DESI2	bta-miR-30e-5p	97	ENSBTAG00000001478	16	33290070	33331173	-1
DESI2	bta-miR-30d	97	ENSBTAG00000001478	16	33290070	33331173	-1
DFNB59	bta-let-7g	98	ENSBTAG00000033254	2	18424773	18431102	-1
DFNB59	bta-let-7f	98	ENSBTAG00000033254	2	18424773	18431102	-1
DFNB59	bta-let-7a-5p	98	ENSBTAG00000033254	2	18424773	18431102	-1
DHFR	bta-miR-21-5p	99	ENSBTAG00000007681	7	83024158	83040758	-1
DHTKD1	bta-miR-27b	97	ENSBTAG00000000291	13	12294011	12339110	-1
DHX30	bta-miR-194	97	ENSBTAG00000015833	22	52465093	52480017	-1
DHX33	bta-miR-125b	98	ENSBTAG00000032083	19	26702292	26719037	1
DHX57	bta-miR-192	96	ENSBTAG00000014679	11	21164551	21219513	-1
DHX57	bta-miR-215	96	ENSBTAG00000014679	11	21164551	21219513	-1
DHX9	bta-miR-26a	96	ENSBTAG00000019821	16	65379390	65420803	1
DIP2B	bta-miR-143	96	ENSBTAG00000005246	5	29347733	29579488	-1
DIRAS2	bta-miR-194	96	ENSBTAG00000014523	8	88673821	88708956	1
DIRAS3	bta-miR-192	98	ENSBTAG00000012182	3	77571199	77573843	1
DIRAS3	bta-miR-215	98	ENSBTAG00000012182	3	77571199	77573843	1
DIRC2	bta-miR-192	97	ENSBTAG00000005071	1	67722242	67810789	1
DIRC2	bta-miR-215	97	ENSBTAG00000005071	1	67722242	67810789	1
DIS3L2	bta-miR-125b	99	ENSBTAG00000011964	2	120486066	120794558	1
DKK2	bta-miR-27b	97	ENSBTAG00000012969	6	19381413	19511148	1
DLG4	bta-miR-26a	98	ENSBTAG00000002564	19	27543283	27565410	-1
DLG4	bta-miR-26a	98	ENSBTAG00000002564	19	27543283	27565410	-1
DLG5	bta-miR-192	97	ENSBTAG00000013187	28	33719674	33842951	-1
DLG5	bta-miR-215	97	ENSBTAG00000013187	28	33719674	33842951	-1
DLGAP1	bta-miR-30d	99	ENSBTAG00000005372	24	37994546	38293883	-1
DLGAP1	bta-miR-30e-5p	98	ENSBTAG00000005372	24	37994546	38293883	-1
DLGAP1	bta-miR-30d	98	ENSBTAG00000005372	24	37994546	38293883	-1
DLGAP1	bta-miR-30e-5p	99	ENSBTAG00000005372	24	37994546	38293883	-1
DLX1	bta-miR-191	96	ENSBTAG00000015217	2	24502929	24506672	-1
DMGDH	bta-miR-148a	98	ENSBTAG00000002110	10	9994010	10066954	-1
DMPK	bta-miR-148a	97	ENSBTAG00000013347	18	53760689	53769611	-1
DMRT1	bta-miR-10b	98	ENSBTAG00000033352	8	43916605	43972570	-1
DMRT1	bta-miR-10a	98	ENSBTAG00000033352	8	43916605	43972570	-1
DNAJA1	bta-miR-26a	97	ENSBTAG00000016265	8	76107824	76118491	1
DNAJB4	bta-miR-148a	96	ENSBTAG00000021752	3	66923000	66931737	-1
DNAJB5	bta-miR-215	96	ENSBTAG00000018318	8	59688148	59695910	1
DNAJB5	bta-miR-192	96	ENSBTAG00000018318	8	59688148	59695910	1
DNAJC10	bta-miR-148a	96	ENSBTAG00000008390	2	13825855	13873784	-1
DNAJC12	bta-miR-26a	96	ENSBTAG00000010932	28	24397288	24447263	-1
DNAJC13	bta-miR-30d	96	ENSBTAG00000002966	1	138139496	138305752	-1
DNAJC13	bta-miR-30e-5p	96	ENSBTAG00000002966	1	138139496	138305752	-1
DNAJC15	bta-miR-10a	97	ENSBTAG00000034785	12	13183734	13266310	1
DNAJC15	bta-miR-10b	97	ENSBTAG00000034785	12	13183734	13266310	1
DNAJC19	bta-miR-26a	97	ENSBTAG00000023513	1	86666813	86672081	1
DNAJC19	bta-miR-192	97	ENSBTAG00000023513	1	86666813	86672081	1
DNAJC19	bta-miR-215	97	ENSBTAG00000023513	1	86666813	86672081	1
DNAJC30	bta-let-7f	97	ENSBTAG00000009022	25	34084148	34085617	1
DNAJC30	bta-let-7a-5p	97	ENSBTAG00000009022	25	34084148	34085617	1
DNAJC30	bta-let-7g	97	ENSBTAG00000009022	25	34084148	34085617	1
DNALI1	bta-miR-143	97	ENSBTAG00000002583	3	108917609	108926178	-1
DNASE1L2	bta-let-7f	98	ENSBTAG00000009964	25	1763777	1766831	1
DNASE1L2	bta-let-7a-5p	98	ENSBTAG00000009964	25	1763777	1766831	1
DNASE1L2	bta-let-7g	98	ENSBTAG00000009964	25	1763777	1766831	1
DNLZ	bta-miR-27b	96	ENSBTAG00000012880	11	103874072	103875832	-1
DNMT1	bta-miR-148a	97	ENSBTAG00000002736	7	15913446	15956917	-1
DOCK11	bta-miR-10a	97	ENSBTAG00000006439	X	2555691	2962903	1
DOCK11	bta-miR-10b	97	ENSBTAG00000006439	X	2555691	2962903	1
DOCK6	bta-miR-148a	96	ENSBTAG00000009569	7	16851754	16898876	-1
DOK1	bta-miR-125b	96	ENSBTAG00000018579	11	10068212	10071090	-1
DOLPP1	bta-miR-30e-5p	97	ENSBTAG00000017922	11	99563895	99573250	1
DOLPP1	bta-miR-30d	96	ENSBTAG00000017922	11	99563895	99573250	1
DPH3	bta-let-7f	99	ENSBTAG00000003916	1	155004507	155009732	-1
DPH3	bta-miR-143	96	ENSBTAG00000003916	1	155004507	155009732	-1
DPH3	bta-let-7a-5p	99	ENSBTAG00000003916	1	155004507	155009732	-1
DPH3	bta-miR-21-5p	98	ENSBTAG00000003916	1	155004507	155009732	-1
DPH3	bta-let-7g	99	ENSBTAG00000003916	1	155004507	155009732	-1
DPT	bta-miR-145	96	ENSBTAG00000021211	16	37106633	37143040	-1
DPY19L1	bta-miR-30d	96	ENSBTAG00000005785	4	62384966	62477209	1
DPY19L1	bta-miR-30e-5p	96	ENSBTAG00000005785	4	62384966	62477209	1
DQX1	bta-miR-143	98	ENSBTAG00000016609	11	10096619	10103298	1
DQX1	bta-miR-10b	99	ENSBTAG00000016609	11	10096619	10103298	1
DQX1	bta-miR-10a	99	ENSBTAG00000016609	11	10096619	10103298	1
DRAM1	bta-miR-10b	97	ENSBTAG00000017287	5	66043815	66079316	1
DRAM1	bta-miR-10a	97	ENSBTAG00000017287	5	66043815	66079316	1
DRAM2	bta-miR-125b	99	ENSBTAG00000009888	3	32376402	32404442	1
DROSHA	bta-miR-27b	98	ENSBTAG00000017551	20	42067162	42183443	1
DSC2	bta-miR-21-5p	97	ENSBTAG00000040584	24	26340205	26377202	1
DSG2	bta-miR-148a	96	ENSBTAG00000021923	24	25913549	25957997	-1
DTL	bta-miR-192	98	ENSBTAG00000018142	16	73315563	73364134	-1
DTL	bta-miR-215	98	ENSBTAG00000018142	16	73315563	73364134	-1
DTX3L	bta-miR-143	96	ENSBTAG00000009933	1	67588920	67597019	1
DUOXA1	bta-miR-145	97	ENSBTAG00000016242	10	65525530	65537070	1
DUS1L	bta-miR-125b	99	ENSBTAG00000047760	19	51416679	51422719	1
DUS4L	bta-miR-26a	98	ENSBTAG00000021849	4	48851698	48868187	1
DUSP10	bta-miR-26a	96	ENSBTAG00000001729	16	25895751	25936864	-1
DUSP11	bta-miR-10b	99	ENSBTAG00000033255	11	10836512	10852450	1
DUSP11	bta-miR-10a	99	ENSBTAG00000033255	11	10836512	10852450	1
DUSP19	bta-miR-191	96	ENSBTAG00000020961	2	13503490	13519946	-1
DUSP2	bta-miR-125b	96	ENSBTAG00000020350	11	2250455	2252492	-1
DUSP22	bta-let-7a-5p	98	ENSBTAG00000027375	23	52099150	52135349	-1
DUSP22	bta-let-7g	98	ENSBTAG00000027375	23	52099150	52135349	-1
DUSP22	bta-let-7f	98	ENSBTAG00000027375	23	52099150	52135349	-1
DUSP23	bta-miR-148a	99	ENSBTAG00000004776	3	10029474	10030882	-1
DUSP3	bta-miR-10a	98	ENSBTAG00000003966	19	44281113	44294691	-1
DUSP3	bta-miR-125b	96	ENSBTAG00000003966	19	44281113	44294691	-1
DUSP3	bta-miR-10b	98	ENSBTAG00000003966	19	44281113	44294691	-1
DUSP5	bta-miR-27b	97	ENSBTAG00000020283	26	31326729	31338433	1
DUSP6	bta-miR-145	97	ENSBTAG00000004587	5	19276348	19280028	-1
DUSP8	bta-miR-21-5p	96	ENSBTAG00000030999	29	50887355	50951170	1
DUSP9	bta-miR-194	96	ENSBTAG00000008319	X	39785475	39788263	1
DYNLL2	bta-miR-148a	96	ENSBTAG00000025313	19	9118008	9125251	1
DYNLL2	bta-miR-148a	96	ENSBTAG00000025313	19	9118008	9125251	1
DYRK2	bta-miR-125b	98	ENSBTAG00000007256	5	46323523	46333943	-1
DYTN	bta-let-7g	96	ENSBTAG00000046454	2	95376524	95431378	-1
DYTN	bta-let-7a-5p	96	ENSBTAG00000046454	2	95376524	95431378	-1
DYTN	bta-let-7f	96	ENSBTAG00000046454	2	95376524	95431378	-1
DZIP3	bta-miR-21-5p	97	ENSBTAG00000006158	1	53768326	53884123	1
E2F2	bta-miR-10a	97	ENSBTAG00000014400	2	129927356	129942090	1
E2F2	bta-miR-10b	96	ENSBTAG00000014400	2	129927356	129942090	1
E2F3	bta-miR-10b	96	ENSBTAG00000021045	23	37262021	37343620	-1
E2F3	bta-miR-10a	96	ENSBTAG00000021045	23	37262021	37343620	-1
E2F5	bta-let-7g	97	ENSBTAG00000009378	14	79759568	79767626	-1
E2F5	bta-let-7a-5p	97	ENSBTAG00000009378	14	79759568	79767626	-1
E2F5	bta-let-7f	97	ENSBTAG00000009378	14	79759568	79767626	-1
E2F6	bta-let-7a-5p	97	ENSBTAG00000048286	11	86346274	86368606	1
E2F6	bta-let-7f	98	ENSBTAG00000048286	11	86346274	86368606	1
E2F6	bta-let-7g	97	ENSBTAG00000048286	11	86346274	86368606	1
E2F7	bta-miR-27b	97	ENSBTAG00000016931	5	6429588	6466491	-1
EAF1	bta-miR-125b	97	ENSBTAG00000019202	1	154187644	154200073	1
EAPP	bta-miR-143	98	ENSBTAG00000003419	21	45354862	45371985	-1
EBF1	bta-miR-145	96	ENSBTAG00000037508	7	72396487	72804182	-1
EBF2	bta-miR-10a	99	ENSBTAG00000040390	8	74118850	74327065	-1
EBF2	bta-miR-10b	99	ENSBTAG00000040390	8	74118850	74327065	-1
EBF4	bta-miR-125b	96	ENSBTAG00000037757	13	52885989	52942347	-1
EBI3	bta-miR-27b	99	ENSBTAG00000012829	7	21033476	21040668	-1
ECHDC1	bta-miR-26a	97	ENSBTAG00000003887	9	24240995	24273071	1
ECM2	bta-miR-10b	98	ENSBTAG00000024081	8	85540501	85579683	-1
ECM2	bta-miR-10a	98	ENSBTAG00000024081	8	85540501	85579683	-1
EDN1	bta-let-7g	98	ENSBTAG00000008096	23	44010444	44017425	-1
EDN1	bta-let-7f	98	ENSBTAG00000008096	23	44010444	44017425	-1
EDN1	bta-let-7a-5p	98	ENSBTAG00000008096	23	44010444	44017425	-1
EED	bta-miR-10b	99	ENSBTAG00000007847	29	9325136	9355669	-1
EED	bta-miR-10a	99	ENSBTAG00000007847	29	9325136	9355669	-1
EED	bta-miR-30d	98	ENSBTAG00000007847	29	9325136	9355669	-1
EED	bta-miR-30d	98	ENSBTAG00000007847	29	9325136	9355669	-1
EED	bta-miR-30e-5p	98	ENSBTAG00000007847	29	9325136	9355669	-1
EED	bta-miR-30e-5p	98	ENSBTAG00000007847	29	9325136	9355669	-1
EEPD1	bta-miR-143	96	ENSBTAG00000019065	4	61354648	61476979	-1
EFCAB11	bta-miR-215	96	ENSBTAG00000013136	10	102666363	102692145	-1
EFCAB11	bta-miR-192	96	ENSBTAG00000013136	10	102666363	102692145	-1
EFCAB14	bta-miR-145	96	ENSBTAG00000000097	3	100020902	100054984	1
EFNA2	bta-miR-27b	96	ENSBTAG00000038221	7	45308774	45323334	1
EFNB2	bta-miR-27b	97	ENSBTAG00000016991	12	86242384	86263272	-1
EHHADH	bta-miR-125b	96	ENSBTAG00000019625	1	82467817	82521151	1
EIF2AK4	bta-miR-10a	97	ENSBTAG00000014351	10	35707709	35804772	1
EIF2AK4	bta-miR-10b	97	ENSBTAG00000014351	10	35707709	35804772	1
EIF2B5	bta-miR-125b	96	ENSBTAG00000011414	1	83616037	83625122	-1
EIF3A	bta-miR-30e-5p	96	ENSBTAG00000002528	26	39585658	39616179	-1
EIF3D	bta-miR-192	97	ENSBTAG00000001988	5	75299356	75313533	-1
EIF3D	bta-miR-215	97	ENSBTAG00000001988	5	75299356	75313533	-1
EIF3J	bta-miR-145	99	ENSBTAG00000000359	10	103984741	104002866	1
EIF3J	bta-miR-10b	96	ENSBTAG00000000359	10	103984741	104002866	1
EIF3J	bta-miR-10a	96	ENSBTAG00000000359	10	103984741	104002866	1
EIF3M	bta-miR-27b	98	ENSBTAG00000005338	15	64095495	64112928	1
EIF4E3	bta-miR-148a	99	ENSBTAG00000018862	22	30019806	30078465	1
EIF4EBP1	bta-miR-125b	96	ENSBTAG00000027654	27	32951594	32973435	1
EIF4EBP1	bta-miR-125b	96	ENSBTAG00000027654	27	32951594	32973435	1
EIF4EBP2	bta-miR-194	97	ENSBTAG00000019124	28	26764785	26786028	1
EIF5A2	bta-miR-194	98	ENSBTAG00000010550	1	97308271	97324962	1
EIF5A2	bta-miR-145	99	ENSBTAG00000010550	1	97308271	97324962	1
EIF5A2	bta-miR-27b	97	ENSBTAG00000010550	1	97308271	97324962	1
EIF5AL1	bta-miR-145	99	ENSBTAG00000002018	19	27648382	27653256	1
ELAC1	bta-miR-27b	97	ENSBTAG00000005683	24	50945822	50955047	1
ELAC2	bta-miR-125b	98	ENSBTAG00000021939	19	31965968	31982771	-1
ELF2	bta-miR-21-5p	97	ENSBTAG00000020594	17	18813067	18883489	1
ELMO1	bta-miR-145	97	ENSBTAG00000003490	4	60368439	60838992	1
ELMOD3	bta-miR-10b	96	ENSBTAG00000021935	11	49442120	49473288	-1
ELMOD3	bta-miR-10a	96	ENSBTAG00000021935	11	49442120	49473288	-1
ELOVL2	bta-miR-10a	96	ENSBTAG00000002497	23	45093668	45111322	1
ELOVL2	bta-miR-10b	96	ENSBTAG00000002497	23	45093668	45111322	1
ELOVL2	bta-miR-10b	99	ENSBTAG00000002497	23	45093668	45111322	1
ELOVL2	bta-miR-10a	99	ENSBTAG00000002497	23	45093668	45111322	1
ELOVL2	bta-miR-10b	98	ENSBTAG00000002497	23	45093668	45111322	1
ELOVL2	bta-miR-10a	98	ENSBTAG00000002497	23	45093668	45111322	1
ELOVL3	bta-miR-194	98	ENSBTAG00000015700	26	22742695	22745622	1
ELOVL5	bta-miR-30e-5p	96	ENSBTAG00000003359	23	25155743	25228997	-1
ELOVL6	bta-miR-125b	96	ENSBTAG00000010564	6	16376642	16510240	1
ELOVL7	bta-miR-148a	96	ENSBTAG00000007704	20	18516521	18532377	1
ELP4	bta-miR-27b	98	ENSBTAG00000023831	15	63093255	63350467	1
EMB	bta-miR-10a	98	ENSBTAG00000044010	20	28721655	28743621	1
EMB	bta-miR-10b	98	ENSBTAG00000044010	20	28721655	28743621	1
EML2	bta-miR-148a	99	ENSBTAG00000015764	18	53634883	53659483	-1
EMP1	bta-miR-21-5p	97	ENSBTAG00000036078	5	97081921	97101600	-1
ENDOU	bta-miR-27b	98	ENSBTAG00000012275	5	32731732	32748812	1
ENGASE	bta-miR-27b	96	ENSBTAG00000006277	19	53956454	53965180	-1
ENOSF1	bta-miR-125b	99	ENSBTAG00000007000	24	35946484	35968467	-1
ENOX1	bta-miR-194	98	ENSBTAG00000012434	12	13381950	13634620	-1
ENPEP	bta-miR-125b	99	ENSBTAG00000008332	6	16067025	16146266	-1
ENPP1	bta-miR-125b	97	ENSBTAG00000021830	9	70734253	70804135	1
ENTPD4	bta-miR-125b	96	ENSBTAG00000006768	8	71419941	71457015	-1
ENY2	bta-miR-215	96	ENSBTAG00000007387	14	57239787	57249241	-1
ENY2	bta-miR-192	96	ENSBTAG00000007387	14	57239787	57249241	-1
EOGT	bta-miR-148a	99	ENSBTAG00000022681	22	32651392	32691748	1
EPB41L3	bta-miR-26a	96	ENSBTAG00000019251	24	39312037	39404644	-1
EPB41L4A	bta-miR-145	98	ENSBTAG00000014750	10	1467376	1761414	1
EPB41L4A	bta-miR-27b	99	ENSBTAG00000014750	10	1467376	1761414	1
EPB42	bta-miR-145	98	ENSBTAG00000011439	10	38519703	38538816	-1
EPB42	bta-miR-21-5p	98	ENSBTAG00000011439	10	38519703	38538816	-1
EPC1	bta-miR-26a	96	ENSBTAG00000001552	13	33451679	33518736	1
EPC1	bta-miR-26a	96	ENSBTAG00000001552	13	33451679	33518736	1
EPC2	bta-miR-194	96	ENSBTAG00000018581	2	47524099	47651169	-1
EPGN	bta-miR-21-5p	98	ENSBTAG00000004052	6	90992364	90996779	1
EPHA2	bta-miR-26a	96	ENSBTAG00000000815	2	136525537	136551769	1
EPHA2	bta-miR-26a	96	ENSBTAG00000000815	2	136525537	136551769	1
EPM2A	bta-miR-21-5p	98	ENSBTAG00000015181	9	84028748	84136430	-1
EPS15L1	bta-miR-143	98	ENSBTAG00000009990	7	6484001	6590069	1
EPS8	bta-miR-143	97	ENSBTAG00000000369	5	94673755	94749093	1
EPSTI1	bta-miR-194	98	ENSBTAG00000019054	12	13063081	13157473	-1
ERBB3	bta-miR-148a	98	ENSBTAG00000010444	5	57539933	57560884	-1
EREG	bta-miR-145	98	ENSBTAG00000010273	6	91065006	91071187	1
ERG	bta-miR-30e-5p	97	ENSBTAG00000011001	1	152379404	152515109	-1
ERG	bta-miR-145	98	ENSBTAG00000011001	1	152379404	152515109	-1
ERG	bta-miR-30d	97	ENSBTAG00000011001	1	152379404	152515109	-1
ERGIC2	bta-miR-10a	98	ENSBTAG00000011096	5	80616119	80659407	1
ERGIC2	bta-miR-194	99	ENSBTAG00000011096	5	80616119	80659407	1
ERGIC2	bta-miR-10b	98	ENSBTAG00000011096	5	80616119	80659407	1
ERI3	bta-miR-148a	96	ENSBTAG00000015559	3	102290329	102421170	1
ERI3	bta-miR-10a	98	ENSBTAG00000015559	3	102290329	102421170	1
ERI3	bta-miR-10b	98	ENSBTAG00000015559	3	102290329	102421170	1
ERLEC1	bta-miR-194	97	ENSBTAG00000008068	11	36371087	36395686	1
ERN2	bta-miR-125b	97	ENSBTAG00000014456	25	21597704	21620834	-1
ESD	bta-miR-27b	98	ENSBTAG00000003415	12	16771120	16788845	-1
ESPL1	bta-miR-26a	99	ENSBTAG00000008934	5	26891701	26913470	-1
ESRRA	bta-miR-125b	96	ENSBTAG00000008645	29	43221839	43228308	1
ESRRG	bta-miR-10b	96	ENSBTAG00000010392	16	20595768	20789340	-1
ESRRG	bta-miR-10a	96	ENSBTAG00000010392	16	20595768	20789340	-1
ETHE1	bta-miR-191	96	ENSBTAG00000004379	18	52048413	52065702	-1
ETNPPL	bta-miR-26a	96	ENSBTAG00000010284	6	17710835	17729747	1
ETS2	bta-miR-30e-5p	96	ENSBTAG00000009214	1	152880454	152890252	1
ETS2	bta-miR-30d	96	ENSBTAG00000009214	1	152880454	152890252	1
ETV6	bta-miR-143	99	ENSBTAG00000014605	5	98412843	98468293	-1
EVA1C	bta-miR-30e-5p	98	ENSBTAG00000017310	1	2259115	2360138	-1
EVA1C	bta-miR-30d	97	ENSBTAG00000017310	1	2259115	2360138	-1
EVX1	bta-miR-194	98	ENSBTAG00000020919	4	69252420	69255793	-1
EXOSC3	bta-miR-194	99	ENSBTAG00000018925	8	62341239	62345923	-1
EXOSC7	bta-miR-10a	99	ENSBTAG00000018329	22	54808946	54835949	-1
EXOSC7	bta-miR-10b	99	ENSBTAG00000018329	22	54808946	54835949	-1
EXTL2	bta-miR-30e-5p	96	ENSBTAG00000019026	3	42560283	42578055	1
EYA1	bta-miR-27b	96	ENSBTAG00000011298	14	36898122	37268909	-1
EYA3	bta-miR-148a	96	ENSBTAG00000043989	2	125899852	125969668	1
EZH2	bta-miR-26a	99	ENSBTAG00000009426	4	112815327	112848415	-1
EZH2	bta-miR-26a	99	ENSBTAG00000009426	4	112815327	112848415	-1
F11R	bta-miR-10b	99	ENSBTAG00000017846	3	8483556	8508122	1
F11R	bta-miR-10a	99	ENSBTAG00000017846	3	8483556	8508122	1
FABP3	bta-miR-215	97	ENSBTAG00000016819	2	122723225	122783830	1
FABP3	bta-miR-148a	97	ENSBTAG00000016819	2	122723225	122783830	1
FABP3	bta-miR-192	97	ENSBTAG00000016819	2	122723225	122783830	1
FABP3	bta-miR-125b	98	ENSBTAG00000016819	2	122723225	122783830	1
FABP4	bta-miR-125b	97	ENSBTAG00000037526	14	46833665	46838053	-1
FABP5	bta-miR-143	96	ENSBTAG00000047330	14	46644609	46649827	1
FABP5	bta-miR-21-5p	99	ENSBTAG00000047330	14	46644609	46649827	1
FADD	bta-miR-125b	98	ENSBTAG00000018274	29	48027926	48030331	1
FAM103A1	bta-let-7a-5p	99	ENSBTAG00000027069	21	23705960	23711314	1
FAM103A1	bta-let-7g	99	ENSBTAG00000027069	21	23705960	23711314	1
FAM103A1	bta-let-7f	99	ENSBTAG00000027069	21	23705960	23711314	1
FAM104A	bta-miR-21-5p	97	ENSBTAG00000006088	19	58659933	58678995	1
FAM104A	bta-miR-148a	98	ENSBTAG00000006088	19	58659933	58678995	1
FAM117A	bta-miR-143	96	ENSBTAG00000006886	19	37502276	37544657	1
FAM118A	bta-miR-10b	97	ENSBTAG00000010590	5	116447252	116460623	1
FAM118A	bta-miR-10a	97	ENSBTAG00000010590	5	116447252	116460623	1
FAM122A	bta-miR-148a	96	ENSBTAG00000021586	8	45177229	45178867	1
FAM124A	bta-miR-192	97	ENSBTAG00000046408	12	20704476	20778873	1
FAM124A	bta-miR-215	97	ENSBTAG00000046408	12	20704476	20778873	1
FAM135A	bta-miR-145	97	ENSBTAG00000002171	9	9816087	9892709	1
FAM13A	bta-miR-21-5p	98	ENSBTAG00000011187	6	37355568	37457493	1
FAM149B1	bta-miR-143	96	ENSBTAG00000019130	28	29399880	29450342	1
FAM161B	bta-miR-125b	96	ENSBTAG00000020329	10	85712398	85724992	-1
FAM168B	bta-miR-148a	97	ENSBTAG00000034978	2	1793433	1834568	-1
FAM170B	bta-miR-27b	98	ENSBTAG00000047402	28	43774962	43778784	-1
FAM170B	bta-miR-26a	96	ENSBTAG00000047402	28	43774962	43778784	-1
FAM184B	bta-miR-10b	98	ENSBTAG00000005932	6	38614370	38672306	-1
FAM184B	bta-miR-10a	98	ENSBTAG00000005932	6	38614370	38672306	-1
FAM185A	bta-miR-145	98	ENSBTAG00000014879	4	44293401	44371317	1
FAM189A2	bta-miR-148a	96	ENSBTAG00000011173	8	45784659	45816860	1
FAM193B	bta-miR-27b	99	ENSBTAG00000015192	7	40378360	40409143	-1
FAM19A2	bta-miR-192	96	ENSBTAG00000047818	5	51991217	52115320	1
FAM19A2	bta-miR-215	96	ENSBTAG00000047818	5	51991217	52115320	1
FAM19A2	bta-miR-215	96	ENSBTAG00000047818	5	51991217	52115320	1
FAM19A2	bta-miR-192	96	ENSBTAG00000047818	5	51991217	52115320	1
FAM212B	bta-miR-10a	98	ENSBTAG00000022580	3	31719424	31733085	1
FAM212B	bta-miR-10b	98	ENSBTAG00000022580	3	31719424	31733085	1
FAM213A	bta-miR-125b	99	ENSBTAG00000021416	28	36008547	36026991	1
FAM221B	bta-miR-10a	97	ENSBTAG00000005222	8	60400367	60409620	-1
FAM221B	bta-miR-10b	97	ENSBTAG00000005222	8	60400367	60409620	-1
FAM222B	bta-let-7f	96	ENSBTAG00000047717	19	20734088	20786818	-1
FAM222B	bta-let-7g	96	ENSBTAG00000047717	19	20734088	20786818	-1
FAM222B	bta-let-7a-5p	96	ENSBTAG00000047717	19	20734088	20786818	-1
FAM222B	bta-miR-27b	97	ENSBTAG00000047717	19	20734088	20786818	-1
FAM229B	bta-miR-215	96	ENSBTAG00000033429	9	38816218	38821062	-1
FAM229B	bta-miR-192	96	ENSBTAG00000033429	9	38816218	38821062	-1
FAM229B	bta-let-7g	99	ENSBTAG00000033429	9	38816218	38821062	-1
FAM229B	bta-miR-215	99	ENSBTAG00000033429	9	38816218	38821062	-1
FAM229B	bta-let-7f	99	ENSBTAG00000033429	9	38816218	38821062	-1
FAM229B	bta-let-7a-5p	99	ENSBTAG00000033429	9	38816218	38821062	-1
FAM229B	bta-miR-192	99	ENSBTAG00000033429	9	38816218	38821062	-1
FAM3B	bta-miR-143	96	ENSBTAG00000030921	1	143048262	143115094	1
FAM3C	bta-miR-145	96	ENSBTAG00000007976	4	86620370	86674480	-1
FAM43A	bta-miR-148a	96	ENSBTAG00000008462	1	73468658	73469929	-1
FAM43A	bta-miR-30d	98	ENSBTAG00000008462	1	73468658	73469929	-1
FAM43A	bta-miR-30e-5p	97	ENSBTAG00000008462	1	73468658	73469929	-1
FAM43B	bta-let-7g	97	ENSBTAG00000046988	2	132691772	132692743	-1
FAM43B	bta-let-7a-5p	97	ENSBTAG00000046988	2	132691772	132692743	-1
FAM43B	bta-let-7f	97	ENSBTAG00000046988	2	132691772	132692743	-1
FAM49A	bta-miR-30e-5p	98	ENSBTAG00000012779	11	81977713	82033357	1
FAM49A	bta-miR-30d	98	ENSBTAG00000012779	11	81977713	82033357	1
FAM49B	bta-miR-27b	98	ENSBTAG00000020801	14	11839259	11871079	1
FAM50A	bta-miR-99a-5p	96	ENSBTAG00000033032	X	40417745	40423500	1
FAM60A	bta-miR-26a	96	ENSBTAG00000001161	5	79034368	79064677	1
FAM60A	bta-miR-26a	97	ENSBTAG00000001161	5	79034368	79064677	1
FAM60A	bta-miR-143	96	ENSBTAG00000001161	5	79034368	79064677	1
FAM71A	bta-miR-125b	98	ENSBTAG00000021166	16	72811911	72814133	-1
FAM71F1	bta-miR-143	98	ENSBTAG00000009867	4	93508704	93524304	1
FAM78A	bta-miR-27b	96	ENSBTAG00000004542	11	101477076	101489330	-1
FAM84B	bta-miR-27b	97	ENSBTAG00000026172	14	15464448	15469509	1
FAM91A1	bta-miR-27b	96	ENSBTAG00000005025	14	17665456	17703395	-1
FAM91A1	bta-miR-30d	96	ENSBTAG00000005025	14	17665456	17703395	-1
FAM91A1	bta-miR-30e-5p	96	ENSBTAG00000005025	14	17665456	17703395	-1
FAM98A	bta-miR-26a	96	ENSBTAG00000008548	11	16157514	16173332	-1
FAM98A	bta-miR-26a	96	ENSBTAG00000008548	11	16157514	16173332	-1
FAM98B	bta-miR-191	97	ENSBTAG00000021870	10	34162005	34194793	1
FANCD2	bta-let-7g	96	ENSBTAG00000010077	22	16783190	16832321	-1
FANCD2	bta-let-7a-5p	96	ENSBTAG00000010077	22	16783190	16832321	-1
FANCD2	bta-let-7f	96	ENSBTAG00000010077	22	16783190	16832321	-1
FANCI	bta-miR-192	96	ENSBTAG00000009097	21	21137918	21198618	1
FANCI	bta-miR-215	96	ENSBTAG00000009097	21	21137918	21198618	1
FANCL	bta-miR-194	96	ENSBTAG00000005870	11	40656144	40744419	-1
FAP	bta-miR-30e-5p	99	ENSBTAG00000008140	2	34297726	34376828	1
FAP	bta-miR-30d	99	ENSBTAG00000008140	2	34297726	34376828	1
FAS	bta-miR-27b	98	ENSBTAG00000010785	26	10714132	10748014	1
FASLG	bta-let-7a-5p	97	ENSBTAG00000032808	16	41027788	41036681	1
FASLG	bta-let-7f	97	ENSBTAG00000032808	16	41027788	41036681	1
FASLG	bta-let-7g	97	ENSBTAG00000032808	16	41027788	41036681	1
FASLG	bta-miR-21-5p	97	ENSBTAG00000032808	16	41027788	41036681	1
FBL	bta-miR-194	99	ENSBTAG00000002579	18	49659188	49718941	-1
FBLL1	bta-miR-148a	98	ENSBTAG00000004657	7	82834996	82835982	1
FBLN5	bta-miR-27b	97	ENSBTAG00000018123	21	57153110	57246389	-1
FBN1	bta-miR-148a	97	ENSBTAG00000002278	10	61877808	62142171	1
FBP1	bta-miR-10a	97	ENSBTAG00000009733	8	82460864	82491694	-1
FBP1	bta-miR-10b	97	ENSBTAG00000009733	8	82460864	82491694	-1
FBXL12	bta-let-7f	98	ENSBTAG00000025148	7	15511711	15518457	-1
FBXL12	bta-let-7a-5p	98	ENSBTAG00000025148	7	15511711	15518457	-1
FBXL12	bta-let-7g	98	ENSBTAG00000025148	7	15511711	15518457	-1
FBXL22	bta-miR-10b	99	ENSBTAG00000008807	10	46461587	46466076	-1
FBXL22	bta-miR-10a	99	ENSBTAG00000008807	10	46461587	46466076	-1
FBXL5	bta-miR-27b	97	ENSBTAG00000021214	6	115573481	115610298	-1
FBXO28	bta-miR-21-5p	97	ENSBTAG00000019538	16	28009798	28033718	1
FBXO28	bta-miR-145	96	ENSBTAG00000019538	16	28009798	28033718	1
FBXO36	bta-miR-21-5p	97	ENSBTAG00000010338	2	118773130	118879538	1
FBXO45	bta-miR-30d	96	ENSBTAG00000006388	1	71710368	71721053	1
FBXO45	bta-miR-30e-5p	96	ENSBTAG00000006388	1	71710368	71721053	1
FBXO47	bta-miR-194	99	ENSBTAG00000024983	19	40140828	40167376	-1
FBXO48	bta-miR-26a	98	ENSBTAG00000047772	11	66837193	66838229	-1
FBXW4	bta-miR-125b	99	ENSBTAG00000003579	26	22228480	22311346	-1
FBXW7	bta-miR-27b	97	ENSBTAG00000007953	17	5298964	5332288	1
FBXW7	bta-miR-194	97	ENSBTAG00000007953	17	5298964	5332288	1
FBXW8	bta-miR-10a	96	ENSBTAG00000036183	17	60338777	60396323	-1
FBXW8	bta-miR-10b	96	ENSBTAG00000036183	17	60338777	60396323	-1
FCRL1	bta-miR-192	96	ENSBTAG00000005891	3	12615413	12647987	1
FCRL1	bta-miR-27b	99	ENSBTAG00000005891	3	12615413	12647987	1
FCRL1	bta-miR-21-5p	97	ENSBTAG00000005891	3	12615413	12647987	1
FCRL1	bta-miR-215	96	ENSBTAG00000005891	3	12615413	12647987	1
FDX1	bta-miR-27b	99	ENSBTAG00000011793	15	20772023	20807753	1
FDXACB1	bta-miR-194	96	ENSBTAG00000004949	15	22543098	22547643	-1
FDXACB1	bta-miR-143	97	ENSBTAG00000004949	15	22543098	22547643	-1
FEM1C	bta-miR-145	96	ENSBTAG00000008699	10	4305632	4334954	-1
FFAR1	bta-miR-27b	98	ENSBTAG00000045806	18	46243828	46244730	1
FGF1	bta-miR-143	96	ENSBTAG00000005198	7	55508007	55601836	-1
FGF1	bta-miR-27b	97	ENSBTAG00000005198	7	55508007	55601836	-1
FGF1	bta-miR-27b	96	ENSBTAG00000005198	7	55508007	55601836	-1
FGF18	bta-miR-21-5p	99	ENSBTAG00000000128	20	3132655	3195021	1
FGF20	bta-miR-192	99	ENSBTAG00000044043	27	19273621	19283327	1
FGF20	bta-miR-215	99	ENSBTAG00000044043	27	19273621	19283327	1
FGF21	bta-miR-26a	98	ENSBTAG00000011624	18	55834675	55836133	1
FGF22	bta-miR-145	97	ENSBTAG00000027357	7	44876207	44878971	1
FGF5	bta-miR-145	98	ENSBTAG00000017348	6	96723382	96746176	1
FGF7	bta-miR-143	98	ENSBTAG00000004013	10	61005653	61068184	-1
FGFBP1	bta-miR-10a	96	ENSBTAG00000031497	6	115940219	115943190	-1
FGFBP1	bta-miR-10b	96	ENSBTAG00000031497	6	115940219	115943190	-1
FGFR3	bta-miR-99a-5p	98	ENSBTAG00000007164	6	109691052	109704277	1
FGR	bta-miR-145	98	ENSBTAG00000011784	2	126276335	126291824	1
FIGN	bta-let-7a-5p	97	ENSBTAG00000008704	2	32850155	32852428	1
FIGN	bta-let-7f	98	ENSBTAG00000008704	2	32850155	32852428	1
FIGN	bta-miR-10a	97	ENSBTAG00000008704	2	32850155	32852428	1
FIGN	bta-miR-10b	97	ENSBTAG00000008704	2	32850155	32852428	1
FIGN	bta-let-7g	96	ENSBTAG00000008704	2	32850155	32852428	1
FIGN	bta-let-7f	97	ENSBTAG00000008704	2	32850155	32852428	1
FIGN	bta-let-7g	98	ENSBTAG00000008704	2	32850155	32852428	1
FIGN	bta-let-7a-5p	98	ENSBTAG00000008704	2	32850155	32852428	1
FIS1	bta-miR-145	97	ENSBTAG00000007900	25	36034989	36038644	1
FKBP11	bta-miR-30d	99	ENSBTAG00000015828	5	31048546	31052006	1
FKBP11	bta-miR-30e-5p	99	ENSBTAG00000015828	5	31048546	31052006	1
FKBP14	bta-miR-30d	96	ENSBTAG00000007870	4	66758679	66770727	1
FKBP14	bta-miR-30e-5p	96	ENSBTAG00000007870	4	66758679	66770727	1
FKBP3	bta-miR-30d	97	ENSBTAG00000002610	21	55325021	55335301	-1
FKBP3	bta-miR-145	99	ENSBTAG00000002610	21	55325021	55335301	-1
FKBP3	bta-miR-26a	97	ENSBTAG00000002610	21	55325021	55335301	-1
FKBP3	bta-miR-26a	97	ENSBTAG00000002610	21	55325021	55335301	-1
FKBP3	bta-miR-30e-5p	97	ENSBTAG00000002610	21	55325021	55335301	-1
FKBP5	bta-miR-99a-5p	98	ENSBTAG00000047502	23	9521254	9637802	-1
FKBP7	bta-miR-26a	99	ENSBTAG00000001097	2	18413884	18421599	1
FKTN	bta-miR-26a	96	ENSBTAG00000010247	8	97035507	97073759	1
FLRT3	bta-miR-27b	99	ENSBTAG00000003319	13	8041873	8046999	-1
FLT3	bta-miR-30e-5p	96	ENSBTAG00000018572	12	32240344	32293156	1
FLT3	bta-miR-30d	96	ENSBTAG00000018572	12	32240344	32293156	1
FLVCR1	bta-miR-26a	98	ENSBTAG00000015974	16	72570592	72596973	-1
FLVCR1	bta-miR-26a	98	ENSBTAG00000015974	16	72570592	72596973	-1
FMO4	bta-miR-143	98	ENSBTAG00000016685	16	39722590	39759444	1
FMR1	bta-miR-191	97	ENSBTAG00000012552	X	30922774	30962111	1
FMR1	bta-miR-148a	96	ENSBTAG00000012552	X	30922774	30962111	1
FNBP1L	bta-miR-10a	97	ENSBTAG00000004383	3	50082610	50146984	-1
FNBP1L	bta-miR-10b	97	ENSBTAG00000004383	3	50082610	50146984	-1
FNDC5	bta-miR-10a	98	ENSBTAG00000002184	2	121636112	121638403	1
FNDC5	bta-miR-10b	98	ENSBTAG00000002184	2	121636112	121638403	1
FOPNL	bta-miR-26a	98	ENSBTAG00000032640	25	14350018	14368763	-1
FOSB	bta-miR-27b	96	ENSBTAG00000008182	18	53501995	53508395	1
FOSL2	bta-miR-143	97	ENSBTAG00000023929	11	71329772	71349193	-1
FOXA3	bta-miR-27b	96	ENSBTAG00000012104	18	53834507	53841046	1
FOXD2	bta-miR-125b	97	ENSBTAG00000045643	3	99427366	99429471	-1
FOXF1	bta-miR-194	97	ENSBTAG00000000009	18	12379750	12382722	1
FOXF1	bta-miR-148a	98	ENSBTAG00000000009	18	12379750	12382722	1
FOXR2	bta-miR-148a	96	ENSBTAG00000046659	X	98345058	98346008	1
FOXRED2	bta-miR-99a-5p	97	ENSBTAG00000000015	5	75279145	75292501	-1
FPGT	bta-miR-27b	98	ENSBTAG00000038480	3	70878977	70887093	-1
FRMD4B	bta-let-7f	97	ENSBTAG00000007624	22	32362149	32498351	1
FRMD4B	bta-miR-215	98	ENSBTAG00000007624	22	32362149	32498351	1
FRMD4B	bta-let-7g	97	ENSBTAG00000007624	22	32362149	32498351	1
FRMD4B	bta-miR-192	98	ENSBTAG00000007624	22	32362149	32498351	1
FRMD4B	bta-let-7a-5p	97	ENSBTAG00000007624	22	32362149	32498351	1
FRMD5	bta-miR-145	96	ENSBTAG00000017216	21	56048992	56091578	-1
FRMD5	bta-miR-125b	96	ENSBTAG00000017216	21	56048992	56091578	-1
FRS3	bta-miR-27b	96	ENSBTAG00000009861	23	15592219	15601796	-1
FRZB	bta-miR-145	96	ENSBTAG00000010977	2	13724668	13761787	1
FSCN1	bta-miR-145	97	ENSBTAG00000003191	25	39292721	39302192	-1
FSD1	bta-miR-192	97	ENSBTAG00000005999	7	20979098	20990894	-1
FSD1	bta-miR-215	97	ENSBTAG00000005999	7	20979098	20990894	-1
FSHR	bta-miR-143	97	ENSBTAG00000032424	11	31110744	31305197	-1
FTH1	bta-miR-215	97	ENSBTAG00000011184	29	41172509	41175112	-1
FTH1	bta-miR-192	97	ENSBTAG00000011184	29	41172509	41175112	-1
FUNDC2	bta-miR-10a	99	ENSBTAG00000016977	X	38815313	38838616	-1
FUNDC2	bta-miR-10b	99	ENSBTAG00000016977	X	38815313	38838616	-1
FUT11	bta-miR-215	99	ENSBTAG00000002792	28	29833271	29841130	1
FUT11	bta-miR-194	96	ENSBTAG00000002792	28	29833271	29841130	1
FUT11	bta-miR-192	99	ENSBTAG00000002792	28	29833271	29841130	1
FUT4	bta-miR-125b	99	ENSBTAG00000038062	15	16242002	16243411	-1
FUT8	bta-miR-27b	96	ENSBTAG00000019819	10	77989585	78165236	1
FXN	bta-miR-21-5p	97	ENSBTAG00000001306	8	45503979	45528322	1
FXR1	bta-miR-148a	99	ENSBTAG00000016457	1	86678925	86751963	-1
FZD2	bta-miR-10a	96	ENSBTAG00000020590	19	44954982	44956760	1
FZD2	bta-miR-10b	96	ENSBTAG00000020590	19	44954982	44956760	1
FZD6	bta-miR-194	98	ENSBTAG00000010529	14	63358656	63392777	-1
GAA	bta-miR-125b	98	ENSBTAG00000016021	19	53100965	53113264	-1
GAB1	bta-miR-27b	96	ENSBTAG00000002813	17	14625987	14753591	-1
GABARAPL1	bta-miR-145	99	ENSBTAG00000011765	5	100205186	100215034	-1
GABARAPL1	bta-miR-143	99	ENSBTAG00000011765	5	100205186	100215034	-1
GABARAPL1	bta-miR-143	97	ENSBTAG00000011765	5	100205186	100215034	-1
GABARAPL2	bta-miR-145	98	ENSBTAG00000006550	18	2907580	2917649	1
GABARAPL2	bta-miR-148a	97	ENSBTAG00000006550	18	2907580	2917649	1
GABRA6	bta-miR-27b	96	ENSBTAG00000013262	7	75522540	75539456	1
GABRB1	bta-miR-30d	98	ENSBTAG00000017837	6	67260993	67714458	1
GABRB1	bta-miR-30e-5p	98	ENSBTAG00000017837	6	67260993	67714458	1
GABRB2	bta-miR-10a	97	ENSBTAG00000018585	7	75103433	75393342	-1
GABRB2	bta-miR-215	96	ENSBTAG00000018585	7	75103433	75393342	-1
GABRB2	bta-miR-192	96	ENSBTAG00000018585	7	75103433	75393342	-1
GABRB2	bta-miR-10b	97	ENSBTAG00000018585	7	75103433	75393342	-1
GABRD	bta-miR-125b	96	ENSBTAG00000008672	16	51963930	51974480	-1
GABRG2	bta-miR-191	98	ENSBTAG00000010251	7	75895256	76022776	1
GABRP	bta-miR-27b	97	ENSBTAG00000002779	20	2583486	2610136	1
GADD45A	bta-miR-148a	99	ENSBTAG00000013860	3	77972153	77975265	-1
GADD45B	bta-miR-26a	99	ENSBTAG00000025462	7	22411968	22414079	-1
GALK2	bta-miR-26a	97	ENSBTAG00000004011	10	61139588	61295379	-1
GALNT14	bta-miR-125b	98	ENSBTAG00000021735	11	68745032	68963585	1
GALNT5	bta-miR-125b	99	ENSBTAG00000017376	2	38796689	38838127	-1
GALNT7	bta-let-7g	96	ENSBTAG00000016845	8	5508202	5574403	1
GANC	bta-miR-30e-5p	96	ENSBTAG00000008866	10	37754445	37817713	1
GAP43	bta-miR-148a	97	ENSBTAG00000006451	1	60856308	60957246	1
GAPVD1	bta-miR-148a	97	ENSBTAG00000011544	11	96144147	96208779	1
GAR1	bta-miR-30d	97	ENSBTAG00000000748	6	16747757	16755365	-1
GAR1	bta-miR-30e-5p	97	ENSBTAG00000000748	6	16747757	16755365	-1
GARS	bta-miR-143	96	ENSBTAG00000018972	4	66102956	66156434	-1
GAS7	bta-let-7g	96	ENSBTAG00000019107	19	29670744	29876650	-1
GATAD2B	bta-miR-21-5p	97	ENSBTAG00000006678	3	16633874	16644316	1
GATM	bta-miR-143	97	ENSBTAG00000005586	10	65325342	65341352	1
GCA	bta-miR-27b	96	ENSBTAG00000018446	2	34173878	34193022	-1
GCC2	bta-miR-27b	99	ENSBTAG00000016038	11	44669020	44702360	-1
GCH1	bta-miR-143	98	ENSBTAG00000040151	10	67576390	67631089	-1
GCNT1	bta-miR-125b	99	ENSBTAG00000012757	8	52848304	52850731	1
GCNT1	bta-miR-125b	97	ENSBTAG00000012757	8	52848304	52850731	1
GCNT4	bta-let-7g	96	ENSBTAG00000002781	10	6432188	6433552	-1
GCNT4	bta-let-7f	96	ENSBTAG00000002781	10	6432188	6433552	-1
GCNT4	bta-let-7a-5p	96	ENSBTAG00000002781	10	6432188	6433552	-1
GDA	bta-miR-27b	96	ENSBTAG00000011545	8	48658281	48782109	1
GDAP1	bta-miR-143	96	ENSBTAG00000012608	14	39757054	39776010	1
GDF10	bta-miR-143	99	ENSBTAG00000001019	28	42628171	42640763	-1
GDF15	bta-miR-10b	96	ENSBTAG00000015618	7	4711420	4713394	-1
GDF6	bta-let-7g	96	ENSBTAG00000007687	14	70399571	70416866	1
GDPD1	bta-miR-191	99	ENSBTAG00000007176	19	10410438	10461278	1
GEMIN7	bta-let-7a-5p	99	ENSBTAG00000010668	18	53160659	53167519	1
GEMIN7	bta-let-7g	99	ENSBTAG00000010668	18	53160659	53167519	1
GEMIN7	bta-let-7f	99	ENSBTAG00000010668	18	53160659	53167519	1
GEMIN8	bta-miR-125b	99	ENSBTAG00000010289	X	136682021	136699447	1
GFAP	bta-miR-10b	96	ENSBTAG00000013534	19	45241325	45250609	-1
GFAP	bta-miR-10a	97	ENSBTAG00000013534	19	45241325	45250609	-1
GFPT1	bta-miR-30e-5p	96	ENSBTAG00000017626	11	67684390	67728959	-1
GFPT1	bta-miR-27b	98	ENSBTAG00000017626	11	67684390	67728959	-1
GFPT2	bta-miR-143	96	ENSBTAG00000002215	7	772145	817756	1
GFPT2	bta-miR-27b	98	ENSBTAG00000002215	7	772145	817756	1
GFRA1	bta-miR-145	96	ENSBTAG00000019297	26	36789225	37020529	-1
GFRA2	bta-miR-27b	98	ENSBTAG00000020665	8	69500592	69604707	-1
GGA2	bta-miR-125b	97	ENSBTAG00000002352	25	21399496	21422261	-1
GGACT	bta-miR-125b	96	ENSBTAG00000046552	12	81157177	81158069	1
GGACT	bta-miR-125b	98	ENSBTAG00000046552	12	81157177	81158069	1
GGH	bta-let-7g	99	ENSBTAG00000007534	14	29736445	29759096	-1
GGH	bta-let-7f	99	ENSBTAG00000007534	14	29736445	29759096	-1
GGH	bta-let-7a-5p	99	ENSBTAG00000007534	14	29736445	29759096	-1
GID4	bta-miR-21-5p	98	ENSBTAG00000008802	19	35111312	35125579	-1
GID8	bta-miR-143	96	ENSBTAG00000001827	13	54936109	54942283	-1
GIGYF2	bta-miR-143	96	ENSBTAG00000014079	3	113064293	113194137	1
GINS1	bta-miR-143	97	ENSBTAG00000019984	13	54063354	54079411	1
GIP	bta-miR-145	98	ENSBTAG00000005045	19	38202539	38207784	1
GIPC2	bta-miR-194	96	ENSBTAG00000011733	3	66795567	66895377	-1
GJA3	bta-miR-27b	97	ENSBTAG00000020400	12	36373090	36374313	1
GJB2	bta-miR-194	97	ENSBTAG00000017425	12	36335916	36340957	1
GJC2	bta-miR-30e-5p	99	ENSBTAG00000014916	7	2885096	2894691	-1
GJC2	bta-miR-30d	98	ENSBTAG00000014916	7	2885096	2894691	-1
GJD2	bta-miR-27b	97	ENSBTAG00000021730	10	30328465	30330417	-1
GKN1	bta-miR-148a	97	ENSBTAG00000012949	11	67283597	67289445	1
GLCCI1	bta-miR-30e-5p	96	ENSBTAG00000008533	4	17067022	17141147	1
GLCCI1	bta-miR-21-5p	96	ENSBTAG00000008533	4	17067022	17141147	1
GLCCI1	bta-miR-145	98	ENSBTAG00000008533	4	17067022	17141147	1
GLE1	bta-miR-145	96	ENSBTAG00000030566	11	99077978	99103590	1
GLIPR1	bta-miR-215	98	ENSBTAG00000011590	5	4974615	5021025	1
GLIPR1	bta-miR-192	98	ENSBTAG00000011590	5	4974615	5021025	1
GLIPR2	bta-miR-143	97	ENSBTAG00000000078	8	60797959	60816816	1
GLIPR2	bta-miR-10a	98	ENSBTAG00000000078	8	60797959	60816816	1
GLIPR2	bta-miR-10b	98	ENSBTAG00000000078	8	60797959	60816816	1
GLIS1	bta-miR-145	99	ENSBTAG00000017986	3	93208981	93308964	1
GLIS2	bta-miR-21-5p	98	ENSBTAG00000009199	25	3492818	3497250	1
GLOD4	bta-miR-194	97	ENSBTAG00000019160	19	22633515	22653270	1
GLRA2	bta-miR-27b	96	ENSBTAG00000017209	X	136034407	136242903	-1
GLRX3	bta-miR-125b	96	ENSBTAG00000005027	26	49742225	49773421	1
GLTP	bta-miR-27b	99	ENSBTAG00000002591	17	65628780	65651239	1
GLUD1	bta-miR-21-5p	98	ENSBTAG00000007540	28	41941042	41979591	-1
GMFB	bta-miR-26a	96	ENSBTAG00000025311	10	67212808	67226749	-1
GMFB	bta-miR-26a	96	ENSBTAG00000025311	10	67212808	67226749	-1
GMFB	bta-miR-145	96	ENSBTAG00000025311	10	67212808	67226749	-1
GMFB	bta-miR-148a	98	ENSBTAG00000025311	10	67212808	67226749	-1
GMIP	bta-miR-192	97	ENSBTAG00000015144	7	3613638	3623376	1
GMIP	bta-miR-215	97	ENSBTAG00000015144	7	3613638	3623376	1
GMPS	bta-miR-99a-5p	96	ENSBTAG00000013013	1	112631076	112675779	-1
GNA13	bta-miR-30e-5p	96	ENSBTAG00000046174	19	62550515	62575992	-1
GNA15	bta-miR-125b	97	ENSBTAG00000019988	7	21907306	21926375	-1
GNAT2	bta-miR-215	99	ENSBTAG00000013017	3	33952094	33961478	1
GNAT2	bta-miR-192	99	ENSBTAG00000013017	3	33952094	33961478	1
GNG10	bta-miR-30d	98	ENSBTAG00000009087	8	102784501	102790524	1
GNG10	bta-miR-30d	99	ENSBTAG00000009087	8	102784501	102790524	1
GNG10	bta-miR-30e-5p	98	ENSBTAG00000009087	8	102784501	102790524	1
GNG10	bta-miR-30e-5p	99	ENSBTAG00000009087	8	102784501	102790524	1
GNG4	bta-miR-10a	97	ENSBTAG00000002908	28	8340143	8408741	-1
GNG4	bta-miR-10b	97	ENSBTAG00000002908	28	8340143	8408741	-1
GNGT1	bta-miR-10b	98	ENSBTAG00000002674	4	11060376	11067420	1
GNGT1	bta-miR-10a	98	ENSBTAG00000002674	4	11060376	11067420	1
GNGT2	bta-miR-27b	98	ENSBTAG00000047325	19	37995628	37998546	1
GNL3L	bta-miR-191	96	ENSBTAG00000031564	X	97432890	97461194	1
GNPDA1	bta-miR-30d	99	ENSBTAG00000007865	7	54748005	54759289	-1
GNPDA1	bta-miR-30e-5p	99	ENSBTAG00000007865	7	54748005	54759289	-1
GNPDA2	bta-miR-192	99	ENSBTAG00000000287	6	64961798	64992219	-1
GNPDA2	bta-miR-215	99	ENSBTAG00000000287	6	64961798	64992219	-1
GNPNAT1	bta-miR-192	99	ENSBTAG00000005344	10	11332415	11344167	1
GNPNAT1	bta-miR-215	99	ENSBTAG00000005344	10	11332415	11344167	1
GNPTAB	bta-let-7g	98	ENSBTAG00000019409	5	65913564	65996223	-1
GNPTAB	bta-let-7f	98	ENSBTAG00000019409	5	65913564	65996223	-1
GNPTAB	bta-let-7a-5p	98	ENSBTAG00000019409	5	65913564	65996223	-1
GNRHR	bta-miR-10a	98	ENSBTAG00000000438	6	85156053	85173495	-1
GNRHR	bta-miR-10b	98	ENSBTAG00000000438	6	85156053	85173495	-1
GNS	bta-miR-27b	97	ENSBTAG00000017465	5	49283646	49333344	1
GOLGA4	bta-miR-143	96	ENSBTAG00000016563	22	10813998	10923960	1
GOLM1	bta-miR-27b	99	ENSBTAG00000031569	8	80641485	80687987	-1
GOLT1B	bta-let-7g	97	ENSBTAG00000000379	5	89102688	89116625	-1
GOLT1B	bta-miR-194	97	ENSBTAG00000000379	5	89102688	89116625	-1
GOLT1B	bta-let-7f	97	ENSBTAG00000000379	5	89102688	89116625	-1
GOLT1B	bta-let-7a-5p	97	ENSBTAG00000000379	5	89102688	89116625	-1
GORASP1	bta-miR-26a	97	ENSBTAG00000047135	22	12471342	12480021	-1
GORASP1	bta-miR-27b	99	ENSBTAG00000047135	22	12471342	12480021	-1
GORASP1	bta-miR-10b	97	ENSBTAG00000047135	22	12471342	12480021	-1
GORASP1	bta-miR-27b	97	ENSBTAG00000047135	22	12471342	12480021	-1
GORASP1	bta-miR-191	96	ENSBTAG00000047135	22	12471342	12480021	-1
GORASP1	bta-miR-148a	98	ENSBTAG00000047135	22	12471342	12480021	-1
GORASP1	bta-miR-10a	97	ENSBTAG00000047135	22	12471342	12480021	-1
GOT2	bta-miR-194	99	ENSBTAG00000007172	18	26533095	26556740	-1
GPATCH2	bta-miR-125b	96	ENSBTAG00000001574	16	21783189	21808519	-1
GPATCH3	bta-let-7a-5p	98	ENSBTAG00000014849	2	126904071	126910834	1
GPATCH3	bta-let-7f	98	ENSBTAG00000014849	2	126904071	126910834	1
GPATCH3	bta-miR-125b	97	ENSBTAG00000014849	2	126904071	126910834	1
GPATCH3	bta-let-7g	98	ENSBTAG00000014849	2	126904071	126910834	1
GPATCH8	bta-miR-148a	97	ENSBTAG00000038316	19	44817719	44889648	-1
GPBP1	bta-miR-145	96	ENSBTAG00000012124	20	22033857	22098038	-1
GPHA2	bta-miR-10a	97	ENSBTAG00000007063	29	43774445	43775105	-1
GPHA2	bta-miR-10b	98	ENSBTAG00000007063	29	43774445	43775105	-1
GPN3	bta-miR-26a	96	ENSBTAG00000005347	17	56587853	56607236	-1
GPR156	bta-miR-194	96	ENSBTAG00000001464	1	65541498	65620536	-1
GPR156	bta-let-7g	96	ENSBTAG00000001464	1	65541498	65620536	-1
GPR174	bta-miR-27b	98	ENSBTAG00000021437	X	78187378	78188379	-1
GPR20	bta-miR-145	96	ENSBTAG00000015985	14	3639632	3640717	1
GPR22	bta-miR-215	99	ENSBTAG00000046917	4	48785304	48789698	1
GPR22	bta-miR-192	99	ENSBTAG00000046917	4	48785304	48789698	1
GPR52	bta-miR-26a	99	ENSBTAG00000038189	16	57209960	57214299	1
GPR52	bta-miR-26a	99	ENSBTAG00000038189	16	57209960	57214299	1
GPR63	bta-miR-21-5p	96	ENSBTAG00000002915	9	53812418	53813749	1
GPR82	bta-miR-215	96	ENSBTAG00000045934	X	107357735	107358733	-1
GPR82	bta-miR-192	96	ENSBTAG00000045934	X	107357735	107358733	-1
GPR82	bta-miR-125b	96	ENSBTAG00000045934	X	107357735	107358733	-1
GPSM2	bta-let-7f	96	ENSBTAG00000017124	3	34545729	34580297	-1
GPX3	bta-miR-194	98	ENSBTAG00000043553	7	64286948	64295116	1
GPX5	bta-miR-192	99	ENSBTAG00000021987	1	95125675	95134631	-1
GPX5	bta-miR-215	99	ENSBTAG00000021987	1	95125675	95134631	-1
GPX7	bta-let-7a-5p	98	ENSBTAG00000018281	3	94323976	94331673	-1
GPX7	bta-let-7f	98	ENSBTAG00000018281	3	94323976	94331673	-1
GPX7	bta-let-7g	98	ENSBTAG00000018281	3	94323976	94331673	-1
GPX8	bta-miR-194	97	ENSBTAG00000021960	20	23975640	23980445	-1
GRAMD1A	bta-miR-143	96	ENSBTAG00000003820	18	45932691	45957028	1
GRAMD1A	bta-miR-125b	99	ENSBTAG00000003820	18	45932691	45957028	1
GRAMD3	bta-miR-21-5p	98	ENSBTAG00000014974	7	28657270	28732921	-1
GRB10	bta-miR-145	96	ENSBTAG00000017086	4	5104899	5244348	1
GRB2	bta-miR-10b	96	ENSBTAG00000004736	19	56754112	56818424	1
GRB2	bta-miR-10a	97	ENSBTAG00000004736	19	56754112	56818424	1
GRB2	bta-miR-27b	99	ENSBTAG00000004736	19	56754112	56818424	1
GREM1	bta-miR-27b	96	ENSBTAG00000046604	10	30039413	30039967	-1
GRIA1	bta-miR-145	96	ENSBTAG00000005800	7	66766525	67109288	1
GRID2IP	bta-miR-99a-5p	97	ENSBTAG00000003308	25	38903900	38934907	-1
GRK4	bta-miR-99a-5p	97	ENSBTAG00000001505	6	107849267	107891935	-1
GRP	bta-miR-194	96	ENSBTAG00000004796	24	58710084	58722719	1
GRPEL1	bta-miR-145	98	ENSBTAG00000010181	6	118335668	118349721	-1
GRSF1	bta-miR-27b	97	ENSBTAG00000008577	6	87922395	87941062	-1
GSC2	bta-miR-143	99	ENSBTAG00000047526	17	74622501	74623699	-1
GSDMA	bta-let-7f	96	ENSBTAG00000010070	19	40943950	40955437	1
GSDMA	bta-let-7a-5p	96	ENSBTAG00000010070	19	40943950	40955437	1
GSDMA	bta-let-7g	96	ENSBTAG00000010070	19	40943950	40955437	1
GSDMC	bta-miR-125b	96	ENSBTAG00000017478	14	11892028	11907430	-1
GSKIP	bta-miR-30e-5p	97	ENSBTAG00000019836	21	62870563	62892534	1
GSKIP	bta-miR-30d	97	ENSBTAG00000019836	21	62870563	62892534	1
GSPT1	bta-miR-10b	97	ENSBTAG00000003577	25	10622209	10652097	-1
GSPT1	bta-miR-10a	97	ENSBTAG00000003577	25	10622209	10652097	-1
GTDC1	bta-miR-30e-5p	96	ENSBTAG00000001132	2	52584334	52897314	1
GTF2A2	bta-miR-194	97	ENSBTAG00000010298	10	50655754	50687544	1
GTF2H1	bta-miR-148a	99	ENSBTAG00000005160	29	26579175	26608794	-1
GTF2H1	bta-miR-10a	97	ENSBTAG00000005160	29	26579175	26608794	-1
GTF2H1	bta-miR-10b	97	ENSBTAG00000005160	29	26579175	26608794	-1
GTF2H3	bta-miR-27b	96	ENSBTAG00000007270	17	54276968	54293683	-1
GTF3C4	bta-miR-194	96	ENSBTAG00000004091	11	102772557	102790296	1
GTF3C6	bta-miR-21-5p	96	ENSBTAG00000016582	9	39846062	39856358	-1
GTPBP10	bta-miR-10b	99	ENSBTAG00000032166	4	75013861	75132831	1
GTPBP10	bta-miR-21-5p	97	ENSBTAG00000032166	4	75013861	75132831	1
GTPBP10	bta-miR-10a	99	ENSBTAG00000032166	4	75013861	75132831	1
GTPBP2	bta-miR-125b	99	ENSBTAG00000006016	23	17118709	17126857	-1
GTPBP8	bta-let-7a-5p	97	ENSBTAG00000006534	1	58152817	58166584	1
GTPBP8	bta-let-7f	97	ENSBTAG00000006534	1	58152817	58166584	1
GTPBP8	bta-let-7g	97	ENSBTAG00000006534	1	58152817	58166584	1
GTSE1	bta-miR-148a	99	ENSBTAG00000007102	5	117677522	117738845	1
GUCY1A3	bta-miR-145	96	ENSBTAG00000014576	17	44600509	44665571	-1
GULP1	bta-miR-143	97	ENSBTAG00000007141	2	7782629	7907003	-1
GXYLT2	bta-miR-145	96	ENSBTAG00000020481	22	28846978	28904207	-1
GYG1	bta-miR-194	98	ENSBTAG00000001721	1	120090467	120127892	-1
GYS2	bta-miR-192	97	ENSBTAG00000013333	5	89020801	89077024	1
GYS2	bta-miR-215	97	ENSBTAG00000013333	5	89020801	89077024	1
H2AFX	bta-miR-145	97	ENSBTAG00000038047	15	30202578	30203886	-1
H2AFY	bta-miR-30d	97	ENSBTAG00000016105	7	48390758	48472188	-1
H2AFY	bta-miR-30e-5p	96	ENSBTAG00000016105	7	48390758	48472188	-1
H3F3B	bta-miR-194	96	ENSBTAG00000024909	19	56453856	56455637	1
H3F3B	bta-miR-27b	96	ENSBTAG00000024909	19	56453856	56455637	1
H3F3B	bta-miR-10b	98	ENSBTAG00000024909	19	56453856	56455637	1
H3F3B	bta-miR-215	99	ENSBTAG00000024909	19	56453856	56455637	1
H3F3B	bta-miR-192	99	ENSBTAG00000024909	19	56453856	56455637	1
H3F3B	bta-miR-10a	98	ENSBTAG00000024909	19	56453856	56455637	1
HACL1	bta-miR-26a	97	ENSBTAG00000003718	1	154337506	154376271	-1
HAND1	bta-let-7f	99	ENSBTAG00000002335	7	67715959	67719274	1
HAND1	bta-let-7a-5p	99	ENSBTAG00000002335	7	67715959	67719274	1
HAND1	bta-let-7g	99	ENSBTAG00000002335	7	67715959	67719274	1
HARBI1	bta-miR-148a	97	ENSBTAG00000004639	15	77442438	77450257	-1
HAUS3	bta-miR-26a	96	ENSBTAG00000024787	6	108508717	108523815	1
HBEGF	bta-miR-194	99	ENSBTAG00000021766	7	53216665	53227848	-1
HBEGF	bta-miR-27b	98	ENSBTAG00000021766	7	53216665	53227848	-1
HCLS1	bta-miR-125b	97	ENSBTAG00000001009	1	66720537	66754184	-1
HCN1	bta-miR-10a	97	ENSBTAG00000043948	20	29121455	29566631	1
HCN1	bta-miR-10b	98	ENSBTAG00000043948	20	29121455	29566631	1
HCN3	bta-miR-125b	96	ENSBTAG00000017055	3	15409813	15418775	-1
HDDC3	bta-miR-125b	97	ENSBTAG00000018637	21	22157123	22158989	1
HDGFRP3	bta-miR-148a	98	ENSBTAG00000018527	21	25317912	25392905	1
HECW1	bta-miR-125b	96	ENSBTAG00000021216	4	78221619	78492463	-1
HELLS	bta-miR-143	97	ENSBTAG00000005979	26	15857421	15897465	1
HELLS	bta-miR-145	97	ENSBTAG00000005979	26	15857421	15897465	1
HELLS	bta-miR-194	96	ENSBTAG00000005979	26	15857421	15897465	1
HELT	bta-miR-215	97	ENSBTAG00000014704	27	14445325	14447115	1
HELT	bta-miR-192	97	ENSBTAG00000014704	27	14445325	14447115	1
HERC4	bta-miR-26a	98	ENSBTAG00000014029	28	24587774	24715401	-1
HERC4	bta-miR-26a	99	ENSBTAG00000014029	28	24587774	24715401	-1
HES7	bta-miR-99a-5p	98	ENSBTAG00000012436	19	28375017	28377490	-1
HFE	bta-miR-125b	97	ENSBTAG00000013065	23	31614238	31621350	1
HFE	bta-miR-143	96	ENSBTAG00000013065	23	31614238	31621350	1
HHEX	bta-miR-148a	97	ENSBTAG00000014217	26	14120258	14126068	1
HHIP	bta-miR-192	96	ENSBTAG00000016071	17	13627444	13736747	-1
HHIP	bta-miR-215	96	ENSBTAG00000016071	17	13627444	13736747	-1
HHIP	bta-miR-30e-5p	96	ENSBTAG00000016071	17	13627444	13736747	-1
HIBCH	bta-miR-30e-5p	96	ENSBTAG00000007787	2	5934156	6032782	1
HIBCH	bta-miR-26a	98	ENSBTAG00000007787	2	5934156	6032782	1
HIBCH	bta-miR-30d	96	ENSBTAG00000007787	2	5934156	6032782	1
HINFP	bta-miR-125b	99	ENSBTAG00000015015	15	30228672	30237437	1
HINT3	bta-miR-143	98	ENSBTAG00000001956	9	25649638	25663238	-1
HIP1	bta-let-7a-5p	96	ENSBTAG00000000781	25	34393880	34528240	-1
HIP1	bta-let-7g	96	ENSBTAG00000000781	25	34393880	34528240	-1
HIP1	bta-let-7f	96	ENSBTAG00000000781	25	34393880	34528240	-1
HIRIP3	bta-miR-30d	97	ENSBTAG00000005028	25	26526080	26529670	1
HIRIP3	bta-miR-30e-5p	98	ENSBTAG00000005028	25	26526080	26529670	1
HIST1H1C	bta-miR-194	96	ENSBTAG00000011677	23	31636947	31637588	1
HIST1H2BD	bta-miR-145	96	ENSBTAG00000031778	23	31554350	31555332	-1
HIST1H3H	bta-miR-194	97	ENSBTAG00000024186	23	30715880	30716290	1
HLX	bta-miR-27b	96	ENSBTAG00000014560	16	25059261	25064940	1
HMGA1	bta-miR-26a	99	ENSBTAG00000034529	23	8258750	8268920	1
HMGA1	bta-let-7a-5p	97	ENSBTAG00000034529	23	8258750	8268920	1
HMGA1	bta-miR-26a	99	ENSBTAG00000034529	23	8258750	8268920	1
HMGA1	bta-let-7f	97	ENSBTAG00000034529	23	8258750	8268920	1
HMGA1	bta-let-7g	97	ENSBTAG00000034529	23	8258750	8268920	1
HMGA2	bta-let-7f	97	ENSBTAG00000044118	5	48053846	48199963	-1
HMGA2	bta-let-7a-5p	97	ENSBTAG00000044118	5	48053846	48199963	-1
HMGA2	bta-let-7g	96	ENSBTAG00000044118	5	48053846	48199963	-1
HMGA2	bta-let-7f	96	ENSBTAG00000044118	5	48053846	48199963	-1
HMGA2	bta-let-7a-5p	99	ENSBTAG00000044118	5	48053846	48199963	-1
HMGA2	bta-let-7a-5p	96	ENSBTAG00000044118	5	48053846	48199963	-1
HMGA2	bta-let-7f	99	ENSBTAG00000044118	5	48053846	48199963	-1
HMGA2	bta-let-7g	99	ENSBTAG00000044118	5	48053846	48199963	-1
HMGA2	bta-let-7g	97	ENSBTAG00000044118	5	48053846	48199963	-1
HMGCS1	bta-miR-26a	98	ENSBTAG00000011839	20	31451386	31474239	1
HMGXB4	bta-miR-27b	97	ENSBTAG00000010533	5	73871653	73901151	1
HMOX1	bta-miR-10b	99	ENSBTAG00000015582	5	73980776	73987841	1
HMOX1	bta-miR-10a	99	ENSBTAG00000015582	5	73980776	73987841	1
HNF1A	bta-miR-215	96	ENSBTAG00000021795	17	65417479	65434194	1
HNF1A	bta-miR-192	97	ENSBTAG00000021795	17	65417479	65434194	1
HNMT	bta-miR-194	97	ENSBTAG00000014432	2	59376269	59417330	-1
HNRNPA1	bta-miR-27b	97	ENSBTAG00000001553	5	25939737	25944246	-1
HNRNPA2B1	bta-miR-10a	96	ENSBTAG00000005726	4	70198053	70207085	1
HNRNPA2B1	bta-miR-10b	96	ENSBTAG00000005726	4	70198053	70207085	1
HNRNPF	bta-miR-27b	97	ENSBTAG00000020513	X	84738870	84745441	-1
HNRNPH2	bta-miR-145	99	ENSBTAG00000007499	X	55234948	55241418	1
HNRNPK	bta-miR-10a	96	ENSBTAG00000021131	8	78574698	78585938	-1
HNRNPK	bta-miR-10b	96	ENSBTAG00000021131	8	78574698	78585938	-1
HNRNPR	bta-miR-192	97	ENSBTAG00000016578	2	130103590	130132649	1
HNRNPR	bta-miR-21-5p	96	ENSBTAG00000016578	2	130103590	130132649	1
HNRNPR	bta-miR-215	97	ENSBTAG00000016578	2	130103590	130132649	1
HOMER1	bta-miR-148a	97	ENSBTAG00000025853	10	10350692	10484916	-1
HOMER2	bta-miR-145	97	ENSBTAG00000017715	21	23577846	23668524	-1
HOMEZ	bta-miR-125b	96	ENSBTAG00000032686	10	21462583	21464193	1
HOXA1	bta-miR-99a-5p	97	ENSBTAG00000013263	4	69401001	69402503	1
HOXA10	bta-miR-27b	98	ENSBTAG00000040082	4	69322975	69326738	1
HOXA3	bta-miR-10a	99	ENSBTAG00000008139	4	69357161	69389905	1
HOXA3	bta-miR-10b	99	ENSBTAG00000008139	4	69357161	69389905	1
HOXA5	bta-miR-27b	97	ENSBTAG00000012211	4	69353606	69356273	1
HOXA5	bta-miR-26a	97	ENSBTAG00000012211	4	69353606	69356273	1
HOXA5	bta-miR-26a	97	ENSBTAG00000012211	4	69353606	69356273	1
HOXB1	bta-let-7g	99	ENSBTAG00000007603	19	38594902	38596261	1
HOXB1	bta-let-7a-5p	99	ENSBTAG00000007603	19	38594902	38596261	1
HOXB1	bta-let-7f	99	ENSBTAG00000007603	19	38594902	38596261	1
HOXB13	bta-miR-191	97	ENSBTAG00000014663	19	38428299	38430120	1
HOXB3	bta-miR-10b	99	ENSBTAG00000021427	19	38573225	38576915	-1
HOXB3	bta-miR-10a	99	ENSBTAG00000021427	19	38573225	38576915	-1
HOXC4	bta-miR-26a	97	ENSBTAG00000003304	5	26136686	26138815	-1
HOXC4	bta-miR-26a	97	ENSBTAG00000003304	5	26136686	26138815	-1
HOXC8	bta-miR-148a	98	ENSBTAG00000012149	5	26180271	26182515	-1
HPDL	bta-miR-27b	99	ENSBTAG00000011241	3	101333430	101335081	-1
HPGD	bta-miR-26a	98	ENSBTAG00000025942	8	6642818	6680546	-1
HPGD	bta-miR-26a	96	ENSBTAG00000025942	8	6642818	6680546	-1
HPGD	bta-miR-26a	98	ENSBTAG00000025942	8	6642818	6680546	-1
HRK	bta-miR-21-5p	96	ENSBTAG00000047484	17	60417162	60437117	1
HS3ST1	bta-miR-21-5p	96	ENSBTAG00000007449	6	111369914	111406680	-1
HS3ST2	bta-miR-99a-5p	99	ENSBTAG00000017391	25	20685205	20800341	1
HS6ST1	bta-miR-215	97	ENSBTAG00000006157	2	4111871	4149372	1
HS6ST1	bta-miR-192	97	ENSBTAG00000006157	2	4111871	4149372	1
HSD11B1	bta-miR-192	98	ENSBTAG00000015086	16	75463612	75508770	-1
HSD11B1	bta-miR-215	98	ENSBTAG00000015086	16	75463612	75508770	-1
HSD17B6	bta-miR-26a	99	ENSBTAG00000011720	5	57004646	57026537	-1
HSF2BP	bta-miR-125b	99	ENSBTAG00000017407	1	146345939	146436999	-1
HSP90B1	bta-miR-148a	97	ENSBTAG00000003362	5	67940792	67959532	1
HSPA1L	bta-miR-143	96	ENSBTAG00000025442	23	27334344	27338328	1
HSPA4L	bta-miR-215	98	ENSBTAG00000015692	17	30228693	30285560	-1
HSPA4L	bta-miR-192	98	ENSBTAG00000015692	17	30228693	30285560	-1
HSPA8	bta-miR-26a	98	ENSBTAG00000013162	15	34216278	34220705	-1
HSPA8	bta-miR-26a	98	ENSBTAG00000013162	15	34216278	34220705	-1
HTATIP2	bta-miR-30e-5p	97	ENSBTAG00000013419	29	24810565	24824722	-1
HTATIP2	bta-miR-30d	97	ENSBTAG00000013419	29	24810565	24824722	-1
HTR1D	bta-miR-145	99	ENSBTAG00000040329	2	130245902	130247035	1
HTR1E	bta-let-7g	97	ENSBTAG00000026580	9	63762922	63764019	-1
HTR1E	bta-let-7f	97	ENSBTAG00000026580	9	63762922	63764019	-1
HTR1E	bta-let-7a-5p	97	ENSBTAG00000026580	9	63762922	63764019	-1
HTR1F	bta-miR-148a	99	ENSBTAG00000039151	1	35603049	35604149	1
HTR1F	bta-miR-145	96	ENSBTAG00000039151	1	35603049	35604149	1
HTR2B	bta-miR-143	98	ENSBTAG00000039772	2	119704776	119719894	-1
HUS1	bta-miR-125b	99	ENSBTAG00000013226	4	75146925	75159359	1
HYLS1	bta-miR-194	96	ENSBTAG00000010859	29	29615508	29627607	1
HYOU1	bta-miR-148a	96	ENSBTAG00000010322	15	30160846	30170934	-1
IAH1	bta-miR-194	99	ENSBTAG00000001140	11	87942471	87953717	-1
IAPP	bta-miR-191	99	ENSBTAG00000010530	5	89217219	89222769	-1
IAPP	bta-miR-99a-5p	99	ENSBTAG00000010530	5	89217219	89222769	-1
IBA57	bta-miR-125b	98	ENSBTAG00000014918	7	2869390	2879155	-1
ID3	bta-miR-27b	98	ENSBTAG00000030425	2	129895413	129897012	1
IDH3A	bta-miR-99a-5p	99	ENSBTAG00000006227	21	31063699	31079936	1
IDS	bta-miR-27b	96	ENSBTAG00000011056	X	32309003	32324475	-1
IER2	bta-miR-125b	98	ENSBTAG00000016354	7	13543664	13545435	-1
IFI30	bta-miR-27b	99	ENSBTAG00000018349	7	4981195	4984553	-1
IFIT5	bta-miR-145	96	ENSBTAG00000017367	26	11117506	11127464	1
IFITM5	bta-miR-125b	98	ENSBTAG00000020575	11	107202290	107203655	1
IFNG	bta-miR-143	99	ENSBTAG00000012529	5	45830158	45834981	1
IFT122	bta-miR-125b	98	ENSBTAG00000019121	22	56881079	56948817	-1
IFT20	bta-let-7g	98	ENSBTAG00000008110	19	20372730	20379655	-1
IFT20	bta-let-7a-5p	98	ENSBTAG00000008110	19	20372730	20379655	-1
IFT20	bta-let-7f	98	ENSBTAG00000008110	19	20372730	20379655	-1
IGDCC4	bta-miR-10a	97	ENSBTAG00000006440	10	12264594	12291146	-1
IGDCC4	bta-miR-10b	97	ENSBTAG00000006440	10	12264594	12291146	-1
IGF2BP2	bta-let-7g	96	ENSBTAG00000007666	1	81992398	82161528	1
IGF2BP2	bta-let-7a-5p	96	ENSBTAG00000007666	1	81992398	82161528	1
IGF2BP2	bta-let-7f	96	ENSBTAG00000007666	1	81992398	82161528	1
IGFBP5	bta-miR-143	98	ENSBTAG00000007062	2	105378991	105397646	-1
IGSF1	bta-let-7f	99	ENSBTAG00000046476	X	15186560	15201911	-1
IGSF1	bta-miR-10a	96	ENSBTAG00000046476	X	15186560	15201911	-1
IGSF1	bta-miR-10b	96	ENSBTAG00000046476	X	15186560	15201911	-1
IGSF1	bta-let-7g	99	ENSBTAG00000046476	X	15186560	15201911	-1
IGSF1	bta-let-7a-5p	99	ENSBTAG00000046476	X	15186560	15201911	-1
IGSF6	bta-miR-21-5p	98	ENSBTAG00000018869	25	20344615	20353921	-1
IKBIP	bta-miR-145	99	ENSBTAG00000021660	5	63097773	63121576	-1
IKBIP	bta-miR-10a	96	ENSBTAG00000021660	5	63097773	63121576	-1
IKBIP	bta-miR-10b	96	ENSBTAG00000021660	5	63097773	63121576	-1
IKZF2	bta-miR-26a	96	ENSBTAG00000037804	2	101527602	101706119	-1
IL11	bta-miR-215	99	ENSBTAG00000047400	18	62561915	62564977	1
IL11	bta-miR-192	99	ENSBTAG00000047400	18	62561915	62564977	1
IL12A	bta-miR-21-5p	99	ENSBTAG00000015150	1	108285283	108291983	-1
IL13	bta-let-7a-5p	97	ENSBTAG00000015953	7	23018546	23020546	-1
IL13	bta-let-7g	98	ENSBTAG00000015953	7	23018546	23020546	-1
IL13	bta-let-7f	97	ENSBTAG00000015953	7	23018546	23020546	-1
IL15	bta-miR-148a	99	ENSBTAG00000018200	17	16347925	16363886	-1
IL6ST	bta-miR-21-5p	96	ENSBTAG00000017745	20	23212633	23270316	1
IL7R	bta-miR-125b	96	ENSBTAG00000019975	20	38335658	38368259	-1
ILF2	bta-miR-145	98	ENSBTAG00000012471	3	16772702	16783233	1
IMMT	bta-miR-10a	97	ENSBTAG00000003307	11	48543873	48586544	1
IMMT	bta-miR-10b	97	ENSBTAG00000003307	11	48543873	48586544	1
IMP3	bta-miR-145	99	ENSBTAG00000012199	21	33646397	33647525	1
ING2	bta-miR-191	96	ENSBTAG00000047706	27	13339706	13346831	1
ING2	bta-miR-148a	99	ENSBTAG00000047706	27	13339706	13346831	1
INHBB	bta-miR-26a	99	ENSBTAG00000032017	2	72523471	72527172	1
INHBB	bta-miR-148a	99	ENSBTAG00000032017	2	72523471	72527172	1
INHBB	bta-miR-26a	99	ENSBTAG00000032017	2	72523471	72527172	1
INIP	bta-miR-145	96	ENSBTAG00000019275	8	103669132	103695122	-1
INO80	bta-miR-148a	98	ENSBTAG00000010380	10	36619650	36715000	-1
INSIG1	bta-miR-145	98	ENSBTAG00000001592	4	117906798	117920021	1
INSIG2	bta-miR-148a	98	ENSBTAG00000002112	2	70122000	70142602	1
INSIG2	bta-miR-145	97	ENSBTAG00000002112	2	70122000	70142602	1
INSL5	bta-miR-148a	98	ENSBTAG00000003850	3	78846970	78852272	1
INTS7	bta-miR-125b	97	ENSBTAG00000018548	16	73364410	73448064	1
INTS8	bta-miR-192	96	ENSBTAG00000004902	14	71820446	71848531	-1
INTS8	bta-miR-215	96	ENSBTAG00000004902	14	71820446	71848531	-1
IP6K2	bta-miR-125b	96	ENSBTAG00000021853	22	51747919	51771674	1
IPMK	bta-miR-145	96	ENSBTAG00000011197	26	762048	814255	1
IPMK	bta-miR-145	97	ENSBTAG00000011197	26	762048	814255	1
IQCB1	bta-let-7f	99	ENSBTAG00000013069	1	66854942	66900462	-1
IQCB1	bta-let-7a-5p	98	ENSBTAG00000013069	1	66854942	66900462	-1
IQCB1	bta-let-7g	98	ENSBTAG00000013069	1	66854942	66900462	-1
IQCH	bta-miR-21-5p	97	ENSBTAG00000013638	10	14075187	14304476	1
IQCJ	bta-miR-10b	96	ENSBTAG00000003135	1	109080711	109102233	-1
IQCJ	bta-miR-194	96	ENSBTAG00000003135	1	109080711	109102233	-1
IQCJ	bta-miR-10a	96	ENSBTAG00000003135	1	109080711	109102233	-1
IQCJ	bta-miR-143	98	ENSBTAG00000003135	1	109080711	109102233	-1
IRF4	bta-miR-125b	97	ENSBTAG00000002929	23	52050985	52064928	-1
IRGQ	bta-miR-191	96	ENSBTAG00000001262	18	52152026	52155244	-1
ISCA2	bta-miR-26a	99	ENSBTAG00000021956	10	86179655	86181404	1
ISCA2	bta-miR-143	96	ENSBTAG00000021956	10	86179655	86181404	1
ISCA2	bta-miR-194	97	ENSBTAG00000021956	10	86179655	86181404	1
ISCA2	bta-miR-143	99	ENSBTAG00000021956	10	86179655	86181404	1
ISL1	bta-miR-27b	97	ENSBTAG00000001241	20	27745415	27755504	-1
IST1	bta-miR-125b	98	ENSBTAG00000019883	18	39300561	39339579	-1
ITGA8	bta-miR-10b	96	ENSBTAG00000007602	13	30340780	30527982	-1
ITGB1BP1	bta-miR-194	99	ENSBTAG00000013063	11	87994386	88010369	1
ITGB7	bta-let-7g	96	ENSBTAG00000018993	5	26958461	26973297	1
ITGB7	bta-let-7f	96	ENSBTAG00000018993	5	26958461	26973297	1
ITGB7	bta-let-7a-5p	96	ENSBTAG00000018993	5	26958461	26973297	1
ITGB8	bta-miR-10a	98	ENSBTAG00000003709	4	29124581	29216280	1
ITGB8	bta-miR-26a	96	ENSBTAG00000003709	4	29124581	29216280	1
ITGB8	bta-miR-145	97	ENSBTAG00000003709	4	29124581	29216280	1
ITGB8	bta-miR-145	96	ENSBTAG00000003709	4	29124581	29216280	1
ITGB8	bta-miR-10b	98	ENSBTAG00000003709	4	29124581	29216280	1
ITGBL1	bta-miR-194	98	ENSBTAG00000044027	12	81980948	82108529	1
ITM2B	bta-miR-143	99	ENSBTAG00000003109	12	18114553	18139506	1
ITPRIP	bta-miR-10a	96	ENSBTAG00000003990	26	25130963	25154923	-1
ITSN1	bta-miR-10b	96	ENSBTAG00000021997	1	944294	1188287	-1
ITSN1	bta-miR-10a	96	ENSBTAG00000021997	1	944294	1188287	-1
ITSN2	bta-miR-27b	99	ENSBTAG00000023172	11	74895799	74982112	1
IVNS1ABP	bta-miR-145	96	ENSBTAG00000014249	16	67765816	67785616	-1
JAG1	bta-miR-21-5p	97	ENSBTAG00000012817	13	3832286	3876681	-1
JAGN1	bta-miR-27b	99	ENSBTAG00000010832	22	16901720	16904521	-1
JAM2	bta-let-7a-5p	96	ENSBTAG00000000603	1	10083035	10165613	-1
JAM2	bta-miR-143	98	ENSBTAG00000000603	1	10083035	10165613	-1
JDP2	bta-miR-30e-5p	97	ENSBTAG00000009451	10	87006443	87051824	1
JDP2	bta-miR-30d	97	ENSBTAG00000009451	10	87006443	87051824	1
JOSD1	bta-miR-30d	96	ENSBTAG00000010171	5	110829052	110839745	-1
JPH1	bta-miR-191	96	ENSBTAG00000008842	14	39633189	39725607	-1
JRKL	bta-miR-26a	97	ENSBTAG00000037488	15	14118038	14119612	-1
KAT2B	bta-miR-191	96	ENSBTAG00000000746	1	44857815	44928998	1
KATNBL1	bta-miR-27b	98	ENSBTAG00000006413	10	28459345	28509712	1
KATNBL1	bta-miR-30e-5p	97	ENSBTAG00000006413	10	28459345	28509712	1
KATNBL1	bta-miR-145	98	ENSBTAG00000006413	10	28459345	28509712	1
KATNBL1	bta-miR-30d	97	ENSBTAG00000006413	10	28459345	28509712	1
KBTBD11	bta-miR-30e-5p	96	ENSBTAG00000018284	27	289081	291006	1
KBTBD8	bta-miR-99a-5p	99	ENSBTAG00000011081	22	34580259	34590216	-1
KCNA4	bta-miR-27b	98	ENSBTAG00000020793	15	61515349	61522803	-1
KCNA4	bta-miR-145	98	ENSBTAG00000020793	15	61515349	61522803	-1
KCND2	bta-miR-194	96	ENSBTAG00000032077	4	85436727	86002071	1
KCNG1	bta-miR-30e-5p	97	ENSBTAG00000003398	13	79646521	79651314	-1
KCNG1	bta-miR-125b	98	ENSBTAG00000003398	13	79646521	79651314	-1
KCNG1	bta-miR-125b	96	ENSBTAG00000003398	13	79646521	79651314	-1
KCNG1	bta-miR-30d	97	ENSBTAG00000003398	13	79646521	79651314	-1
KCNH6	bta-miR-125b	96	ENSBTAG00000016613	19	48490643	48513425	1
KCNIP4	bta-miR-148a	96	ENSBTAG00000047743	6	41709362	43021626	-1
KCNK1	bta-miR-26a	96	ENSBTAG00000004515	28	6492389	6559855	1
KCNK1	bta-miR-26a	96	ENSBTAG00000004515	28	6492389	6559855	1
KCNK1	bta-miR-194	97	ENSBTAG00000004515	28	6492389	6559855	1
KCNK16	bta-miR-125b	99	ENSBTAG00000010352	23	13175069	13181327	-1
KCNK2	bta-miR-27b	98	ENSBTAG00000004407	16	69865018	70097416	-1
KCNMA1	bta-miR-145	99	ENSBTAG00000013300	28	32807351	33587986	-1
KCNMB3	bta-miR-21-5p	99	ENSBTAG00000009235	1	88484533	88495379	1
KCNS3	bta-miR-125b	98	ENSBTAG00000019212	11	80842561	80844195	-1
KCTD14	bta-miR-26a	96	ENSBTAG00000011668	29	18121098	18121808	1
KCTD16	bta-miR-10a	97	ENSBTAG00000019012	7	57253501	57563233	1
KCTD16	bta-miR-10b	97	ENSBTAG00000019012	7	57253501	57563233	1
KCTD17	bta-let-7g	99	ENSBTAG00000030646	5	75855285	75866757	1
KCTD17	bta-let-7a-5p	99	ENSBTAG00000030646	5	75855285	75866757	1
KCTD17	bta-let-7f	99	ENSBTAG00000030646	5	75855285	75866757	1
KCTD21	bta-let-7f	98	ENSBTAG00000045601	29	17974605	17975387	1
KCTD21	bta-let-7g	98	ENSBTAG00000045601	29	17974605	17975387	1
KCTD21	bta-let-7a-5p	98	ENSBTAG00000045601	29	17974605	17975387	1
KCTD21	bta-miR-125b	97	ENSBTAG00000045601	29	17974605	17975387	1
KDELR1	bta-miR-27b	96	ENSBTAG00000004463	18	55525319	55534438	-1
KDM2B	bta-miR-125b	97	ENSBTAG00000002328	17	55899388	56017498	1
KDM3A	bta-miR-27b	96	ENSBTAG00000013580	11	48248720	48304335	-1
KDM5B	bta-miR-125b	98	ENSBTAG00000006175	16	55241513	55282607	-1
KHDRBS2	bta-miR-194	99	ENSBTAG00000043990	23	184673	864355	-1
KHDRBS3	bta-miR-215	98	ENSBTAG00000002181	14	7440523	7582740	-1
KHDRBS3	bta-miR-192	98	ENSBTAG00000002181	14	7440523	7582740	-1
KHNYN	bta-miR-125b	96	ENSBTAG00000010666	10	20569774	20578425	-1
KIAA0907	bta-miR-10b	97	ENSBTAG00000000108	3	14889681	14906957	1
KIAA0907	bta-miR-10a	96	ENSBTAG00000000108	3	14889681	14906957	1
KIAA1143	bta-miR-10a	96	ENSBTAG00000016725	22	16544891	16553539	-1
KIAA1191	bta-miR-191	98	ENSBTAG00000011608	10	4950671	4964129	1
KIAA1456	bta-miR-148a	97	ENSBTAG00000008950	27	23069925	23137025	-1
KIAA2013	bta-miR-26a	98	ENSBTAG00000019388	16	42648166	42653791	-1
KIAA2013	bta-miR-26a	98	ENSBTAG00000019388	16	42648166	42653791	-1
KIF27	bta-miR-27b	96	ENSBTAG00000020436	8	78439020	78524275	-1
KIF2A	bta-miR-215	96	ENSBTAG00000015022	20	17009553	17076650	-1
KIF2A	bta-miR-192	96	ENSBTAG00000015022	20	17009553	17076650	-1
KIF5C	bta-miR-191	97	ENSBTAG00000018125	2	47315201	47472004	-1
KITLG	bta-miR-145	96	ENSBTAG00000017549	5	18317748	18420025	-1
KITLG	bta-miR-27b	98	ENSBTAG00000017549	5	18317748	18420025	-1
KLC2	bta-miR-125b	97	ENSBTAG00000019334	29	44960930	44970707	1
KLC4	bta-miR-125b	96	ENSBTAG00000012755	23	16662350	16676410	1
KLF11	bta-miR-10b	98	ENSBTAG00000046218	11	87525614	87536326	-1
KLF11	bta-miR-10a	99	ENSBTAG00000046218	11	87525614	87536326	-1
KLF3	bta-miR-27b	97	ENSBTAG00000017488	6	59593804	59610697	1
KLF3	bta-miR-21-5p	98	ENSBTAG00000017488	6	59593804	59610697	1
KLF5	bta-miR-21-5p	98	ENSBTAG00000002129	12	48104081	48123367	1
KLF5	bta-miR-148a	97	ENSBTAG00000002129	12	48104081	48123367	1
KLF5	bta-miR-145	98	ENSBTAG00000002129	12	48104081	48123367	1
KLF7	bta-miR-10b	97	ENSBTAG00000044097	2	95781394	95903310	-1
KLF7	bta-miR-10a	97	ENSBTAG00000044097	2	95781394	95903310	-1
KLHDC1	bta-miR-10b	96	ENSBTAG00000031697	10	42749352	42789691	1
KLHDC1	bta-miR-10a	96	ENSBTAG00000031697	10	42749352	42789691	1
KLHL20	bta-miR-30d	96	ENSBTAG00000024485	16	56552275	56623120	1
KLHL20	bta-miR-30e-5p	99	ENSBTAG00000024485	16	56552275	56623120	1
KLHL20	bta-miR-30d	99	ENSBTAG00000024485	16	56552275	56623120	1
KLHL20	bta-miR-30e-5p	96	ENSBTAG00000024485	16	56552275	56623120	1
KLHL23	bta-let-7f	96	ENSBTAG00000001093	2	26619585	26636478	-1
KLHL23	bta-miR-192	96	ENSBTAG00000001093	2	26619585	26636478	-1
KLHL24	bta-miR-215	99	ENSBTAG00000017450	1	84062791	84095207	-1
KLHL24	bta-miR-192	99	ENSBTAG00000017450	1	84062791	84095207	-1
KLHL29	bta-miR-10b	96	ENSBTAG00000021969	11	75290644	75623195	-1
KLHL29	bta-miR-10a	96	ENSBTAG00000021969	11	75290644	75623195	-1
KLHL42	bta-miR-26a	96	ENSBTAG00000006372	5	82452437	82468701	-1
KLHL42	bta-miR-26a	96	ENSBTAG00000006372	5	82452437	82468701	-1
KLK4	bta-miR-21-5p	96	ENSBTAG00000020415	18	57360332	57364101	-1
KLRG1	bta-miR-27b	96	ENSBTAG00000013640	5	101402262	101419313	-1
KPNA2	bta-miR-26a	97	ENSBTAG00000012225	19	49569375	49579204	-1
KPNA5	bta-miR-10a	98	ENSBTAG00000026673	9	34316845	34358840	-1
KPNA5	bta-miR-10b	98	ENSBTAG00000026673	9	34316845	34358840	-1
KPNA5	bta-miR-10a	96	ENSBTAG00000026673	9	34316845	34358840	-1
KPNA5	bta-miR-10b	96	ENSBTAG00000026673	9	34316845	34358840	-1
KPNB1	bta-miR-10a	97	ENSBTAG00000006586	19	39409895	39431772	-1
KPNB1	bta-miR-10b	97	ENSBTAG00000006586	19	39409895	39431772	-1
KRAS	bta-miR-143	96	ENSBTAG00000009778	5	85167396	85206651	1
KRAS	bta-miR-143	97	ENSBTAG00000009778	5	85167396	85206651	1
KRBA1	bta-miR-125b	96	ENSBTAG00000010219	4	113378726	113393942	1
KRCC1	bta-miR-21-5p	97	ENSBTAG00000002542	11	47874692	47879023	1
KREMEN2	bta-miR-215	97	ENSBTAG00000020190	25	2372471	2377363	1
KREMEN2	bta-miR-192	97	ENSBTAG00000020190	25	2372471	2377363	1
KRIT1	bta-miR-21-5p	97	ENSBTAG00000002750	4	9375280	9415008	-1
KRR1	bta-miR-21-5p	96	ENSBTAG00000011591	5	5020415	5034909	-1
KRT25	bta-miR-194	96	ENSBTAG00000030542	19	41600542	41608312	-1
KRT4	bta-miR-143	97	ENSBTAG00000012034	5	27291350	27298263	1
KRT71	bta-miR-125b	98	ENSBTAG00000039891	5	27505153	27513512	1
KRT80	bta-miR-143	96	ENSBTAG00000007204	5	27886967	27910785	1
KRTAP24-1	bta-miR-21-5p	98	ENSBTAG00000046384	1	4955536	4956408	1
KYNU	bta-miR-145	99	ENSBTAG00000032277	2	53844155	53964125	-1
L2HGDH	bta-miR-10a	99	ENSBTAG00000015200	10	43211978	43265008	-1
L2HGDH	bta-miR-10b	99	ENSBTAG00000015200	10	43211978	43265008	-1
LACTB2	bta-miR-145	97	ENSBTAG00000001808	14	36438472	36470764	-1
LAG3	bta-miR-143	96	ENSBTAG00000034295	5	104029019	104036158	-1
LAMA4	bta-miR-148a	97	ENSBTAG00000008817	9	38644310	38810902	1
LAMTOR3	bta-miR-125b	96	ENSBTAG00000007923	6	26152253	26163651	1
LANCL1	bta-miR-21-5p	96	ENSBTAG00000015066	2	98617457	98666531	-1
LBH	bta-miR-125b	99	ENSBTAG00000026111	11	69592079	69618485	-1
LBH	bta-miR-27b	97	ENSBTAG00000026111	11	69592079	69618485	-1
LBR	bta-miR-194	97	ENSBTAG00000008453	16	29150789	29177234	-1
LBR	bta-miR-148a	97	ENSBTAG00000008453	16	29150789	29177234	-1
LBR	bta-miR-148a	97	ENSBTAG00000008453	16	29150789	29177234	-1
LCLAT1	bta-miR-30d	96	ENSBTAG00000005014	11	69204181	69321396	-1
LDHA	bta-miR-145	97	ENSBTAG00000008683	29	26543861	26554318	-1
LDHC	bta-miR-26a	96	ENSBTAG00000002488	29	26506380	26539353	-1
LDHD	bta-miR-10b	98	ENSBTAG00000006779	18	2486596	2491819	-1
LDHD	bta-miR-10a	98	ENSBTAG00000006779	18	2486596	2491819	-1
LDLRAD1	bta-miR-10b	98	ENSBTAG00000024195	3	92779834	92789221	1
LDLRAD1	bta-miR-10a	98	ENSBTAG00000024195	3	92779834	92789221	1
LDLRAD3	bta-miR-145	96	ENSBTAG00000044158	15	67240027	67518041	1
LEPROTL1	bta-miR-148a	97	ENSBTAG00000013581	27	25422502	25432327	1
LFNG	bta-miR-125b	99	ENSBTAG00000040361	25	41304501	41313035	-1
LGALSL	bta-miR-148a	98	ENSBTAG00000000156	11	62812719	62817829	1
LGALSL	bta-miR-27b	96	ENSBTAG00000000156	11	62812719	62817829	1
LGR4	bta-miR-27b	96	ENSBTAG00000002606	15	58873843	58977292	-1
LHFPL3	bta-miR-21-5p	97	ENSBTAG00000000189	4	45806019	46233536	1
LHFPL4	bta-miR-10b	97	ENSBTAG00000010916	22	17129452	17162996	1
LHFPL4	bta-miR-10a	97	ENSBTAG00000010916	22	17129452	17162996	1
LHX8	bta-miR-30e-5p	97	ENSBTAG00000019192	3	69890357	69916293	-1
LHX8	bta-miR-30d	97	ENSBTAG00000019192	3	69890357	69916293	-1
LHX8	bta-miR-30e-5p	98	ENSBTAG00000019192	3	69890357	69916293	-1
LHX8	bta-miR-30d	98	ENSBTAG00000019192	3	69890357	69916293	-1
LIMK1	bta-miR-27b	99	ENSBTAG00000044083	25	33750878	33775707	-1
LIN28B	bta-miR-125b	98	ENSBTAG00000043973	9	45543366	45593061	-1
LIN28B	bta-let-7f	96	ENSBTAG00000043973	9	45543366	45593061	-1
LIN28B	bta-let-7g	96	ENSBTAG00000043973	9	45543366	45593061	-1
[truncated: 2,210 more rows]

## Sheet: Table S5 b_GO
Table S5b. Gene ontologies enriched for target genes of top expressed miRNAs
GOID	GOTerm	Ontology Source	Term PValue	Term PValue Corrected with Benjamini-Hochberg	Nr. Genes
GO:0044767	single-organism developmental process	GO_BiologicalProcess	4.40254e-13	1.13145e-10	752
GO:0044260	cellular macromolecule metabolic process	GO_BiologicalProcess	7.963e-13	1.79068e-10	752
GO:0044237	cellular metabolic process	GO_BiologicalProcess	3.28507e-12	6.56648e-10	1081
GO:0007275	multicellular organismal development	GO_BiologicalProcess	2.61543e-11	4.70515e-09	1081
GO:0048731	system development	GO_BiologicalProcess	7.44985e-11	1.21839e-08	1290
GO:0009888	tissue development	GO_BiologicalProcess	9.20617e-11	1.38016e-08	1290
GO:0048856	anatomical structure development	GO_BiologicalProcess	1.23979e-10	1.71568e-08	631
GO:0036211	protein modification process	GO_BiologicalProcess	8.54996e-10	9.61336e-08	631
GO:0030154	cell differentiation	GO_BiologicalProcess	1.74319e-09	1.74223e-07	578
GO:0043412	macromolecule modification	GO_BiologicalProcess	3.52895e-09	3.34136e-07	578
GO:0033554	cellular response to stress	GO_BiologicalProcess	3.72601e-09	3.35154e-07	295
GO:0044267	cellular protein metabolic process	GO_BiologicalProcess	4.25013e-09	3.47544e-07	295
GO:0043170	macromolecule metabolic process	GO_BiologicalProcess	4.14585e-09	3.55161e-07	679
GO:0071704	organic substance metabolic process	GO_BiologicalProcess	9.11385e-09	7.12862e-07	679
GO:0048869	cellular developmental process	GO_BiologicalProcess	1.49847e-08	1.12323e-06	528
GO:0044238	primary metabolic process	GO_BiologicalProcess	1.65306e-08	1.18954e-06	528
GO:0019222	regulation of metabolic process	GO_BiologicalProcess	1.96392e-08	1.35888e-06	504
GO:0031323	regulation of cellular metabolic process	GO_BiologicalProcess	2.24091e-08	1.49311e-06	504
GO:0048523	negative regulation of cellular process	GO_BiologicalProcess	2.5327e-08	1.62726e-06	542
GO:0048519	negative regulation of biological process	GO_BiologicalProcess	2.73647e-08	1.69756e-06	542
GO:0034641	cellular nitrogen compound metabolic process	GO_BiologicalProcess	5.4957e-08	3.29559e-06	264
GO:0080090	regulation of primary metabolic process	GO_BiologicalProcess	6.09645e-08	3.53791e-06	658
GO:0060255	regulation of macromolecule metabolic process	GO_BiologicalProcess	8.17836e-08	4.32731e-06	658
GO:0008283	cell proliferation	GO_BiologicalProcess	8.51633e-08	4.37739e-06	1142
GO:0009893	positive regulation of metabolic process	GO_BiologicalProcess	8.04278e-08	4.38453e-06	1142
GO:0048729	tissue morphogenesis	GO_BiologicalProcess	1.03227e-07	5.15847e-06	1329
GO:0006807	nitrogen compound metabolic process	GO_BiologicalProcess	1.10004e-07	5.34858e-06	1329
GO:0002009	morphogenesis of an epithelium	GO_BiologicalProcess	1.23064e-07	5.8261e-06	533
GO:0042127	regulation of cell proliferation	GO_BiologicalProcess	1.4007e-07	6.4612e-06	533
GO:0034645	cellular macromolecule biosynthetic process	GO_BiologicalProcess	1.46956e-07	6.60934e-06	1281
GO:0060429	epithelium development	GO_BiologicalProcess	1.55895e-07	6.84035e-06	1281
GO:0006139	nucleobase-containing compound metabolic process	GO_BiologicalProcess	1.89114e-07	8.10038e-06	840
GO:0072359	circulatory system development	GO_BiologicalProcess	2.02037e-07	8.26058e-06	840
GO:0072358	cardiovascular system development	GO_BiologicalProcess	2.02037e-07	8.26058e-06	745
GO:0006725	cellular aromatic compound metabolic process	GO_BiologicalProcess	2.00132e-07	8.37297e-06	745
GO:0001568	blood vessel development	GO_BiologicalProcess	2.2056e-07	8.6258e-06	556
GO:0010604	positive regulation of macromolecule metabolic process	GO_BiologicalProcess	2.16753e-07	8.66531e-06	556
GO:0046483	heterocycle metabolic process	GO_BiologicalProcess	2.31704e-07	8.86884e-06	556
GO:0010468	regulation of gene expression	GO_BiologicalProcess	2.75209e-07	1.03146e-05	591
GO:0007049	cell cycle	GO_BiologicalProcess	2.8363e-07	1.04133e-05	591
GO:0044249	cellular biosynthetic process	GO_BiologicalProcess	2.9873e-07	1.07483e-05	591
GO:0045184	establishment of protein localization	GO_BiologicalProcess	3.12226e-07	1.10136e-05	793
GO:0001944	vasculature development	GO_BiologicalProcess	3.59003e-07	1.21858e-05	793
GO:1901576	organic substance biosynthetic process	GO_BiologicalProcess	4.7011e-07	1.56616e-05	793
GO:0048522	positive regulation of cellular process	GO_BiologicalProcess	4.81006e-07	1.57333e-05	731
GO:0060485	mesenchyme development	GO_BiologicalProcess	4.93884e-07	1.5866e-05	731
GO:0009653	anatomical structure morphogenesis	GO_BiologicalProcess	6.39066e-07	2.01698e-05	729
GO:0009059	macromolecule biosynthetic process	GO_BiologicalProcess	6.59041e-07	2.04416e-05	729
GO:1901360	organic cyclic compound metabolic process	GO_BiologicalProcess	6.78734e-07	2.06956e-05	729
GO:0031325	positive regulation of cellular metabolic process	GO_BiologicalProcess	8.33232e-07	2.41772e-05	266
GO:0035556	intracellular signal transduction	GO_BiologicalProcess	9.45822e-07	2.70085e-05	488
GO:0035239	tube morphogenesis	GO_BiologicalProcess	1.03163e-06	2.85524e-05	126
GO:0051171	regulation of nitrogen compound metabolic process	GO_BiologicalProcess	1.02589e-06	2.88372e-05	126
GO:0050793	regulation of developmental process	GO_BiologicalProcess	1.10773e-06	3.01941e-05	126
GO:0090304	nucleic acid metabolic process	GO_BiologicalProcess	1.17494e-06	3.1548e-05	126
GO:0010467	gene expression	GO_BiologicalProcess	1.34975e-06	3.57087e-05	126
GO:0009790	embryo development	GO_BiologicalProcess	1.3965e-06	3.64101e-05	827
GO:0048518	positive regulation of biological process	GO_BiologicalProcess	1.7648e-06	4.53554e-05	827
GO:0035148	tube formation	GO_BiologicalProcess	1.86678e-06	4.73004e-05	103
GO:0016070	RNA metabolic process	GO_BiologicalProcess	1.95248e-06	4.87849e-05	103
GO:0035295	tube development	GO_BiologicalProcess	1.9801e-06	4.87972e-05	103
GO:0009058	biosynthetic process	GO_BiologicalProcess	2.01216e-06	4.89174e-05	217
GO:0010035	response to inorganic substance	GO_BiologicalProcess	2.16954e-06	5.204e-05	605
GO:0051252	regulation of RNA metabolic process	GO_BiologicalProcess	3.83185e-06	8.83782e-05	605
GO:0048514	blood vessel morphogenesis	GO_BiologicalProcess	3.81293e-06	8.9084e-05	186
GO:0048513	organ development	GO_BiologicalProcess	3.95447e-06	9.00518e-05	186
GO:0022402	cell cycle process	GO_BiologicalProcess	4.1647e-06	9.36538e-05	691
GO:0007399	nervous system development	GO_BiologicalProcess	4.32611e-06	9.60824e-05	691
GO:0031326	regulation of cellular biosynthetic process	GO_BiologicalProcess	5.11579e-06	0.000110883	691
GO:0051246	regulation of protein metabolic process	GO_BiologicalProcess	5.61852e-06	0.000117532	155
GO:0015031	protein transport	GO_BiologicalProcess	5.85068e-06	0.000118263	155
GO:0016043	cellular component organization	GO_BiologicalProcess	5.7865e-06	0.000118295	155
GO:0009792	embryo development ending in birth or egg hatching	GO_BiologicalProcess	5.52436e-06	0.000118313	155
GO:0019538	protein metabolic process	GO_BiologicalProcess	5.59124e-06	0.000118337	155
GO:0010628	positive regulation of gene expression	GO_BiologicalProcess	5.76948e-06	0.000119302	155
GO:0010556	regulation of macromolecule biosynthetic process	GO_BiologicalProcess	6.22003e-06	0.000124332	712
GO:0032268	regulation of cellular protein metabolic process	GO_BiologicalProcess	6.5311e-06	0.000129115	712
GO:0048468	cell development	GO_BiologicalProcess	7.75801e-06	0.000150072	712
GO:0019219	regulation of nucleobase-containing compound metabolic process	GO_BiologicalProcess	8.56428e-06	0.00016218	105
GO:0009889	regulation of biosynthetic process	GO_BiologicalProcess	1.00739e-05	0.000188781	402
GO:0044770	cell cycle phase transition	GO_BiologicalProcess	1.07369e-05	0.000199132	708
GO:0060562	epithelial tube morphogenesis	GO_BiologicalProcess	1.22121e-05	0.000224179	708
GO:0008104	protein localization	GO_BiologicalProcess	1.48474e-05	0.000269804	708
GO:0023056	positive regulation of signaling	GO_BiologicalProcess	1.54042e-05	0.000277122	530
GO:0048589	developmental growth	GO_BiologicalProcess	1.67647e-05	0.000295683	530
GO:0051726	regulation of cell cycle	GO_BiologicalProcess	1.77337e-05	0.000309736	530
GO:0012501	programmed cell death	GO_BiologicalProcess	1.92448e-05	0.000332898	219
GO:1903047	mitotic cell cycle process	GO_BiologicalProcess	1.96415e-05	0.000336524	717
GO:0010629	negative regulation of gene expression	GO_BiologicalProcess	2.06909e-05	0.00035116	245
GO:2000026	regulation of multicellular organismal development	GO_BiologicalProcess	2.12353e-05	0.000353726	108
GO:0016265	death	GO_BiologicalProcess	2.12022e-05	0.000356474	728
GO:0008219	cell death	GO_BiologicalProcess	2.12022e-05	0.000356474	616
GO:0021675	nerve development	GO_BiologicalProcess	2.21297e-05	0.000365242	616
GO:0010647	positive regulation of cell communication	GO_BiologicalProcess	2.40967e-05	0.00039409	55
GO:0045595	regulation of cell differentiation	GO_BiologicalProcess	2.81538e-05	0.000456294	55
GO:0010038	response to metal ion	GO_BiologicalProcess	3.00102e-05	0.000482039	55
GO:0019438	aromatic compound biosynthetic process	GO_BiologicalProcess	3.22723e-05	0.000509279	55
GO:0045787	positive regulation of cell cycle	GO_BiologicalProcess	3.35513e-05	0.000520334	378
GO:0009892	negative regulation of metabolic process	GO_BiologicalProcess	3.77788e-05	0.000571126	378
GO:0023051	regulation of signaling	GO_BiologicalProcess	3.77484e-05	0.000580423	378
GO:0044271	cellular nitrogen compound biosynthetic process	GO_BiologicalProcess	3.95656e-05	0.000588252	616
GO:0051234	establishment of localization	GO_BiologicalProcess	3.93062e-05	0.000589265	616
GO:0072175	epithelial tube formation	GO_BiologicalProcess	4.15268e-05	0.000607372	728
GO:0033036	macromolecule localization	GO_BiologicalProcess	4.23705e-05	0.000609797	728
GO:0003197	endocardial cushion development	GO_BiologicalProcess	4.2257e-05	0.000613067	728
GO:0009967	positive regulation of signal transduction	GO_BiologicalProcess	4.30742e-05	0.000615003	403
GO:0034654	nucleobase-containing compound biosynthetic process	GO_BiologicalProcess	4.43229e-05	0.000622945	350
GO:0060606	tube closure	GO_BiologicalProcess	4.39855e-05	0.00062307	81
GO:0048646	anatomical structure formation involved in morphogenesis	GO_BiologicalProcess	4.60788e-05	0.000642602	81
GO:0010605	negative regulation of macromolecule metabolic process	GO_BiologicalProcess	4.97663e-05	0.000688689	528
GO:0071702	organic substance transport	GO_BiologicalProcess	5.5951e-05	0.000768365	528
GO:0018130	heterocycle biosynthetic process	GO_BiologicalProcess	5.81186e-05	0.000780264	528
GO:0090131	mesenchyme migration	GO_BiologicalProcess	5.72868e-05	0.00078075	309
GO:0016331	morphogenesis of embryonic epithelium	GO_BiologicalProcess	5.77368e-05	0.000780967	309
GO:0001841	neural tube formation	GO_BiologicalProcess	6.47222e-05	0.000862484	309
GO:0010648	negative regulation of cell communication	GO_BiologicalProcess	6.95698e-05	0.000920265	309
GO:0048568	embryonic organ development	GO_BiologicalProcess	7.89203e-05	0.00103633	613
GO:0001525	angiogenesis	GO_BiologicalProcess	8.12439e-05	0.00105149	613
GO:0000278	mitotic cell cycle	GO_BiologicalProcess	8.08238e-05	0.00105364	613
GO:0010941	regulation of cell death	GO_BiologicalProcess	8.32015e-05	0.00105408	658
GO:0051172	negative regulation of nitrogen compound metabolic process	GO_BiologicalProcess	8.28217e-05	0.00105671	658
GO:0001890	placenta development	GO_BiologicalProcess	8.41062e-05	0.00105809	658
GO:0023057	negative regulation of signaling	GO_BiologicalProcess	8.59135e-05	0.00106592	180
GO:0051254	positive regulation of RNA metabolic process	GO_BiologicalProcess	8.56693e-05	0.00107027	180
GO:0010646	regulation of cell communication	GO_BiologicalProcess	8.73112e-05	0.00107584	697
GO:1901362	organic cyclic compound biosynthetic process	GO_BiologicalProcess	9.20011e-05	0.00112592	41
GO:0006950	response to stress	GO_BiologicalProcess	9.47242e-05	0.00114368	553
GO:0065009	regulation of molecular function	GO_BiologicalProcess	9.41275e-05	0.00114416	553
GO:0009966	regulation of signal transduction	GO_BiologicalProcess	9.90909e-05	0.00118843	553
GO:0072395	signal transduction involved in cell cycle checkpoint	GO_BiologicalProcess	0.000101908	0.00120614	116
GO:0031324	negative regulation of cellular metabolic process	GO_BiologicalProcess	0.000102759	0.00120826	116
GO:0009968	negative regulation of signal transduction	GO_BiologicalProcess	0.000107057	0.00124255	116
GO:0051173	positive regulation of nitrogen compound metabolic process	GO_BiologicalProcess	0.000110734	0.00126886	116
GO:0010558	negative regulation of macromolecule biosynthetic process	GO_BiologicalProcess	0.000110107	0.00126976	734
GO:0048584	positive regulation of response to stimulus	GO_BiologicalProcess	0.000112892	0.0012854	57
GO:0051338	regulation of transferase activity	GO_BiologicalProcess	0.00011495	0.00130059	455
GO:0043067	regulation of programmed cell death	GO_BiologicalProcess	0.000117202	0.00131779	455
GO:0045786	negative regulation of cell cycle	GO_BiologicalProcess	0.000129152	0.00141673	455
GO:0048583	regulation of response to stimulus	GO_BiologicalProcess	0.000136087	0.00147482	89
GO:0051094	positive regulation of developmental process	GO_BiologicalProcess	0.000150557	0.00162187	425
GO:0048585	negative regulation of response to stimulus	GO_BiologicalProcess	0.00015193	0.00162691	425
GO:0045935	positive regulation of nucleobase-containing compound metabolic process	GO_BiologicalProcess	0.000159355	0.00169633	169
GO:0051247	positive regulation of protein metabolic process	GO_BiologicalProcess	0.00019189	0.00200704	275
GO:0007050	cell cycle arrest	GO_BiologicalProcess	0.000199051	0.002058	275
GO:1902580	single-organism cellular localization	GO_BiologicalProcess	0.000205417	0.00209969	275
GO:0006810	transport	GO_BiologicalProcess	0.000205193	0.00210939	509
GO:0060707	trophoblast giant cell differentiation	GO_BiologicalProcess	0.000218809	0.00222394	509
GO:1901214	regulation of neuron death	GO_BiologicalProcess	0.000229699	0.00232151	509
GO:0032270	positive regulation of cellular protein metabolic process	GO_BiologicalProcess	0.000231272	0.00232435	360
GO:0006974	cellular response to DNA damage stimulus	GO_BiologicalProcess	0.000237158	0.00237026	360
GO:0009887	organ morphogenesis	GO_BiologicalProcess	0.000238523	0.00237074	360
GO:0010557	positive regulation of macromolecule biosynthetic process	GO_BiologicalProcess	0.000248233	0.00245369	360
GO:0060384	innervation	GO_BiologicalProcess	0.000255208	0.00250885	221
GO:0051174	regulation of phosphorus metabolic process	GO_BiologicalProcess	0.000264401	0.00257112	710
GO:1902531	regulation of intracellular signal transduction	GO_BiologicalProcess	0.000264194	0.00258307	710
GO:0045597	positive regulation of cell differentiation	GO_BiologicalProcess	0.000286171	0.00276786	122
GO:0048598	embryonic morphogenesis	GO_BiologicalProcess	0.000293768	0.00282614	718
GO:0008285	negative regulation of cell proliferation	GO_BiologicalProcess	0.000304343	0.00288164	718
GO:0061061	muscle structure development	GO_BiologicalProcess	0.000306201	0.00288406	260
GO:0032879	regulation of localization	GO_BiologicalProcess	0.000303836	0.00289207	487
GO:0021545	cranial nerve development	GO_BiologicalProcess	0.000315623	0.00295732	487
GO:1902582	single-organism intracellular transport	GO_BiologicalProcess	0.000318291	0.00296687	487
GO:0006040	amino sugar metabolic process	GO_BiologicalProcess	0.000323792	0.00298719	336
GO:0031328	positive regulation of cellular biosynthetic process	GO_BiologicalProcess	0.000347616	0.00319062	336
GO:0031327	negative regulation of cellular biosynthetic process	GO_BiologicalProcess	0.000349906	0.00319534	336
GO:0070997	neuron death	GO_BiologicalProcess	0.00035672	0.00324111	336
GO:0031647	regulation of protein stability	GO_BiologicalProcess	0.000363095	0.00328245	281
GO:0051649	establishment of localization in cell	GO_BiologicalProcess	0.000376007	0.00338218	281
GO:0051253	negative regulation of RNA metabolic process	GO_BiologicalProcess	0.00038292	0.00342723	281
GO:0016050	vesicle organization	GO_BiologicalProcess	0.00039478	0.00351588	490
GO:0044265	cellular macromolecule catabolic process	GO_BiologicalProcess	0.000406131	0.00358152	490
GO:0009891	positive regulation of biosynthetic process	GO_BiologicalProcess	0.000405437	0.00359301	490
GO:0046907	intracellular transport	GO_BiologicalProcess	0.000424978	0.00372944	511
GO:0060548	negative regulation of cell death	GO_BiologicalProcess	0.000427638	0.00373456	511
GO:0000079	regulation of cyclin-dependent protein serine/threonine kinase activity	GO_BiologicalProcess	0.000468866	0.00399758	511
GO:0002183	cytoplasmic translational initiation	GO_BiologicalProcess	0.000462848	0.00400319	61
GO:0010564	regulation of cell cycle process	GO_BiologicalProcess	0.000460878	0.00400541	71
GO:0010770	positive regulation of cell morphogenesis involved in differentiation	GO_BiologicalProcess	0.000473141	0.004015	71
GO:0048771	tissue remodeling	GO_BiologicalProcess	0.000468712	0.0040153	71
GO:0050821	protein stabilization	GO_BiologicalProcess	0.000468434	0.00403211	295
GO:0071559	response to transforming growth factor beta	GO_BiologicalProcess	0.000485061	0.00407768	209
GO:0071560	cellular response to transforming growth factor beta stimulus	GO_BiologicalProcess	0.000485061	0.00407768	209
GO:0007507	heart development	GO_BiologicalProcess	0.000522341	0.00435043	105
GO:0051641	cellular localization	GO_BiologicalProcess	0.000528384	0.00438047	105
GO:0051301	cell division	GO_BiologicalProcess	0.000551475	0.00455094	138
GO:0009890	negative regulation of biosynthetic process	GO_BiologicalProcess	0.000558528	0.00458809	234
GO:0051093	negative regulation of developmental process	GO_BiologicalProcess	0.000570689	0.00464557	104
GO:0043583	ear development	GO_BiologicalProcess	0.000578821	0.00469054	213
GO:0031175	neuron projection development	GO_BiologicalProcess	0.000588553	0.00474801	213
GO:0044710	single-organism metabolic process	GO_BiologicalProcess	0.000607645	0.00488015	231
GO:0006796	phosphate-containing compound metabolic process	GO_BiologicalProcess	0.000656734	0.00525095	231
GO:0022607	cellular component assembly	GO_BiologicalProcess	0.000663002	0.00527762	231
GO:0034976	response to endoplasmic reticulum stress	GO_BiologicalProcess	0.000683779	0.00541902	245
GO:0051248	negative regulation of protein metabolic process	GO_BiologicalProcess	0.000765907	0.00601689	245
GO:0006793	phosphorus metabolic process	GO_BiologicalProcess	0.000769542	0.00601916	22
GO:0000075	cell cycle checkpoint	GO_BiologicalProcess	0.000776984	0.00605106	22
GO:0046849	bone remodeling	GO_BiologicalProcess	0.000790617	0.00613069	210
GO:0045934	negative regulation of nucleobase-containing compound metabolic process	GO_BiologicalProcess	0.000802193	0.00616729	210
GO:0003002	regionalization	GO_BiologicalProcess	0.000807478	0.0061815	211
GO:0043069	negative regulation of programmed cell death	GO_BiologicalProcess	0.000845834	0.00639351	211
GO:0021915	neural tube development	GO_BiologicalProcess	0.000842738	0.00639699	211
GO:0048666	neuron development	GO_BiologicalProcess	0.000865044	0.00651136	39
GO:0045947	negative regulation of translational initiation	GO_BiologicalProcess	0.000896	0.0066884	503
GO:0006486	protein glycosylation	GO_BiologicalProcess	0.000904012	0.00672032	53
GO:0006086	acetyl-CoA biosynthetic process from pyruvate	GO_BiologicalProcess	0.000936286	0.0069316	342
GO:0044794	positive regulation by host of viral process	GO_BiologicalProcess	0.000936286	0.0069316	342
GO:0048640	negative regulation of developmental growth	GO_BiologicalProcess	0.000941615	0.00694248	342
GO:0070848	response to growth factor	GO_BiologicalProcess	0.000989009	0.00726215	374
GO:0060628	regulation of ER to Golgi vesicle-mediated transport	GO_BiologicalProcess	0.00101792	0.00741395	374
GO:0022603	regulation of anatomical structure morphogenesis	GO_BiologicalProcess	0.00104646	0.00756055	374
GO:0007389	pattern specification process	GO_BiologicalProcess	0.00105991	0.00762708	579
GO:0001501	skeletal system development	GO_BiologicalProcess	0.00106487	0.00763226	579
GO:0048839	inner ear development	GO_BiologicalProcess	0.00109627	0.00782615	575
GO:0008105	asymmetric protein localization	GO_BiologicalProcess	0.00119029	0.00839737	35
GO:0044085	cellular component biogenesis	GO_BiologicalProcess	0.0011875	0.00841071	330
GO:0051128	regulation of cellular component organization	GO_BiologicalProcess	0.00122875	0.00860123	13
GO:0006446	regulation of translational initiation	GO_BiologicalProcess	0.00122821	0.00863104	13
GO:0044093	positive regulation of molecular function	GO_BiologicalProcess	0.00124623	0.00868981	191
GO:0002683	negative regulation of immune system process	GO_BiologicalProcess	0.00127659	0.0088671	191
GO:0030010	establishment of cell polarity	GO_BiologicalProcess	0.00134287	0.00929162	492
GO:0060560	developmental growth involved in morphogenesis	GO_BiologicalProcess	0.00137681	0.00945377	27
GO:0070887	cellular response to chemical stimulus	GO_BiologicalProcess	0.00140303	0.00959715	180
GO:0065008	regulation of biological quality	GO_BiologicalProcess	0.00142746	0.0096906	180
GO:0051239	regulation of multicellular organismal process	GO_BiologicalProcess	0.00142221	0.00969148	311
GO:0010948	negative regulation of cell cycle process	GO_BiologicalProcess	0.00143751	0.00972208	311
GO:0045926	negative regulation of growth	GO_BiologicalProcess	0.00144505	0.0097365	311
GO:0040008	regulation of growth	GO_BiologicalProcess	0.00148777	0.00998694	305
GO:0070085	glycosylation	GO_BiologicalProcess	0.0015834	0.0105502	500
GO:0009100	glycoprotein metabolic process	GO_BiologicalProcess	0.00159967	0.0106192	5
GO:0061458	reproductive system development	GO_BiologicalProcess	0.0016208	0.0107199	40
GO:1901135	carbohydrate derivative metabolic process	GO_BiologicalProcess	0.00165357	0.0108569	30
GO:0050673	epithelial cell proliferation	GO_BiologicalProcess	0.00166682	0.010904	163
GO:0001558	regulation of cell growth	GO_BiologicalProcess	0.00172531	0.0111248	163
GO:0006457	protein folding	GO_BiologicalProcess	0.00174583	0.011217	163
GO:0060537	muscle tissue development	GO_BiologicalProcess	0.00176203	0.0112807	84
GO:0071763	nuclear membrane organization	GO_BiologicalProcess	0.00179259	0.0114357	84
GO:0042723	thiamine-containing compound metabolic process	GO_BiologicalProcess	0.00179259	0.0114357	84
GO:0070507	regulation of microtubule cytoskeleton organization	GO_BiologicalProcess	0.0018992	0.0117009	69
GO:1902578	single-organism localization	GO_BiologicalProcess	0.00186081	0.0117049	120
GO:0016192	vesicle-mediated transport	GO_BiologicalProcess	0.0018977	0.0117319	200
GO:0051250	negative regulation of lymphocyte activation	GO_BiologicalProcess	0.0018588	0.0117333	200
GO:0048608	reproductive structure development	GO_BiologicalProcess	0.00187942	0.0117399	211
GO:0070727	cellular macromolecule localization	GO_BiologicalProcess	0.00187687	0.0117647	211
GO:1901862	negative regulation of muscle tissue development	GO_BiologicalProcess	0.00185122	0.011768	35
GO:0051347	positive regulation of transferase activity	GO_BiologicalProcess	0.00189722	0.0117693	160
GO:0090068	positive regulation of cell cycle process	GO_BiologicalProcess	0.00185818	0.0117707	160
GO:0001892	embryonic placenta development	GO_BiologicalProcess	0.00189468	0.0117942	160
GO:0060706	cell differentiation involved in embryonic placenta development	GO_BiologicalProcess	0.0019569	0.0118935	225
GO:0002704	negative regulation of leukocyte mediated immunity	GO_BiologicalProcess	0.0019834	0.0118938	377
GO:0001893	maternal placenta development	GO_BiologicalProcess	0.0019834	0.0118938	377
GO:1903830	magnesium ion transmembrane transport	GO_BiologicalProcess	0.00197087	0.011898	377
GO:0021610	facial nerve morphogenesis	GO_BiologicalProcess	0.00197087	0.011898	511
GO:0043933	macromolecular complex subunit organization	GO_BiologicalProcess	0.00195155	0.0119011	410
GO:0030155	regulation of cell adhesion	GO_BiologicalProcess	0.00194532	0.0119035	410
GO:1902532	negative regulation of intracellular signal transduction	GO_BiologicalProcess	0.00198011	0.0119137	353
GO:0048864	stem cell development	GO_BiologicalProcess	0.00196885	0.0119258	353
GO:0032410	negative regulation of transporter activity	GO_BiologicalProcess	0.00201028	0.0120149	337
GO:0001649	osteoblast differentiation	GO_BiologicalProcess	0.0020721	0.0123434	337
GO:0034613	cellular protein localization	GO_BiologicalProcess	0.00220519	0.0130498	337
GO:0044765	single-organism transport	GO_BiologicalProcess	0.0022141	0.0130596	337
GO:0044793	negative regulation by host of viral process	GO_BiologicalProcess	0.00220434	0.0130878	9
GO:0022618	ribonucleoprotein complex assembly	GO_BiologicalProcess	0.00231524	0.0135672	313
GO:0048736	appendage development	GO_BiologicalProcess	0.00234325	0.0136867	313
GO:0060173	limb development	GO_BiologicalProcess	0.00234325	0.0136867	313
GO:0035265	organ growth	GO_BiologicalProcess	0.00250335	0.0145275	149
GO:0032387	negative regulation of intracellular transport	GO_BiologicalProcess	0.0025351	0.0146644	149
GO:1902533	positive regulation of intracellular signal transduction	GO_BiologicalProcess	0.00256638	0.0147978	149
GO:0080135	regulation of cellular response to stress	GO_BiologicalProcess	0.00258292	0.0148456	257
GO:0061138	morphogenesis of a branching epithelium	GO_BiologicalProcess	0.00262006	0.0150111	199
GO:0061024	membrane organization	GO_BiologicalProcess	0.00268063	0.0152609	199
GO:0010563	negative regulation of phosphorus metabolic process	GO_BiologicalProcess	0.00267733	0.0152906	243
GO:0050795	regulation of behavior	GO_BiologicalProcess	0.00269441	0.015291	243
GO:1903650	negative regulation of cytoplasmic transport	GO_BiologicalProcess	0.00271741	0.0153248	124
GO:0051098	regulation of binding	GO_BiologicalProcess	0.00275795	0.0154085	124
GO:0051241	negative regulation of multicellular organismal process	GO_BiologicalProcess	0.00275377	0.0154331	191
GO:0090130	tissue migration	GO_BiologicalProcess	0.00280074	0.0155992	191
GO:0072194	kidney smooth muscle tissue development	GO_BiologicalProcess	0.00285298	0.0157439	65
GO:0072513	positive regulation of secondary heart field cardioblast proliferation	GO_BiologicalProcess	0.00285298	0.0157439	436
GO:0052203	modulation of catalytic activity in other organism involved in symbiotic interaction	GO_BiologicalProcess	0.00285298	0.0157439	436
GO:0048662	negative regulation of smooth muscle cell proliferation	GO_BiologicalProcess	0.00284341	0.015788	436
GO:0006623	protein targeting to vacuole	GO_BiologicalProcess	0.00284341	0.015788	436
GO:0021602	cranial nerve morphogenesis	GO_BiologicalProcess	0.00285248	0.0157896	436
GO:0097190	apoptotic signaling pathway	GO_BiologicalProcess	0.00294883	0.0161736	436
GO:0009628	response to abiotic stimulus	GO_BiologicalProcess	0.00294178	0.0161843	163
GO:0042692	muscle cell differentiation	GO_BiologicalProcess	0.00305512	0.0165547	163
GO:0048521	negative regulation of behavior	GO_BiologicalProcess	0.00304829	0.0165676	163
GO:0009057	macromolecule catabolic process	GO_BiologicalProcess	0.0030452	0.016601	184
GO:0001763	morphogenesis of a branching structure	GO_BiologicalProcess	0.00308665	0.0166254	184
GO:0071241	cellular response to inorganic substance	GO_BiologicalProcess	0.00304208	0.0166343	184
GO:0065003	macromolecular complex assembly	GO_BiologicalProcess	0.00312243	0.0167679	184
GO:0002695	negative regulation of leukocyte activation	GO_BiologicalProcess	0.00313953	0.0168096	184
GO:0035561	regulation of chromatin binding	GO_BiologicalProcess	0.00347052	0.0184718	247
GO:0035384	thioester biosynthetic process	GO_BiologicalProcess	0.00347052	0.0184718	206
GO:0050922	negative regulation of chemotaxis	GO_BiologicalProcess	0.00358016	0.0189991	206
GO:0031069	hair follicle morphogenesis	GO_BiologicalProcess	0.00369678	0.0195603	30
GO:0048635	negative regulation of muscle organ development	GO_BiologicalProcess	0.00369678	0.0195603	156
GO:0007162	negative regulation of cell adhesion	GO_BiologicalProcess	0.00379534	0.0199644	156
GO:0010942	positive regulation of cell death	GO_BiologicalProcess	0.00379392	0.0200155	156
GO:0060840	artery development	GO_BiologicalProcess	0.00387428	0.0203202	549
GO:0022411	cellular component disassembly	GO_BiologicalProcess	0.00390357	0.0204143	8
GO:0006487	protein N-linked glycosylation	GO_BiologicalProcess	0.00393513	0.0204604	39
GO:0001667	ameboidal-type cell migration	GO_BiologicalProcess	0.00405345	0.0209545	191
GO:0002021	response to dietary excess	GO_BiologicalProcess	0.00404591	0.0209758	108
GO:0050790	regulation of catalytic activity	GO_BiologicalProcess	0.00409717	0.0211198	153
GO:0008284	positive regulation of cell proliferation	GO_BiologicalProcess	0.00417311	0.0212675	153
GO:0051640	organelle localization	GO_BiologicalProcess	0.00416755	0.0212995	153
GO:0044802	single-organism membrane organization	GO_BiologicalProcess	0.00434536	0.0219587	153
GO:0010033	response to organic substance	GO_BiologicalProcess	0.00433426	0.0219643	235
GO:0030163	protein catabolic process	GO_BiologicalProcess	0.00432384	0.0219734	10
GO:2000641	regulation of early endosome to late endosome transport	GO_BiologicalProcess	0.00438121	0.0220779	10
GO:0032386	regulation of intracellular transport	GO_BiologicalProcess	0.00452073	0.022654	234
GO:0007166	cell surface receptor signaling pathway	GO_BiologicalProcess	0.00454739	0.0227243	234
GO:0072594	establishment of protein localization to organelle	GO_BiologicalProcess	0.00461731	0.0229462	234
GO:0006986	response to unfolded protein	GO_BiologicalProcess	0.00461211	0.0229839	213
GO:0006002	fructose 6-phosphate metabolic process	GO_BiologicalProcess	0.00477145	0.0236469	213
GO:0060385	axonogenesis involved in innervation	GO_BiologicalProcess	0.00477145	0.0236469	213
GO:0048705	skeletal system morphogenesis	GO_BiologicalProcess	0.00484055	0.0239235	116
GO:0006970	response to osmotic stress	GO_BiologicalProcess	0.004881	0.0240573	116
GO:0043068	positive regulation of programmed cell death	GO_BiologicalProcess	0.00499025	0.0245286	106
GO:0032886	regulation of microtubule-based process	GO_BiologicalProcess	0.00503197	0.0245992	106
GO:0051348	negative regulation of transferase activity	GO_BiologicalProcess	0.00503165	0.0246647	106
GO:0032269	negative regulation of cellular protein metabolic process	GO_BiologicalProcess	0.00507181	0.0247268	106
GO:0060284	regulation of cell development	GO_BiologicalProcess	0.00511307	0.0247936	90
GO:0035966	response to topologically incorrect protein	GO_BiologicalProcess	0.00510622	0.0248273	91
GO:0051099	positive regulation of binding	GO_BiologicalProcess	0.00518586	0.025079	295
GO:0061077	chaperone-mediated protein folding	GO_BiologicalProcess	0.00524003	0.025273	295
GO:0007269	neurotransmitter secretion	GO_BiologicalProcess	0.00527585	0.0253777	14
GO:0071826	ribonucleoprotein complex subunit organization	GO_BiologicalProcess	0.00530889	0.0254685	193
GO:0009636	response to toxic substance	GO_BiologicalProcess	0.00535809	0.0256362	193
GO:0006403	RNA localization	GO_BiologicalProcess	0.00543489	0.0257978	13
GO:0051781	positive regulation of cell division	GO_BiologicalProcess	0.00543489	0.0257978	250
GO:0090596	sensory organ morphogenesis	GO_BiologicalProcess	0.00542379	0.0258132	202
GO:0048844	artery morphogenesis	GO_BiologicalProcess	0.00547198	0.0258375	202
GO:0071774	response to fibroblast growth factor	GO_BiologicalProcess	0.0054233	0.0258794	44
GO:0044344	cellular response to fibroblast growth factor stimulus	GO_BiologicalProcess	0.0054233	0.0258794	38
GO:0009225	nucleotide-sugar metabolic process	GO_BiologicalProcess	0.00546951	0.0258938	298
GO:0048562	embryonic organ morphogenesis	GO_BiologicalProcess	0.00555766	0.0261734	178
GO:0051051	negative regulation of transport	GO_BiologicalProcess	0.00561245	0.0262255	178
GO:0035107	appendage morphogenesis	GO_BiologicalProcess	0.00562865	0.026233	42
GO:0035108	limb morphogenesis	GO_BiologicalProcess	0.00562865	0.026233	130
GO:0060627	regulation of vesicle-mediated transport	GO_BiologicalProcess	0.00560378	0.0262531	253
GO:0051049	regulation of transport	GO_BiologicalProcess	0.00559668	0.0262883	215
GO:1901215	negative regulation of neuron death	GO_BiologicalProcess	0.00570731	0.0263268	215
GO:0072001	renal system development	GO_BiologicalProcess	0.00583464	0.0268453	124
GO:0007346	regulation of mitotic cell cycle	GO_BiologicalProcess	0.00586029	0.0268945	20
GO:0048638	regulation of developmental growth	GO_BiologicalProcess	0.00591922	0.0269587	6
GO:0051236	establishment of RNA localization	GO_BiologicalProcess	0.0059184	0.0270233	82
GO:0050658	RNA transport	GO_BiologicalProcess	0.0059184	0.0270233	28
GO:0016049	cell growth	GO_BiologicalProcess	0.00598769	0.0272016	28
GO:0022604	regulation of cell morphogenesis	GO_BiologicalProcess	0.00604838	0.0273393	28
GO:0046716	muscle cell cellular homeostasis	GO_BiologicalProcess	0.00604484	0.0273921	28
GO:0043153	entrainment of circadian clock by photoperiod	GO_BiologicalProcess	0.00604484	0.0273921	29
GO:0016477	cell migration	GO_BiologicalProcess	0.00609636	0.0274871	25
GO:0044723	single-organism carbohydrate metabolic process	GO_BiologicalProcess	0.00616069	0.0276386	34
GO:0001822	kidney development	GO_BiologicalProcess	0.00615565	0.0276851	34
GO:0030308	negative regulation of cell growth	GO_BiologicalProcess	0.00639614	0.0286235	78
GO:0002694	regulation of leukocyte activation	GO_BiologicalProcess	0.00645604	0.0288199	78
GO:1903573	negative regulation of response to endoplasmic reticulum stress	GO_BiologicalProcess	0.00647805	0.0288466	78
GO:0002819	regulation of adaptive immune response	GO_BiologicalProcess	0.00653411	0.0289528	78
GO:0071822	protein complex subunit organization	GO_BiologicalProcess	0.00683443	0.0301351	348
GO:0023014	signal transduction by protein phosphorylation	GO_BiologicalProcess	0.0071143	0.0312925	86
GO:0080134	regulation of response to stress	GO_BiologicalProcess	0.00751262	0.0326454	202
GO:0007517	muscle organ development	GO_BiologicalProcess	0.00749454	0.0326457	202
GO:0030307	positive regulation of cell growth	GO_BiologicalProcess	0.00749015	0.0327058	119
GO:0072164	mesonephric tubule development	GO_BiologicalProcess	0.00749015	0.0327058	44
GO:0007163	establishment or maintenance of cell polarity	GO_BiologicalProcess	0.00748371	0.0327572	44
GO:0048538	thymus development	GO_BiologicalProcess	0.00768253	0.0333033	115
GO:0002703	regulation of leukocyte mediated immunity	GO_BiologicalProcess	0.00770859	0.033336	115
GO:0045165	cell fate commitment	GO_BiologicalProcess	0.00774845	0.033348	115
GO:0051656	establishment of organelle localization	GO_BiologicalProcess	0.00774845	0.033348	626
GO:0060049	regulation of protein glycosylation	GO_BiologicalProcess	0.0077445	0.0334109	402
GO:0046851	negative regulation of bone remodeling	GO_BiologicalProcess	0.0077445	0.0334109	402
GO:0042762	regulation of sulfur metabolic process	GO_BiologicalProcess	0.0077445	0.0334109	296
GO:0045667	regulation of osteoblast differentiation	GO_BiologicalProcess	0.00786147	0.0337537	41
GO:0006900	membrane budding	GO_BiologicalProcess	0.00796622	0.034122	152
GO:0009649	entrainment of circadian clock	GO_BiologicalProcess	0.00812131	0.0347037	152
GO:0044092	negative regulation of molecular function	GO_BiologicalProcess	0.00818388	0.0348882	152
GO:0043085	positive regulation of catalytic activity	GO_BiologicalProcess	0.0083712	0.0355184	152
GO:0030030	cell projection organization	GO_BiologicalProcess	0.0083644	0.0355734	405
GO:0006979	response to oxidative stress	GO_BiologicalProcess	0.008544	0.0361662	405
GO:0048486	parasympathetic nervous system development	GO_BiologicalProcess	0.00869663	0.0365543	36
GO:0002701	negative regulation of production of molecular mediator of immune response	GO_BiologicalProcess	0.00869663	0.0365543	18
GO:0008361	regulation of cell size	GO_BiologicalProcess	0.00891391	0.0372933	189
GO:0000226	microtubule cytoskeleton organization	GO_BiologicalProcess	0.00901261	0.037445	189
GO:0061448	connective tissue development	GO_BiologicalProcess	0.00897535	0.0374632	66
GO:0035051	cardiocyte differentiation	GO_BiologicalProcess	0.00901137	0.0375265	116
GO:0090398	cellular senescence	GO_BiologicalProcess	0.00906751	0.0375863	37
GO:0072132	mesenchyme morphogenesis	GO_BiologicalProcess	0.00906751	0.0375863	135
GO:0009314	response to radiation	GO_BiologicalProcess	0.0092154	0.0378505	135
GO:0042752	regulation of circadian rhythm	GO_BiologicalProcess	0.00921321	0.0379281	7
GO:1903844	regulation of cellular response to transforming growth factor beta stimulus	GO_BiologicalProcess	0.00921321	0.0379281	46
GO:0042493	response to drug	GO_BiologicalProcess	0.00918103	0.0379694	5
GO:0044272	sulfur compound biosynthetic process	GO_BiologicalProcess	0.00920894	0.0379974	5
GO:0006887	exocytosis	GO_BiologicalProcess	0.00932164	0.0381996	22
GO:0001935	endothelial cell proliferation	GO_BiologicalProcess	0.00946622	0.0387039	81
GO:0050920	regulation of chemotaxis	GO_BiologicalProcess	0.00957013	0.0390401	6
GO:0010524	positive regulation of calcium ion transport into cytosol	GO_BiologicalProcess	0.00963498	0.0392157	133
GO:0045843	negative regulation of striated muscle tissue development	GO_BiologicalProcess	0.00963498	0.0392157	133
GO:1902668	negative regulation of axon guidance	GO_BiologicalProcess	0.00963498	0.0392157	133
GO:0010720	positive regulation of cell development	GO_BiologicalProcess	0.00975365	0.0392546	133
GO:0022613	ribonucleoprotein complex biogenesis	GO_BiologicalProcess	0.00969312	0.0392746	79
GO:0006413	translational initiation	GO_BiologicalProcess	0.0097447	0.0393065	81
GO:0071166	ribonucleoprotein complex localization	GO_BiologicalProcess	0.0097325	0.0393456	81
GO:0071426	ribonucleoprotein complex export from nucleus	GO_BiologicalProcess	0.0097325	0.0393456	39
GO:1990845	adaptive thermogenesis	GO_BiologicalProcess	0.00988501	0.0396945	39
GO:0002024	diet induced thermogenesis	GO_BiologicalProcess	0.00988501	0.0396945	8
GO:0035459	cargo loading into vesicle	GO_BiologicalProcess	0.00988501	0.0396945	318
GO:0002638	negative regulation of immunoglobulin production	GO_BiologicalProcess	0.00988501	0.0396945	274
GO:0008215	spermine metabolic process	GO_BiologicalProcess	0.0101989	0.0407728	274
GO:0031585	regulation of inositol 1,4,5-trisphosphate-sensitive calcium-release channel activity	GO_BiologicalProcess	0.0101989	0.0407728	18
GO:0021855	hypothalamus cell migration	GO_BiologicalProcess	0.0101989	0.0407728	213
GO:0021571	rhombomere 5 development	GO_BiologicalProcess	0.0101989	0.0407728	57
GO:0045829	negative regulation of isotype switching	GO_BiologicalProcess	0.0101989	0.0407728	24
GO:0044106	cellular amine metabolic process	GO_BiologicalProcess	0.0102934	0.0409688	41
GO:0034249	negative regulation of cellular amide metabolic process	GO_BiologicalProcess	0.0104264	0.0413154	41
GO:0045596	negative regulation of cell differentiation	GO_BiologicalProcess	0.0105683	0.0417853	41
GO:0048260	positive regulation of receptor-mediated endocytosis	GO_BiologicalProcess	0.0106574	0.0420452	280
GO:1901216	positive regulation of neuron death	GO_BiologicalProcess	0.0106574	0.0420452	280
GO:0051674	localization of cell	GO_BiologicalProcess	0.0108218	0.0421393	400
GO:0048870	cell motility	GO_BiologicalProcess	0.0108218	0.0421393	319
GO:0005975	carbohydrate metabolic process	GO_BiologicalProcess	0.0107772	0.0421483	319
GO:0051302	regulation of cell division	GO_BiologicalProcess	0.0108058	0.0421685	319
GO:0050865	regulation of cell activation	GO_BiologicalProcess	0.010771	0.0422158	319
GO:0035967	cellular response to topologically incorrect protein	GO_BiologicalProcess	0.010754	0.042241	34
GO:0030516	regulation of axon extension	GO_BiologicalProcess	0.010754	0.042241	42
GO:0006996	organelle organization	GO_BiologicalProcess	0.0107315	0.0422451	90
GO:0046627	negative regulation of insulin receptor signaling pathway	GO_BiologicalProcess	0.0109314	0.0424741	90
GO:0006984	ER-nucleus signaling pathway	GO_BiologicalProcess	0.0109314	0.0424741	47
GO:0044786	cell cycle DNA replication	GO_BiologicalProcess	0.0109314	0.0424741	60
GO:0002820	negative regulation of adaptive immune response	GO_BiologicalProcess	0.0109314	0.0424741	71
GO:0002520	immune system development	GO_BiologicalProcess	0.0109683	0.0425259	157
GO:0010212	response to ionizing radiation	GO_BiologicalProcess	0.0110566	0.042776	57
GO:0060541	respiratory system development	GO_BiologicalProcess	0.0111999	0.0431449	54
GO:0090102	cochlea development	GO_BiologicalProcess	0.0112855	0.0433816	35
GO:0061387	regulation of extent of cell growth	GO_BiologicalProcess	0.0114088	0.0437623	61
GO:0040012	regulation of locomotion	GO_BiologicalProcess	0.0115193	0.0440919	61
GO:0097164	ammonium ion metabolic process	GO_BiologicalProcess	0.0116361	0.044163	4
GO:2000379	positive regulation of reactive oxygen species metabolic process	GO_BiologicalProcess	0.011701	0.0442228	4
GO:0009991	response to extracellular stimulus	GO_BiologicalProcess	0.011633	0.0442446	28
GO:0060425	lung morphogenesis	GO_BiologicalProcess	0.0116209	0.0442925	489
GO:0002040	sprouting angiogenesis	GO_BiologicalProcess	0.0116087	0.0443398	160
GO:0042472	inner ear morphogenesis	GO_BiologicalProcess	0.0117706	0.0443925	160
GO:0090317	negative regulation of intracellular protein transport	GO_BiologicalProcess	0.01196	0.0450126	24
GO:0071495	cellular response to endogenous stimulus	GO_BiologicalProcess	0.0120132	0.0451185	70
GO:0007423	sensory organ development	GO_BiologicalProcess	0.0120874	0.0453025	193
GO:0070201	regulation of establishment of protein localization	GO_BiologicalProcess	0.0121148	0.0453108	11
GO:1990138	neuron projection extension	GO_BiologicalProcess	0.0121663	0.0454091	76
GO:0001655	urogenital system development	GO_BiologicalProcess	0.0123289	0.0459207	36
GO:0051216	cartilage development	GO_BiologicalProcess	0.0124551	0.0462951	23
GO:0032461	positive regulation of protein oligomerization	GO_BiologicalProcess	0.0125559	0.0464773	23
GO:0044068	modulation by symbiont of host cellular process	GO_BiologicalProcess	0.0125559	0.0464773	10
GO:0040015	negative regulation of multicellular organism growth	GO_BiologicalProcess	0.0125559	0.0464773	9
GO:0090114	COPII-coated vesicle budding	GO_BiologicalProcess	0.0125559	0.0464773	9
GO:0048588	developmental cell growth	GO_BiologicalProcess	0.0125482	0.0465446	9
GO:0050858	negative regulation of antigen receptor-mediated signaling pathway	GO_BiologicalProcess	0.0128652	0.0475245	6
GO:1902106	negative regulation of leukocyte differentiation	GO_BiologicalProcess	0.0129882	0.0478807	6
GO:0030968	endoplasmic reticulum unfolded protein response	GO_BiologicalProcess	0.0134279	0.0491993	298
GO:0051129	negative regulation of cellular component organization	GO_BiologicalProcess	0.0134954	0.0493461	89
GO:0050866	negative regulation of cell activation	GO_BiologicalProcess	0.0135558	0.0494664	89
GO:0005622	intracellular	GO_CellularComponent	2.5746e-20	4.63171e-17	65
GO:0044424	intracellular part	GO_CellularComponent	1.35297e-19	1.217e-16	65
GO:0043227	membrane-bounded organelle	GO_CellularComponent	3.43009e-17	2.05691e-14	65
GO:0043231	intracellular membrane-bounded organelle	GO_CellularComponent	1.95451e-15	8.79041e-13	65
GO:0043229	intracellular organelle	GO_CellularComponent	3.08222e-15	1.10898e-12	35
GO:0005737	cytoplasm	GO_CellularComponent	4.55214e-15	1.36488e-12	35
GO:0044422	organelle part	GO_CellularComponent	2.38549e-10	3.06535e-08	13
GO:0044446	intracellular organelle part	GO_CellularComponent	3.79882e-10	4.55605e-08	38
GO:0044444	cytoplasmic part	GO_CellularComponent	9.28457e-10	9.82526e-08	191
GO:0005634	nucleus	GO_CellularComponent	7.71264e-08	4.33595e-06	464
GO:0070013	intracellular organelle lumen	GO_CellularComponent	6.79602e-07	2.03767e-05	5
GO:0043233	organelle lumen	GO_CellularComponent	7.72731e-07	2.27892e-05	38
GO:0005654	nucleoplasm	GO_CellularComponent	3.04525e-06	7.20843e-05	36
GO:0044428	nuclear part	GO_CellularComponent	7.12933e-06	0.000139409	36
GO:0031981	nuclear lumen	GO_CellularComponent	8.05455e-06	0.00015415	28
GO:0012505	endomembrane system	GO_CellularComponent	1.56555e-05	0.000278853	24
GO:0044464	cell part	GO_CellularComponent	3.97209e-05	0.00058572	122
GO:0005783	endoplasmic reticulum	GO_CellularComponent	0.000100706	0.00119981	85
GO:0044451	nucleoplasm part	GO_CellularComponent	0.000107	0.00124995	41
GO:1903561	extracellular vesicle	GO_CellularComponent	0.000121607	0.00135883	41
GO:0070062	extracellular exosome	GO_CellularComponent	0.000126793	0.00139939	41
GO:0043230	extracellular organelle	GO_CellularComponent	0.000126243	0.00140193	115
GO:0065010	extracellular membrane-bounded organelle	GO_CellularComponent	0.000131625	0.00143512	78
GO:0048471	perinuclear region of cytoplasm	GO_CellularComponent	0.000163517	0.00173039	78
GO:0005794	Golgi apparatus	GO_CellularComponent	0.000181431	0.00190874	78
GO:0045254	pyruvate dehydrogenase complex	GO_CellularComponent	0.000303154	0.00290093	78
GO:0005730	nucleolus	GO_CellularComponent	0.000475481	0.00401592	39
GO:0005788	endoplasmic reticulum lumen	GO_CellularComponent	0.000563064	0.00460433	39
GO:0031988	membrane-bounded vesicle	GO_CellularComponent	0.000832817	0.00634846	39
GO:0044421	extracellular region part	GO_CellularComponent	0.000993916	0.00726851	21
GO:0005657	replication fork	GO_CellularComponent	0.00115136	0.00818694	46
GO:0005739	mitochondrion	GO_CellularComponent	0.00135866	0.0093649	131
GO:0000792	heterochromatin	GO_CellularComponent	0.00156852	0.0104898	40
GO:0019898	extrinsic component of membrane	GO_CellularComponent	0.00169342	0.0109981	3
GO:0031982	vesicle	GO_CellularComponent	0.00191303	0.0117459	3
GO:0031371	ubiquitin conjugating enzyme complex	GO_CellularComponent	0.00220434	0.0130878	3
GO:0044431	Golgi apparatus part	GO_CellularComponent	0.00227985	0.0134034	8
GO:0044432	endoplasmic reticulum part	GO_CellularComponent	0.0023455	0.0136555	8
GO:1902494	catalytic complex	GO_CellularComponent	0.0030594	0.0165281	9
GO:0031984	organelle subcompartment	GO_CellularComponent	0.00390753	0.0203758	92
GO:0043228	non-membrane-bounded organelle	GO_CellularComponent	0.00411813	0.0211672	116
GO:0043232	intracellular non-membrane-bounded organelle	GO_CellularComponent	0.00411813	0.0211672	59
GO:0098791	Golgi subcompartment	GO_CellularComponent	0.00448962	0.022561	15
GO:0000139	Golgi membrane	GO_CellularComponent	0.00648266	0.0287958	15
GO:0031252	cell leading edge	GO_CellularComponent	0.00863	0.0363592	151
GO:0031231	intrinsic component of peroxisomal membrane	GO_CellularComponent	0.00875529	0.0367151	43
GO:0005779	integral component of peroxisomal membrane	GO_CellularComponent	0.00875529	0.0367151	43
GO:0070971	endoplasmic reticulum exit site	GO_CellularComponent	0.00988501	0.0396945	43
GO:1990904	ribonucleoprotein complex	GO_CellularComponent	0.0102483	0.0408794	23
GO:0030529	intracellular ribonucleoprotein complex	GO_CellularComponent	0.0102483	0.0408794	194
GO:0014069	postsynaptic density	GO_CellularComponent	0.0103768	0.0412093	26
GO:0005844	polysome	GO_CellularComponent	0.0106574	0.0420452	6
GO:0001726	ruffle	GO_CellularComponent	0.0130157	0.0478838	6
GO:0005515	protein binding	GO_MolecularFunction	3.17997e-07	1.10015e-05	14
GO:0019207	kinase regulator activity	GO_MolecularFunction	4.91083e-06	0.000107739	14
GO:0019887	protein kinase regulator activity	GO_MolecularFunction	3.00622e-05	0.000478602	10
GO:0003723	RNA binding	GO_MolecularFunction	3.23742e-05	0.000506445	10
GO:0019210	kinase inhibitor activity	GO_MolecularFunction	3.77543e-05	0.000575594	37
GO:0004702	receptor signaling protein serine/threonine kinase activity	GO_MolecularFunction	8.22503e-05	0.00105692	37
GO:0005057	receptor signaling protein activity	GO_MolecularFunction	0.000194434	0.00202188	75
GO:0061650	ubiquitin-like protein conjugating enzyme activity	GO_MolecularFunction	0.00031955	0.00296325	16
GO:0003700	transcription factor activity, sequence-specific DNA binding	GO_MolecularFunction	0.000498924	0.00417471	64
GO:0044389	ubiquitin-like protein ligase binding	GO_MolecularFunction	0.000747784	0.00590028	18
GO:0003676	nucleic acid binding	GO_MolecularFunction	0.000790698	0.006105	54
GO:1901363	heterocyclic compound binding	GO_MolecularFunction	0.000882344	0.0066139	54
GO:0061659	ubiquitin-like protein ligase activity	GO_MolecularFunction	0.00103553	0.0075118	7
GO:0097159	organic cyclic compound binding	GO_MolecularFunction	0.00162579	0.0107135	275
GO:0042802	identical protein binding	GO_MolecularFunction	0.00167245	0.0109012	275
GO:0000981	RNA polymerase II transcription factor activity, sequence-specific DNA binding	GO_MolecularFunction	0.00170006	0.0110015	106
GO:0003708	retinoic acid receptor activity	GO_MolecularFunction	0.00220434	0.0130878	59
GO:0019787	ubiquitin-like protein transferase activity	GO_MolecularFunction	0.00271998	0.0152914	59
GO:0004842	ubiquitin-protein transferase activity	GO_MolecularFunction	0.00271613	0.0153658	59
GO:0015563	uptake transmembrane transporter activity	GO_MolecularFunction	0.00285298	0.0157439	103
GO:0015234	thiamine transmembrane transporter activity	GO_MolecularFunction	0.00285298	0.0157439	277
GO:0015403	thiamine uptake transmembrane transporter activity	GO_MolecularFunction	0.00285298	0.0157439	277
GO:0098531	transcription factor activity, direct ligand regulated sequence-specific DNA binding	GO_MolecularFunction	0.00331665	0.0177052	121
GO:0004879	RNA polymerase II transcription factor activity, ligand-activated sequence-specific DNA binding	GO_MolecularFunction	0.00331665	0.0177052	121
GO:0071814	protein-lipid complex binding	GO_MolecularFunction	0.00404591	0.0209758	5
GO:0071813	lipoprotein particle binding	GO_MolecularFunction	0.00404591	0.0209758	78
GO:0016740	transferase activity	GO_MolecularFunction	0.00412956	0.0211655	78
GO:0051082	unfolded protein binding	GO_MolecularFunction	0.00564181	0.0262264	300
GO:0030371	translation repressor activity	GO_MolecularFunction	0.00567725	0.0263231	300
GO:0008083	growth factor activity	GO_MolecularFunction	0.00570148	0.0263675	300
GO:0060590	ATPase regulator activity	GO_MolecularFunction	0.00588934	0.0269591	300
GO:0003707	steroid hormone receptor activity	GO_MolecularFunction	0.0067571	0.0298674	75
GO:0016769	transferase activity, transferring nitrogenous groups	GO_MolecularFunction	0.00732913	0.0321588	75
GO:0001846	opsonin binding	GO_MolecularFunction	0.0077445	0.0334109	19
GO:0001067	regulatory region nucleic acid binding	GO_MolecularFunction	0.00855024	0.0361077	4
GO:0070064	proline-rich region binding	GO_MolecularFunction	0.00875529	0.0367151	4
GO:0051087	chaperone binding	GO_MolecularFunction	0.00964489	0.0391674	4
GO:0043167	ion binding	GO_MolecularFunction	0.00989672	0.039653	42
GO:0043237	laminin-1 binding	GO_MolecularFunction	0.0101989	0.0407728	42
GO:0008483	transaminase activity	GO_MolecularFunction	0.0109314	0.0424741	12
GO:0046872	metal ion binding	GO_MolecularFunction	0.0110813	0.0427794	73
GO:0015631	tubulin binding	GO_MolecularFunction	0.0116619	0.0441679	31
GO:0043169	cation binding	GO_MolecularFunction	0.0131191	0.0481659	44

## Sheet: Table S5c_KEGG
Table S5c. KEGG pathways enriched for target genes of top expressed miRNAs						Table S5b. Gene ontologies enriched for target genes of top expressed miRNAs	Table S5b. Gene ontologies enriched for target genes of top expressed miRNAs	Table S5b. Gene ontologies enriched for target genes of top expressed miRNAs	Table S5b. Gene ontologies enriched for target genes of top expressed miRNAs	Table S5b. Gene ontologies enriched for target genes of top expressed miRNAs	Table S5b. Gene ontologies enriched for target genes of top expressed miRNAs	Table S5b. Gene ontologies enriched for target genes of top expressed miRNAs	Table S5b. Gene ontologies enriched for target genes of top expressed miRNAs	Table S5b. Gene ontologies enriched for target genes of top expressed miRNAs	Table S5b. Gene ontologies enriched for target genes of top expressed miRNAs	Table S5b. Gene ontologies enriched for target genes of top expressed miRNAs	Table S5b. Gene ontologies enriched for target genes of top expressed miRNAs	Table S5b. Gene ontologies enriched for target genes of top expressed miRNAs	Table S5b. Gene ontologies enriched for target genes of top expressed miRNAs	Table S5b. Gene ontologies enriched for target genes of top expressed miRNAs	Table S5b. Gene ontologies enriched for target genes of top expressed miRNAs	Table S5b. Gene ontologies enriched for target genes of top expressed miRNAs	Table S5b. Gene ontologies enriched for target genes of top expressed miRNAs	Table S5b. Gene ontologies enriched for target genes of top expressed miRNAs	Table S5b. Gene ontologies enriched for target genes of top expressed miRNAs	Table S5b. Gene ontologies enriched for target genes of top expressed miRNAs	Table S5b. Gene ontologies enriched for target genes of top expressed miRNAs	Table S5b. Gene ontologies enriched for target genes of top expressed miRNAs	Table S5b. Gene ontologies enriched for target genes of top expressed miRNAs	Table S5b. Gene ontologies enriched for target genes of top expressed miRNAs	Table S5b. Gene ontologies enriched for target genes of top expressed miRNAs	Table S5b. Gene ontologies enriched for target genes of top expressed miRNAs	Table S5b. Gene ontologies enriched for target genes of top expressed miRNAs	Table S5b. Gene ontologies enriched for target genes of top expressed miRNAs	Table S5b. Gene ontologies enriched for target genes of top expressed miRNAs	Table S5b. Gene ontologies enriched for target genes of top expressed miRNAs	Table S5b. Gene ontologies enriched for target genes of top expressed miRNAs	Table S5b. Gene ontologies enriched for target genes of top expressed miRNAs	Table S5b. Gene ontologies enriched for target genes of top expressed miRNAs	Table S5b. Gene ontologies enriched for target genes of top expressed miRNAs	Table S5b. Gene ontologies enriched for target genes of top expressed miRNAs	Table S5b. Gene ontologies enriched for target genes of top expressed miRNAs	Table S5b. Gene ontologies enriched for target genes of top expressed miRNAs	Table S5b. Gene ontologies enriched for target genes of top expressed miRNAs	Table S5b. Gene ontologies enriched for target genes of top expressed miRNAs	Table S5b. Gene ontologies enriched for target genes of top expressed miRNAs	Table S5b. Gene ontologies enriched for target genes of top expressed miRNAs	Table S5b. Gene ontologies enriched for target genes of top expressed miRNAs	Table S5b. Gene ontologies enriched for target genes of top expressed miRNAs
KEGG ID	KEGG names	Term PValue	Term PValue Corrected with Benjamini-Hochberg	Nr. Genes	Associated Genes Found
hsa00270	Cysteine and methionine metabolism	0.00256264	0.043931	14	[ADI1, AHCYL1, AMD1, BHMT2, CDO1, CTH, DNMT1, GOT2, LDHA, LDHC, MRI1, SMS, SRM, TAT]
hsa00520	Amino sugar and nucleotide sugar metabolism	0.00173397	0.0346794	15	[CYB5R3, CYB5R4, FPGT, GFPT1, GFPT2, GNPDA1, GNPDA2, GNPNAT1, NANP, NPL, PGM1, PGM2, PGM3, UAP1, UXS1]
hsa04350	TGF-beta signaling pathway	0.00095763	0.0229831	23	[ACVR1, ACVR1C, ACVR2A, ACVR2B, BAMBI, BMPR1B, CDKN2B, E2F5, GDF6, ID3, IFNG, INHBB, NOG, PITX2, SMAD5, SMAD7, SMAD9, TFDP1, TGFB2, TGFBR2, THBS1, ZFYVE16, ZFYVE9]
hsa04550	Signaling pathways regulating pluripotency of stem cells	0.000667384	0.0200215	34	[ACVR1, ACVR1C, ACVR2A, ACVR2B, APC, BMPR1B, DUSP9, FGFR3, FZD2, FZD6, GRB2, HAND1, HNF1A, HOXB1, ID3, IL6ST, INHBB, ISL1, KRAS, MAP2K1, MAPK12, MEIS1, NRAS, ONECUT1, PCGF1, PIK3CA, SMAD5, SMAD9, SMARCAD1, WNT1, WNT16, WNT3A, WNT9A, WNT9B]
hsa05200	Pathways in cancer	3.81038e-05	0.00457245	84	[APC, APPL1, BID, BIRC5, BRAF, CASP3, CBLB, CCDC6, CCNE2, CDK2, CDKN1A, CDKN1B, CDKN2B, CHUK, CKS1B, CKS2, CRK, CRKL, CTBP2, CUL2, E2F2, E2F3, FADD, FAS, FASLG, FGF1, FGF18, FGF20, FGF21, FGF22, FGF5, FGF7, FGFR3, FLT3, FZD2, FZD6, GNA13, GNG10, GNG4, GNGT1, GNGT2, GRB2, HHIP, HSP90B1, KITLG, KRAS, LAMA4, LPAR4, LPAR6, MAP2K1, MAPK10, MAPK8, MDM2, MITF, NRAS, PIK3CA, PPARG, PTGER2, PTGER3, PTGS2,…
hsa05202	Transcriptional misregulation in cancer	0.0017646	0.0325773	40	[ATF1, ATM, BCL6, CCNT2, CCR7, CDKN1A, CDKN1B, CDKN2C, DUSP6, ERG, ETV6, EYA1, FLT3, FUT8, H3F3B, HHEX, HIST1H3H, HMGA2, HOXA10, HPGD, ITGB7, KLF3, MAF, MDM2, MEIS1, MLF1, NR4A3, PPARG, PTK2, RARA, RUNX1, RXRG, SIX1, SPINT1, SS18, TGFBR2, TLX3, TMPRSS2, TP53, WNT16]
hsa05205	Proteoglycans in cancer	0.000139417	0.00836504	48	[ACTB, ACTG1, BRAF, CAMK2B, CASP3, CAV2, CBLB, CDKN1A, DROSHA, ERBB3, FAS, FASLG, FZD2, FZD6, GAB1, GRB2, HBEGF, HCLS1, KRAS, MAP2K1, MAPK12, MDM2, NRAS, NUDT16L1, PDCD4, PIK3CA, PLCE1, PPP1CA, PPP1CB, PPP1CC, PTK2, RDX, SDC1, SDC2, SDC4, SHH, SOS2, TGFB2, THBS1, TIAM1, TIMP3, TP53, TWIST1, WNT1, WNT16, WNT3A, WNT9A, WNT9B]
hsa04010	MAPK signaling pathway	1.22423e-05	0.00293814	61	[ATF2, BDNF, BRAF, CACNA2D3, CACNB3, CACNG2, CASP3, CHUK, CRK, CRKL, DUSP10, DUSP2, DUSP3, DUSP5, DUSP6, DUSP8, DUSP9, FAS, FASLG, FGF1, FGF18, FGF20, FGF21, FGF22, FGF5, FGF7, FGFR3, GADD45A, GADD45B, GRB2, HSPA1L, HSPA8, KRAS, LAMTOR3, MAP2K1, MAP3K11, MAP3K13, MAP3K7, MAP4K3, MAPK10, MAPK12, MAPK7, MAPK8, NGF, NRAS, NTF3, PLA2G4A, PPP3CA, PPP3CC, RAC3, RAP1A, RASA1, RASA2, RASGRP3, RPS6KA1, RP…
hsa04110	Cell cycle	0.000347645	0.016687	32	[ANAPC13, ATM, CCNB3, CCNE2, CDC14A, CDC6, CDC7, CDK1, CDK2, CDKN1A, CDKN1B, CDKN2B, CDKN2C, DBF4, E2F2, E2F3, E2F5, ESPL1, GADD45A, GADD45B, MCM7, MDM2, ORC2, ORC3, ORC4, STAG2, TFDP1, TGFB2, TP53, WEE1, YWHAB, YWHAQ]
hsa04115	p53 signaling pathway	0.000932154	0.0248574	20	[ATM, BID, CASP3, CCNB3, CCNE2, CCNG1, CDK1, CDK2, CDKN1A, FAS, GADD45A, GADD45B, GTSE1, MDM2, MDM4, PPM1D, RRM2, THBS1, TP53, ZMAT3]
hsa04141	Protein processing in endoplasmic reticulum	0.00128664	0.0280722	38	[BAG1, BAK1, CALR, CANX, CKAP4, CRYAB, DNAJA1, DNAJC10, EIF2AK4, ERLEC1, HSP90B1, HSPA1L, HSPA4L, HSPA8, HYOU1, LMAN1, MAN1B1, MAPK10, MAPK8, NFE2L2, PDIA3, PDIA4, PLAA, RAD23B, RNF185, SAR1A, SAR1B, SEC63, SSR1, SYVN1, TRAM1, UBE2D1, UBE2D3, UBE2G1, UBE2J1, UBQLN1, UBQLNL, YOD1]
hsa04012	ErbB signaling pathway	0.000554608	0.0190151	24	[BRAF, CAMK2B, CBLB, CDKN1A, CDKN1B, CRK, CRKL, EIF4EBP1, ERBB3, EREG, GAB1, GRB2, HBEGF, KRAS, MAP2K1, MAPK10, MAPK8, NCK1, NRAS, NRG2, PIK3CA, PTK2, SOS2, TGFA]
hsa04068	FoxO signaling pathway	0.000104419	0.00835353	35	[ATG12, ATM, BCL2L11, BCL6, BRAF, CAT, CCNB3, CDK2, CDKN1A, CDKN1B, CDKN2B, CHUK, FASLG, GABARAPL1, GABARAPL2, GADD45A, GADD45B, GRB2, HOMER1, HOMER2, IL7R, KRAS, MAP2K1, MAPK10, MAPK12, MAPK8, MDM2, NRAS, PIK3CA, PLK2, PRKAA2, S1PR1, SOS2, TGFB2, TGFBR2]
hsa05220	Chronic myeloid leukemia	0.000521096	0.0208438	21	[BRAF, CBLB, CDKN1A, CDKN1B, CHUK, CRK, CRKL, CTBP2, E2F2, E2F3, GRB2, KRAS, MAP2K1, MDM2, NRAS, PIK3CA, RUNX1, SOS2, TGFB2, TGFBR2, TP53]
[truncated: 5,000 more columns]
