# Supplementary material for: Integration of miRNA and mRNA Co-Expression Reveals Potential Regulatory Roles of miRNAs in Developmental and Immunological Processes in Calf Ileum during Early Growth
Source: Cells. 2018 Sep 11;7(9):134. doi: 10.3390/cells7090134 (PMC6162677; doi:10.3390/cells7090134)
Supplement: Supplementary file 1 [file cells-07-00134-s001.zip › Table S6. DE miRNAs and target genes .xlsx]

## Sheet: Table S6a. DE miRNAs
Table S6a. Differentially expressed miRNAs between day 33 and day 96
Gene	baseMean	log2FoldChange	lfcSE	stat	pvalue	FDR corrected p values
bta-miR-374a	8851.83	-1.59026	0.142216	-11.182	4.9958e-29	1.93837e-26
bta-miR-15b	17755.4	-1.73142	0.17204	-10.0641	7.96333e-24	1.30934e-21
bta-miR-455-5p	282.268	1.88767	0.188007	10.0404	1.01238e-23	1.30934e-21
bta-miR-26a	494447	-1.31973	0.141783	-9.30812	1.30114e-20	1.26211e-18
bta-miR-210	486.48	1.67454	0.182369	9.18216	4.22536e-20	3.27888e-18
bta-miR-497	692.692	1.69668	0.186664	9.08949	9.95034e-20	6.43455e-18
bta-miR-103	39683	0.997347	0.113639	8.77648	1.68671e-18	9.34922e-17
bta-miR-142-3p	1742.08	1.51979	0.173505	8.75939	1.96316e-18	9.52135e-17
bta-miR-191	367870	-1.81062	0.208332	-8.69106	3.5906e-18	1.54795e-16
bta-miR-142-5p	92116.1	-1.40057	0.16246	-8.62099	6.63801e-18	2.57555e-16
bta-miR-3431	614.77	1.5769	0.185057	8.52114	1.57985e-17	5.57257e-16
bta-miR-378c	1268.42	1.6668	0.197519	8.4387	3.20895e-17	1.03756e-15
bta-miR-146a	73690.1	-1.78607	0.217287	-8.21986	2.03745e-16	6.08101e-15
bta-miR-374b	4629.32	-1.02918	0.127272	-8.08644	6.14362e-16	1.70266e-14
bta-miR-6119-5p	1796.83	-1.67555	0.211117	-7.93658	2.0783e-15	5.37586e-14
bta-miR-340	360.85	-1.57966	0.20524	-7.69665	1.3968e-14	3.31356e-13
bta-miR-452	393.298	1.25899	0.163681	7.69171	1.45182e-14	3.31356e-13
bta-miR-424-5p	301.958	1.90003	0.248006	7.66123	1.84167e-14	3.96982e-13
bta-miR-326	378.114	1.49393	0.199015	7.50664	6.06643e-14	1.23883e-12
bta-miR-29c	562.443	1.44891	0.199033	7.27977	3.34396e-13	6.48728e-12
bta-miR-361	9880.75	-1.38732	0.19149	-7.24485	4.32918e-13	7.99868e-12
bta-miR-1307	1175.84	1.17983	0.165228	7.14064	9.29e-13	1.63842e-11
bta-miR-106b	2017.31	1.35511	0.190369	7.11836	1.09218e-12	1.84246e-11
bta-miR-20a	17070.9	1.1162	0.160836	6.93996	3.92201e-12	6.34058e-11
bta-miR-13_8208	45.8952	-1.89772	0.273735	-6.9327	4.12888e-12	6.40803e-11
bta-miR-152	10585.6	1.24097	0.179705	6.9056	4.99904e-12	7.46011e-11
bta-miR-22-3p	33143.7	0.982906	0.143811	6.83472	8.21645e-12	1.18073e-10
bta-miR-23_24689	47.2294	-1.84601	0.270538	-6.82349	8.88555e-12	1.23128e-10
bta-miR-199b	52258.9	0.97707	0.143831	6.79317	1.09692e-11	1.46761e-10
bta-miR-10_3426	47.3722	-1.77579	0.262436	-6.76655	1.31885e-11	1.70572e-10
bta-miR-107	2761.92	1.06403	0.159758	6.66023	2.734e-11	3.42192e-10
bta-miR-339b	3668.83	1.07546	0.162634	6.61276	3.77219e-11	4.57378e-10
bta-miR-125a	104900	-1.55384	0.236194	-6.57866	4.74707e-11	5.58141e-10
bta-miR-1468	3854.76	-0.804616	0.124257	-6.47541	9.45546e-11	1.06296e-09
bta-miR-2285k	3195.74	-1.42227	0.219713	-6.4733	9.5886e-11	1.06296e-09
bta-miR-502b	82.8866	-1.18434	0.184711	-6.41189	1.43723e-10	1.54901e-09
bta-miR-99a-3p	77.7212	1.73448	0.272457	6.36607	1.93933e-10	2.03368e-09
bta-miR-17-5p	11099.1	0.898922	0.141658	6.34571	2.214e-10	2.26061e-09
bta-miR-19_18355	64.2077	1.99839	0.318417	6.27602	3.47351e-10	3.45569e-09
bta-miR-421	448.861	-0.755133	0.122578	-6.16045	7.25374e-10	7.03613e-09
bta-miR-450a	5013.32	1.42414	0.232247	6.13201	8.67734e-10	8.21172e-09
bta-miR-126-3p	39266.3	0.913071	0.149085	6.12448	9.09775e-10	8.40459e-09
bta-miR-411a	1092.49	1.35994	0.223687	6.07965	1.20444e-09	1.0868e-08
bta-miR-14_9273	348.419	-1.53362	0.253158	-6.05797	1.37854e-09	1.21562e-08
bta-miR-378d	175.505	1.64067	0.272496	6.0209	1.73452e-09	1.49554e-08
bta-miR-6_39529	868.636	1.0077	0.16892	5.96555	2.4381e-09	2.05649e-08
bta-miR-299	20.7555	2.22002	0.377309	5.88382	4.00911e-09	3.30964e-08
bta-miR-29d-3p	108.086	-1.30203	0.224259	-5.8059	6.40214e-09	5.17506e-08
bta-miR-16_12156	56.0932	-1.55685	0.272198	-5.71954	1.06815e-08	8.45798e-08
bta-miR-15a	839.846	1.12985	0.200044	5.64801	1.62319e-08	1.2596e-07
bta-miR-146b	8725.91	-1.28662	0.230045	-5.59289	2.23316e-08	1.69895e-07
bta-miR-182	1912.49	-1.34552	0.24173	-5.56622	2.6033e-08	1.94246e-07
bta-miR-362-5p	1360.43	-0.626183	0.112722	-5.55509	2.77464e-08	2.03124e-07
bta-miR-16_12560	83.8515	-1.32507	0.242614	-5.46164	4.71756e-08	3.38604e-07
bta-miR-190a	43.3546	2.42348	0.444237	5.45537	4.88707e-08	3.38604e-07
bta-miR-495	125.842	1.27045	0.232864	5.45576	4.87632e-08	3.38604e-07
bta-miR-185	6704.99	0.700566	0.129482	5.41052	6.28409e-08	4.27759e-07
bta-miR-30e-5p	88272.5	-0.687333	0.127542	-5.38909	7.08148e-08	4.73727e-07
bta-miR-2284x	2733.99	0.858945	0.159615	5.38134	7.39345e-08	4.86213e-07
bta-miR-12_6260	543.809	-1.50108	0.281631	-5.32994	9.82473e-08	6.35333e-07
bta-miR-708	758.643	0.890242	0.168281	5.29022	1.22168e-07	7.77069e-07
bta-miR-19_17651	43.9593	-1.98435	0.378148	-5.24756	1.54128e-07	9.64546e-07
bta-miR-451	609.721	0.842371	0.160732	5.24085	1.59836e-07	9.84384e-07
bta-miR-504	1051.8	1.07691	0.205676	5.23592	1.64162e-07	9.9523e-07
bta-miR-15_11508	201.277	-0.975579	0.188142	-5.18534	2.15627e-07	1.28712e-06
bta-miR-147	103.394	1.67511	0.323577	5.17685	2.25669e-07	1.32666e-06
bta-miR-2376	57.3164	-1.35744	0.264233	-5.13726	2.78768e-07	1.61436e-06
bta-miR-135a	45.6117	1.57506	0.307765	5.11772	3.09259e-07	1.7646e-06
bta-miR-339a	9659.37	0.7973	0.155923	5.11343	3.16355e-07	1.77892e-06
bta-miR-101	5359.94	1.06037	0.208269	5.09136	3.55502e-07	1.9705e-06
bta-miR-376e	68.9934	1.81346	0.362885	4.99734	5.81254e-07	3.17643e-06
bta-miR-2285l	216.931	-1.00122	0.200801	-4.98615	6.15938e-07	3.31922e-06
bta-miR-378	22281.8	0.875202	0.177042	4.94348	7.67403e-07	4.0788e-06
bta-miR-199a-3p	80610.6	0.70344	0.142976	4.91998	8.65529e-07	4.53818e-06
bta-miR-11_4174	51.4426	-1.59308	0.325225	-4.89841	9.66158e-07	4.93249e-06
bta-miR-455-3p	2807.73	-0.721383	0.147232	-4.89965	9.60088e-07	4.93249e-06
bta-miR-17_13842	39.0537	-1.18637	0.242662	-4.889	1.01352e-06	5.04161e-06
bta-miR-365-3p	5947.74	-1.02994	0.210594	-4.89065	1.00503e-06	5.04161e-06
bta-miR-218	485.272	1.1183	0.234085	4.77733	1.77635e-06	8.72438e-06
bta-miR-200b	9484.66	1.32647	0.278645	4.76044	1.93168e-06	9.36863e-06
bta-miR-11_5550	146.757	-1.11046	0.236396	-4.69745	2.63433e-06	1.26188e-05
bta-miR-199c	3115.94	0.996114	0.213387	4.66811	3.03982e-06	1.43835e-05
bta-miR-154c	514.537	-1.13199	0.243077	-4.65692	3.20976e-06	1.50047e-05
bta-miR-4_36115	42.5594	-1.36177	0.293604	-4.63813	3.51572e-06	1.62393e-05
bta-miR-22-5p	106.609	1.12915	0.243976	4.62814	3.68965e-06	1.68422e-05
bta-miR-4_35890	63.2278	-1.46783	0.320694	-4.57706	4.71555e-06	2.12748e-05
bta-miR-29_31601	93.4175	-1.35479	0.297645	-4.55171	5.32126e-06	2.37316e-05
bta-miR-24-3p	80651.6	-0.68767	0.151294	-4.54527	5.48659e-06	2.41909e-05
bta-miR-22_23450	45.35	-1.11352	0.247223	-4.5041	6.66552e-06	2.90587e-05
bta-miR-29a	31708.8	0.709459	0.158602	4.4732	7.70594e-06	3.32212e-05
bta-miR-30b-5p	5786.34	0.712319	0.159632	4.46225	8.11045e-06	3.45808e-05
bta-miR-13_7993	143.975	-1.05179	0.236495	-4.44742	8.69076e-06	3.58725e-05
bta-miR-13_8752	143.975	-1.05179	0.236495	-4.44742	8.69076e-06	3.58725e-05
bta-miR-X_45783	143.975	-1.05179	0.236495	-4.44742	8.69076e-06	3.58725e-05
bta-miR-378b	218.168	1.51828	0.344528	4.40684	1.0489e-05	4.28392e-05
bta-miR-2284y	123.381	0.848729	0.192721	4.40393	1.06305e-05	4.2965e-05
bta-miR-410	82.909	1.41196	0.322219	4.38198	1.17604e-05	4.70418e-05
bta-miR-181a	36952.8	-0.755726	0.172873	-4.37156	1.2336e-05	4.88405e-05
bta-miR-2285p	123.241	1.0416	0.239443	4.35008	1.36089e-05	5.33357e-05
bta-miR-129-3p	55.0576	1.33448	0.309734	4.30849	1.64373e-05	6.37768e-05
bta-miR-2285g	379.342	-0.635165	0.147526	-4.30546	1.66642e-05	6.40168e-05
bta-miR-16_12476	89.3499	1.69797	0.395303	4.29537	1.74404e-05	6.63419e-05
bta-miR-425-3p	2638	-0.71096	0.167178	-4.25272	2.11191e-05	7.95555e-05
bta-miR-183	699.401	-1.6666	0.39298	-4.24093	2.22594e-05	8.30445e-05
bta-miR-212	291.886	-1.35199	0.319227	-4.2352	2.28352e-05	8.43815e-05
bta-miR-16_11751	112.38	-1.05763	0.250308	-4.22531	2.38611e-05	8.73406e-05
bta-miR-17_14066	60.5413	-1.07956	0.256293	-4.21221	2.52883e-05	9.16998e-05
bta-miR-28_30737	138.073	-1.00779	0.24028	-4.19422	2.73811e-05	9.83693e-05
bta-miR-14_9263	160.2	-0.865615	0.207227	-4.17713	2.95216e-05	0.000105086
bta-miR-9-5p	1616.4	0.789853	0.189477	4.16858	3.06498e-05	0.00010811
bta-miR-11_5728	63.0637	-0.989625	0.240279	-4.11866	3.81086e-05	0.000133208
bta-miR-122	18.9916	3.20548	0.781133	4.10362	4.06729e-05	0.000140902
bta-miR-199a-5p	72194.1	-0.551157	0.13465	-4.09324	4.25381e-05	0.00014445
bta-miR-20_21657	555.65	-1.07161	0.261728	-4.09437	4.2331e-05	0.00014445
bta-miR-379	1453.74	0.876969	0.214326	4.09175	4.28137e-05	0.00014445
bta-miR-11_4399	128.063	-0.953841	0.237184	-4.02152	5.78244e-05	0.000193413
bta-miR-7	10157.7	0.733097	0.183149	4.00273	6.26147e-05	0.000207645
bta-miR-2285n	150.979	-0.947009	0.237962	-3.97966	6.90125e-05	0.000226922
bta-miR-2285v	58.0721	-1.23168	0.309812	-3.97556	7.02149e-05	0.000227028
bta-miR-874	4276.07	-1.30652	0.328562	-3.97648	6.99421e-05	0.000227028
bta-miR-13_7819	143.582	-0.944867	0.23946	-3.94582	7.95269e-05	0.000250865
bta-miR-5_37189	103.189	-0.991622	0.2513	-3.94597	7.94786e-05	0.000250865
bta-miR-93	13095.9	0.633916	0.160525	3.94901	7.84739e-05	0.000250865
bta-miR-192	612242	-0.835301	0.212213	-3.93614	8.28031e-05	0.000259094
bta-miR-193a-3p	17.2402	1.6035	0.409694	3.91389	9.08203e-05	0.000281906
bta-miR-12_6216	49.503	0.988636	0.253976	3.89263	9.91628e-05	0.000305358
bta-miR-19b	2707.79	0.962055	0.249563	3.85496	0.000115748	0.000353623
bta-miR-1306	97.6747	0.870466	0.226472	3.84359	0.000121249	0.000367537
bta-miR-12_7001	129.253	-0.920142	0.239673	-3.83916	0.000123456	0.000368468
bta-miR-148a	208708	-0.642602	0.167352	-3.83984	0.000123116	0.000368468
bta-miR-503-5p	50.5442	1.09836	0.286895	3.82844	0.000128958	0.000381953
bta-miR-16_12872	103.186	-0.987428	0.259334	-3.80756	0.000140346	0.000412533
bta-miR-484	10653.3	-0.859281	0.227833	-3.77155	0.000162239	0.000473298
bta-miR-369-3p	187.75	1.14395	0.304482	3.75705	0.000171928	0.000497822
bta-miR-3613a	77.366	1.29718	0.345563	3.75383	0.000174151	0.000500523
bta-miR-1260b	579.019	0.707905	0.190171	3.72246	0.000197294	0.00056287
bta-miR-2285f	2492.11	-0.713538	0.192753	-3.70182	0.00021406	0.000606243
bta-miR-2484	310.835	1.33334	0.363977	3.66325	0.000249034	0.000700184
bta-miR-135b	26.6717	1.64328	0.450366	3.64876	0.000263504	0.000735537
bta-miR-21_23306	166.172	0.882869	0.244089	3.61699	0.000298048	0.000826018
bta-miR-21-5p	333928	0.65673	0.182225	3.60395	0.000313416	0.000862449
bta-miR-20_21886	364.96	-0.713703	0.19844	-3.59657	0.000322444	0.000874882
bta-miR-21_22035	364.96	-0.713703	0.19844	-3.59657	0.000322444	0.000874882
bta-miR-17_13539	364.699	-0.712574	0.198831	-3.58382	0.000338605	0.000906059
bta-miR-X_46930	364.699	-0.712574	0.198831	-3.58382	0.000338605	0.000906059
bta-miR-92b	1821.62	-0.735105	0.206892	-3.55308	0.000380751	0.00101186
bta-miR-16a	6187.58	0.581518	0.163916	3.54765	0.000388681	0.00102591
bta-miR-17-3p	215.016	0.589459	0.169261	3.48255	0.000496667	0.00130207
bta-miR-29d-5p	292.555	-0.560731	0.162157	-3.45794	0.000544323	0.00141743
bta-miR-1	11604.5	1.02389	0.300148	3.41129	0.000646557	0.00167243
bta-miR-324	247.872	0.892538	0.262762	3.39676	0.000681891	0.00175214
bta-miR-99a-5p	161771	-0.713716	0.210745	-3.38663	0.000707559	0.00180614
bta-miR-95	535.5	0.593365	0.175449	3.38199	0.000719629	0.00182494
bta-miR-13_7543	38.6793	0.932703	0.281043	3.31871	0.000904332	0.00227845
bta-miR-10b	219847	-0.800341	0.24149	-3.31418	0.000919137	0.00230081
bta-miR-2431-3p	65.5006	-0.947146	0.289691	-3.2695	0.00107736	0.0026796
bta-miR-X_46893	49.7376	-1.0717	0.329432	-3.25317	0.00114123	0.00282038
bta-miR-194	118327	0.790073	0.24379	3.2408	0.00119196	0.00292708
bta-miR-490	893.524	1.017	0.314123	3.23757	0.00120552	0.00294177
bta-miR-124a	92.6515	0.954426	0.296693	3.21688	0.00129593	0.00304211
bta-miR-124b	92.5283	0.952575	0.296111	3.21695	0.00129562	0.00304211
bta-miR-129	180.162	0.79524	0.247304	3.21564	0.00130152	0.00304211
bta-miR-129-5p	180.162	0.79524	0.247304	3.21564	0.00130152	0.00304211
bta-miR-32	1516.51	0.723861	0.224506	3.22423	0.00126311	0.00304211
bta-miR-655	60.2839	0.783965	0.243063	3.22535	0.00125819	0.00304211
bta-miR-98	4698.3	-0.374893	0.116489	-3.21826	0.0012897	0.00304211
bta-miR-10a	187724	-0.82806	0.257889	-3.21091	0.00132314	0.00307413
bta-miR-24	99.3122	0.632477	0.199505	3.17023	0.0015232	0.00351786
bta-miR-149-5p	678.96	-0.504951	0.160765	-3.14093	0.0016841	0.00386645
bta-miR-769	1226.21	-0.426365	0.13695	-3.11329	0.00185014	0.00422268
bta-miR-186	44077.4	-0.431762	0.13907	-3.10463	0.00190514	0.00432278
bta-miR-2904	45.8824	1.27831	0.413103	3.09441	0.00197206	0.0044486
bta-miR-125b	115734	-0.593612	0.19301	-3.07554	0.00210119	0.00471249
bta-miR-25	39177.3	0.445907	0.145259	3.06974	0.00214245	0.00477741
bta-miR-494	1111.71	0.665426	0.218886	3.04006	0.00236533	0.00524427
bta-miR-181c	423.477	-1.01978	0.336219	-3.03307	0.00242082	0.00532592
bta-miR-6517	138.837	0.575572	0.189834	3.03197	0.00242961	0.00532592
bta-miR-23_25417	181.09	0.891655	0.29477	3.02492	0.00248701	0.00542112
bta-miR-2285ad	165.742	-0.662015	0.220998	-2.99557	0.00273936	0.00593784
bta-miR-133a	6237.76	0.854706	0.292218	2.92489	0.00344577	0.00742755
bta-miR-4286	217.842	0.752046	0.257798	2.91719	0.00353201	0.00757138
bta-miR-100	59048	-0.51821	0.178874	-2.89707	0.00376662	0.00802994
bta-miR-16b	17107.9	-0.617393	0.213359	-2.89368	0.00380761	0.00807297
bta-miR-532	1788.06	0.618641	0.214059	2.89006	0.00385173	0.00812212
bta-miR-28	9037	0.406169	0.140959	2.88147	0.00395821	0.00830153
bta-miR-660	2564.89	0.370856	0.129224	2.86987	0.00410634	0.00856592
bta-miR-2285u	292.628	-0.913655	0.322591	-2.83224	0.00462235	0.00959076
bta-miR-433	49.6736	0.78681	0.284844	2.76224	0.00574054	0.0118475
bta-miR-193a-5p	181.648	0.513733	0.186455	2.75527	0.00586434	0.012039
bta-miR-16_11683	49.265	0.81029	0.294527	2.75116	0.00593847	0.0120635
bta-miR-21_23204	49.265	0.81029	0.294527	2.75116	0.00593847	0.0120635
bta-miR-335	2369.82	-0.626234	0.228177	-2.74451	0.00606008	0.0122464
bta-miR-200c	14313	0.660632	0.245061	2.69578	0.00702233	0.0141174
bta-miR-18a	666.208	0.39468	0.146848	2.68768	0.00719506	0.0143901
bta-miR-141	8403.06	-0.675686	0.251749	-2.68397	0.00727528	0.0144759
bta-miR-19a	424.299	0.669248	0.250837	2.66805	0.00762922	0.0151027
bta-miR-1249	129.239	0.59559	0.223545	2.6643	0.00771484	0.0151947
bta-miR-1388-3p	135.009	0.71501	0.270614	2.64218	0.00823744	0.0161421
bta-miR-411c-3p	93.5034	-0.653842	0.249718	-2.61833	0.00883626	0.0172285
bta-miR-30a-5p	34705.5	-0.329706	0.126913	-2.59789	0.00937992	0.018197
bta-miR-184	44.0028	-0.663414	0.259371	-2.55778	0.0105343	0.0203348
bta-miR-1343-3p	715.276	-0.562948	0.223647	-2.51713	0.0118314	0.0225984
bta-miR-215	168215	-0.654633	0.260225	-2.51564	0.0118816	0.0225984
bta-miR-2387	166.81	0.610917	0.242582	2.51839	0.0117891	0.0225984
bta-miR-140	19237.2	0.373455	0.148842	2.50907	0.0121051	0.0229111
bta-miR-99b	40955.6	-0.600564	0.24336	-2.4678	0.0135946	0.0256054
bta-miR-26b	35396.3	-0.407368	0.166106	-2.45245	0.0141886	0.026595
bta-miR-499	290.982	0.573397	0.234463	2.44558	0.0144621	0.0269773
bta-miR-204	228.746	-0.521971	0.213776	-2.44167	0.0146194	0.0271404
bta-miR-222	6296.53	-0.338413	0.138763	-2.43878	0.0147369	0.0272281
bta-miR-500	215.761	0.496579	0.204057	2.43353	0.0149522	0.0274951
bta-miR-320a	7572.79	0.326306	0.139116	2.34556	0.0189984	0.0347707
bta-miR-2419-5p	378.753	-0.768851	0.33091	-2.32345	0.0201551	0.0367145
bta-miR-138	85.8341	0.646066	0.279581	2.31084	0.0208417	0.0377878
bta-miR-30c	27993.8	-0.367462	0.160724	-2.28629	0.0222371	0.0401301
bta-miR-221	7020.16	0.457384	0.200245	2.28413	0.0223641	0.0401726
bta-miR-139	2269.56	0.516902	0.228348	2.26366	0.023595	0.0421883
bta-miR-2285q	218.103	-0.495326	0.219302	-2.25865	0.0239053	0.042547
bta-miR-432	260.612	0.47733	0.213727	2.23337	0.0255247	0.0452218
bta-miR-2285aa	259.219	0.447095	0.200832	2.22622	0.0259998	0.0458541

## Sheet: Table S6b. Target DE MIRNAs
Table S6b. Predicted target genes of DE miRNAs
Gene Symbol	miRNA	context++ score percentile	Ensembl ID
A1BG	bta-miR-1343-3p	99	ENSBTAG00000009735
A1CF	bta-miR-378	98	ENSBTAG00000021195
A1CF	bta-miR-12_6216	98	ENSBTAG00000021195
A1CF	bta-miR-2285p	98	ENSBTAG00000021195
A1CF	bta-miR-19_18355	99	ENSBTAG00000021195
A1CF	bta-miR-2284y	96	ENSBTAG00000021195
A1CF	bta-miR-16_12156	98	ENSBTAG00000021195
A1CF	bta-miR-378c	98	ENSBTAG00000021195
A4GALT	bta-miR-504	98	ENSBTAG00000026497
A4GALT	bta-miR-1306	97	ENSBTAG00000026497
A4GALT	bta-miR-502b	97	ENSBTAG00000026497
A4GNT	bta-miR-190a	96	ENSBTAG00000001451
A4GNT	bta-miR-16_12872	97	ENSBTAG00000001451
AACS	bta-miR-222	96	ENSBTAG00000005678
AADACL3	bta-miR-2904	98	ENSBTAG00000015373
AADACL3	bta-miR-146b	97	ENSBTAG00000015373
AADACL3	bta-miR-362-5p	97	ENSBTAG00000015373
AADACL3	bta-miR-146a	97	ENSBTAG00000015373
AADAT	bta-miR-29c	99	ENSBTAG00000010326
AADAT	bta-miR-10a	97	ENSBTAG00000010326
AADAT	bta-miR-29d-3p	99	ENSBTAG00000010326
AADAT	bta-miR-10b	97	ENSBTAG00000010326
AADAT	bta-miR-2285l	97	ENSBTAG00000010326
AADAT	bta-miR-142-5p	98	ENSBTAG00000010326
AADAT	bta-miR-339b	98	ENSBTAG00000010326
AADAT	bta-miR-2285ad	98	ENSBTAG00000010326
AADAT	bta-miR-16_12156	98	ENSBTAG00000010326
AADAT	bta-miR-12_6216	98	ENSBTAG00000010326
AADAT	bta-miR-2284y	99	ENSBTAG00000010326
AADAT	bta-miR-29a	96	ENSBTAG00000010326
AADAT	bta-miR-339a	98	ENSBTAG00000010326
AAED1	bta-miR-186	98	ENSBTAG00000020749
AAED1	bta-miR-499	96	ENSBTAG00000020749
AAED1	bta-miR-2285n	96	ENSBTAG00000020749
AAED1	bta-miR-186	96	ENSBTAG00000020749
AAED1	bta-miR-204	96	ENSBTAG00000020749
AAK1	bta-miR-421	96	ENSBTAG00000009343
AAMP	bta-miR-326	99	ENSBTAG00000003927
AAR2	bta-miR-149-5p	98	ENSBTAG00000001645
AAR2	bta-miR-149-5p	97	ENSBTAG00000001645
AARD	bta-miR-19a	98	ENSBTAG00000032738
AARD	bta-miR-2387	99	ENSBTAG00000032738
AARD	bta-miR-2285p	98	ENSBTAG00000032738
AARD	bta-miR-129-5p	98	ENSBTAG00000032738
AARD	bta-miR-494	98	ENSBTAG00000032738
AARD	bta-miR-2285aa	98	ENSBTAG00000032738
AARD	bta-miR-19b	98	ENSBTAG00000032738
AARD	bta-miR-2284y	98	ENSBTAG00000032738
AARD	bta-miR-129	98	ENSBTAG00000032738
AARD	bta-miR-2285f	98	ENSBTAG00000032738
AARS	bta-miR-25	99	ENSBTAG00000019810
AARS	bta-miR-32	99	ENSBTAG00000019810
AARS	bta-miR-92b	99	ENSBTAG00000019810
AARS2	bta-miR-484	96	ENSBTAG00000013722
AARS2	bta-miR-149-5p	96	ENSBTAG00000013722
AASS	bta-miR-12_6216	98	ENSBTAG00000012128
AASS	bta-miR-2284y	97	ENSBTAG00000012128
AASS	bta-miR-16_12156	98	ENSBTAG00000012128
AASS	bta-miR-335	97	ENSBTAG00000012128
AASS	bta-miR-532	96	ENSBTAG00000012128
AASS	bta-miR-199a-3p	97	ENSBTAG00000012128
AATK	bta-miR-503-5p	96	ENSBTAG00000019049
ABAT	bta-miR-335	96	ENSBTAG00000004038
ABAT	bta-miR-451	96	ENSBTAG00000004038
ABAT	bta-miR-210	98	ENSBTAG00000004038
ABCA1	bta-miR-532	96	ENSBTAG00000020661
ABCA1	bta-miR-4_35890	97	ENSBTAG00000020661
ABCA10	bta-miR-185	96	ENSBTAG00000006937
ABCA10	bta-miR-16_12476	99	ENSBTAG00000006937
ABCA10	bta-miR-3431	96	ENSBTAG00000006937
ABCA10	bta-miR-451	97	ENSBTAG00000006937
ABCA13	bta-miR-14_9263	98	ENSBTAG00000003531
ABCA6	bta-miR-421	98	ENSBTAG00000006921
ABCA7	bta-miR-204	98	ENSBTAG00000020766
ABCA9	bta-miR-12_6216	98	ENSBTAG00000006896
ABCA9	bta-miR-16_12156	97	ENSBTAG00000006896
ABCB10	bta-miR-22_23450	99	ENSBTAG00000017053
ABCB10	bta-miR-2285q	98	ENSBTAG00000017053
ABCB10	bta-miR-20_21886	96	ENSBTAG00000017053
ABCB10	bta-miR-X_46930	96	ENSBTAG00000017053
ABCB10	bta-miR-16_12156	99	ENSBTAG00000017053
ABCB10	bta-miR-12_6216	99	ENSBTAG00000017053
ABCB10	bta-miR-2284y	96	ENSBTAG00000017053
ABCB10	bta-miR-17_13539	96	ENSBTAG00000017053
ABCB10	bta-miR-21_22035	96	ENSBTAG00000017053
ABCB10	bta-miR-2285f	97	ENSBTAG00000017053
ABCB10	bta-miR-484	97	ENSBTAG00000017053
ABCB10	bta-miR-183	98	ENSBTAG00000017053
ABCB11	bta-miR-504	98	ENSBTAG00000026885
ABCB11	bta-miR-186	96	ENSBTAG00000026885
ABCB11	bta-miR-484	97	ENSBTAG00000026885
ABCB11	bta-miR-210	96	ENSBTAG00000026885
ABCB11	bta-miR-411c-3p	99	ENSBTAG00000026885
ABCB5	bta-miR-10_3426	98	ENSBTAG00000002595
ABCB5	bta-miR-13_8208	98	ENSBTAG00000002595
ABCB5	bta-miR-23_24689	98	ENSBTAG00000002595
ABCB6	bta-miR-29c	98	ENSBTAG00000020607
ABCB6	bta-miR-494	99	ENSBTAG00000020607
ABCB6	bta-miR-455-3p	98	ENSBTAG00000020607
ABCB6	bta-miR-29d-3p	98	ENSBTAG00000020607
ABCB7	bta-miR-410	97	ENSBTAG00000011028
ABCB7	bta-miR-152	99	ENSBTAG00000011028
ABCB7	bta-miR-148a	99	ENSBTAG00000011028
ABCB7	bta-miR-452	96	ENSBTAG00000011028
ABCB9	bta-miR-98	97	ENSBTAG00000008464
ABCC1	bta-miR-1306	97	ENSBTAG00000021090
ABCC1	bta-miR-199a-5p	98	ENSBTAG00000021090
ABCC1	bta-miR-199b	98	ENSBTAG00000021090
ABCC10	bta-miR-122	96	ENSBTAG00000005842
ABCC10	bta-miR-655	96	ENSBTAG00000005842
ABCC12	bta-miR-1307	99	ENSBTAG00000044191
ABCC2	bta-miR-3431	96	ENSBTAG00000008936
ABCC3	bta-miR-6517	99	ENSBTAG00000020070
ABCC5	bta-miR-210	96	ENSBTAG00000017666
ABCC5	bta-miR-21_23204	98	ENSBTAG00000017666
ABCC5	bta-miR-16_11683	98	ENSBTAG00000017666
ABCC9	bta-miR-19a	97	ENSBTAG00000019294
ABCC9	bta-miR-2387	98	ENSBTAG00000019294
ABCC9	bta-miR-186	97	ENSBTAG00000019294
ABCC9	bta-miR-19b	97	ENSBTAG00000019294
ABCD2	bta-miR-374b	96	ENSBTAG00000038043
ABCD2	bta-miR-142-5p	96	ENSBTAG00000038043
ABCD4	bta-miR-6517	99	ENSBTAG00000014633
ABCD4	bta-miR-138	96	ENSBTAG00000014633
ABCE1	bta-miR-135b	97	ENSBTAG00000019854
ABCE1	bta-miR-17_13539	96	ENSBTAG00000019854
ABCE1	bta-miR-21_22035	96	ENSBTAG00000019854
ABCE1	bta-miR-20_21886	96	ENSBTAG00000019854
ABCE1	bta-miR-326	98	ENSBTAG00000019854
ABCE1	bta-miR-452	98	ENSBTAG00000019854
ABCE1	bta-miR-X_46930	96	ENSBTAG00000019854
ABCE1	bta-miR-135a	97	ENSBTAG00000019854
ABCF1	bta-miR-19_17651	96	ENSBTAG00000006927
ABCF2	bta-miR-2285u	98	ENSBTAG00000000607
ABCF2	bta-miR-1249	96	ENSBTAG00000000607
ABCG1	bta-miR-185	96	ENSBTAG00000021272
ABCG2	bta-miR-26a	97	ENSBTAG00000017704
ABCG2	bta-miR-12_6260	97	ENSBTAG00000017704
ABCG2	bta-miR-26b	97	ENSBTAG00000017704
ABCG5	bta-miR-378c	99	ENSBTAG00000016365
ABCG5	bta-miR-19_18355	98	ENSBTAG00000016365
ABCG5	bta-miR-28	99	ENSBTAG00000016365
ABCG5	bta-miR-378	99	ENSBTAG00000016365
ABCG5	bta-miR-17_13842	96	ENSBTAG00000016365
ABCG5	bta-miR-708	99	ENSBTAG00000016365
ABCG5	bta-miR-192	99	ENSBTAG00000016365
ABCG5	bta-miR-215	99	ENSBTAG00000016365
ABCG8	bta-miR-339a	97	ENSBTAG00000016366
ABCG8	bta-miR-339b	97	ENSBTAG00000016366
ABHD1	bta-miR-182	98	ENSBTAG00000007077
ABHD1	bta-miR-2284x	99	ENSBTAG00000007077
ABHD1	bta-miR-154c	98	ENSBTAG00000007077
ABHD1	bta-miR-7	99	ENSBTAG00000007077
ABHD10	bta-miR-495	98	ENSBTAG00000004601
ABHD10	bta-miR-495	99	ENSBTAG00000004601
ABHD10	bta-miR-141	99	ENSBTAG00000004601
ABHD10	bta-miR-124a	97	ENSBTAG00000004601
ABHD10	bta-miR-410	97	ENSBTAG00000004601
ABHD10	bta-miR-142-5p	98	ENSBTAG00000004601
ABHD10	bta-miR-129-3p	96	ENSBTAG00000004601
ABHD10	bta-miR-124b	97	ENSBTAG00000004601
ABHD11	bta-miR-2285n	98	ENSBTAG00000010339
ABHD11	bta-miR-122	98	ENSBTAG00000010339
ABHD11	bta-miR-2285u	96	ENSBTAG00000010339
ABHD12	bta-miR-22_23450	98	ENSBTAG00000001420
ABHD12	bta-miR-2387	96	ENSBTAG00000001420
ABHD12B	bta-miR-2284y	98	ENSBTAG00000044049
ABHD12B	bta-miR-365-3p	99	ENSBTAG00000044049
ABHD13	bta-miR-199a-5p	96	ENSBTAG00000002432
ABHD13	bta-miR-362-5p	97	ENSBTAG00000002432
ABHD13	bta-miR-199b	96	ENSBTAG00000002432
ABHD14B	bta-miR-532	96	ENSBTAG00000037377
ABHD14B	bta-miR-16_12560	97	ENSBTAG00000037377
ABHD14B	bta-miR-210	99	ENSBTAG00000037377
ABHD15	bta-miR-135b	96	ENSBTAG00000025167
ABHD15	bta-miR-22-5p	96	ENSBTAG00000025167
ABHD15	bta-miR-326	97	ENSBTAG00000025167
ABHD16A	bta-miR-6517	96	ENSBTAG00000000578
ABHD16B	bta-miR-1260b	97	ENSBTAG00000031906
ABHD16B	bta-miR-185	98	ENSBTAG00000031906
ABHD17A	bta-miR-141	96	ENSBTAG00000025277
ABHD17A	bta-miR-17-3p	98	ENSBTAG00000025277
ABHD17A	bta-miR-99a-5p	98	ENSBTAG00000025277
ABHD17A	bta-miR-100	98	ENSBTAG00000025277
ABHD17A	bta-miR-17-3p	97	ENSBTAG00000025277
ABHD17A	bta-miR-99b	98	ENSBTAG00000025277
ABHD17B	bta-miR-140	97	ENSBTAG00000006816
ABHD17B	bta-miR-499	97	ENSBTAG00000006816
ABHD17B	bta-miR-182	99	ENSBTAG00000006816
ABHD17B	bta-miR-101	99	ENSBTAG00000006816
ABHD17B	bta-miR-186	97	ENSBTAG00000006816
ABHD17C	bta-miR-17-3p	98	ENSBTAG00000032951
ABHD17C	bta-miR-101	99	ENSBTAG00000032951
ABHD17C	bta-miR-101	98	ENSBTAG00000032951
ABHD17C	bta-miR-6119-5p	98	ENSBTAG00000032951
ABHD2	bta-miR-135b	96	ENSBTAG00000019954
ABHD3	bta-miR-455-5p	97	ENSBTAG00000005709
ABHD3	bta-miR-181a	96	ENSBTAG00000005709
ABHD3	bta-miR-335	99	ENSBTAG00000005709
ABHD3	bta-miR-199c	99	ENSBTAG00000005709
ABHD3	bta-miR-125a	98	ENSBTAG00000005709
ABHD3	bta-miR-125b	98	ENSBTAG00000005709
ABHD3	bta-miR-181c	96	ENSBTAG00000005709
ABHD3	bta-miR-22-3p	96	ENSBTAG00000005709
ABHD3	bta-miR-361	98	ENSBTAG00000005709
ABHD3	bta-miR-2285n	99	ENSBTAG00000005709
ABHD4	bta-miR-22-5p	96	ENSBTAG00000016658
ABHD4	bta-miR-24-3p	96	ENSBTAG00000016658
ABHD5	bta-miR-93	99	ENSBTAG00000008416
ABHD5	bta-miR-4286	97	ENSBTAG00000008416
ABHD5	bta-miR-26b	96	ENSBTAG00000008416
ABHD5	bta-miR-19b	96	ENSBTAG00000008416
ABHD5	bta-miR-26b	96	ENSBTAG00000008416
ABHD5	bta-miR-26a	96	ENSBTAG00000008416
ABHD5	bta-miR-29a	98	ENSBTAG00000008416
ABHD5	bta-miR-339b	96	ENSBTAG00000008416
ABHD5	bta-miR-124b	97	ENSBTAG00000008416
ABHD5	bta-miR-26a	96	ENSBTAG00000008416
ABHD5	bta-miR-106b	99	ENSBTAG00000008416
ABHD5	bta-miR-124a	97	ENSBTAG00000008416
ABHD5	bta-miR-20a	99	ENSBTAG00000008416
ABHD5	bta-miR-19a	96	ENSBTAG00000008416
ABHD5	bta-miR-141	96	ENSBTAG00000008416
ABHD5	bta-miR-17-5p	99	ENSBTAG00000008416
ABHD5	bta-miR-182	96	ENSBTAG00000008416
ABHD6	bta-miR-125a	99	ENSBTAG00000016615
ABHD6	bta-miR-432	99	ENSBTAG00000016615
ABHD6	bta-miR-3431	98	ENSBTAG00000016615
ABHD6	bta-miR-365-3p	96	ENSBTAG00000016615
ABHD6	bta-miR-125b	99	ENSBTAG00000016615
ABHD6	bta-miR-19_17651	97	ENSBTAG00000016615
ABI1	bta-miR-495	97	ENSBTAG00000005136
ABI2	bta-miR-X_46930	98	ENSBTAG00000011017
ABI2	bta-miR-2431-3p	96	ENSBTAG00000011017
ABI2	bta-miR-21_22035	98	ENSBTAG00000011017
ABI2	bta-miR-2285g	97	ENSBTAG00000011017
ABI2	bta-miR-20_21886	98	ENSBTAG00000011017
ABI2	bta-miR-17_13539	98	ENSBTAG00000011017
ABI2	bta-miR-13_8208	96	ENSBTAG00000011017
ABI2	bta-miR-200b	97	ENSBTAG00000011017
ABI2	bta-miR-199b	96	ENSBTAG00000011017
ABI2	bta-miR-23_24689	96	ENSBTAG00000011017
ABI2	bta-miR-10_3426	96	ENSBTAG00000011017
ABI2	bta-miR-1	96	ENSBTAG00000011017
ABI2	bta-miR-200c	97	ENSBTAG00000011017
ABI2	bta-miR-340	96	ENSBTAG00000011017
ABI3	bta-miR-339b	96	ENSBTAG00000000032
ABI3	bta-miR-484	98	ENSBTAG00000000032
ABI3	bta-miR-339a	96	ENSBTAG00000000032
ABL2	bta-miR-17_13842	99	ENSBTAG00000015026
ABLIM1	bta-miR-1249	96	ENSBTAG00000004899
ABLIM1	bta-miR-146a	96	ENSBTAG00000004899
ABLIM1	bta-miR-146b	96	ENSBTAG00000004899
ABLIM1	bta-miR-129-3p	98	ENSBTAG00000004899
ABR	bta-miR-19a	96	ENSBTAG00000008424
ABR	bta-miR-19b	96	ENSBTAG00000008424
ABRA	bta-miR-6119-5p	97	ENSBTAG00000018352
ABRA	bta-miR-124b	98	ENSBTAG00000018352
ABRA	bta-miR-29a	98	ENSBTAG00000018352
ABRA	bta-miR-13_7543	96	ENSBTAG00000018352
ABRA	bta-miR-124a	98	ENSBTAG00000018352
ABRACL	bta-miR-16_12156	99	ENSBTAG00000001446
ABRACL	bta-miR-495	99	ENSBTAG00000001446
ABRACL	bta-miR-339b	98	ENSBTAG00000001446
ABRACL	bta-miR-495	99	ENSBTAG00000001446
ABRACL	bta-miR-2284y	99	ENSBTAG00000001446
ABRACL	bta-miR-2284y	98	ENSBTAG00000001446
ABRACL	bta-miR-142-5p	99	ENSBTAG00000001446
ABRACL	bta-miR-410	99	ENSBTAG00000001446
ABRACL	bta-miR-184	97	ENSBTAG00000001446
ABRACL	bta-miR-494	96	ENSBTAG00000001446
ABRACL	bta-miR-339a	98	ENSBTAG00000001446
ABRACL	bta-miR-12_6216	99	ENSBTAG00000001446
ABRACL	bta-miR-2431-3p	99	ENSBTAG00000001446
ABT1	bta-miR-1388-3p	97	ENSBTAG00000010784
ABT1	bta-miR-378c	99	ENSBTAG00000010784
ABT1	bta-miR-484	99	ENSBTAG00000010784
ABT1	bta-miR-1343-3p	96	ENSBTAG00000010784
ABT1	bta-miR-7	97	ENSBTAG00000010784
ABT1	bta-miR-2285l	97	ENSBTAG00000010784
ABT1	bta-miR-378	99	ENSBTAG00000010784
ABT1	bta-miR-1306	98	ENSBTAG00000010784
ABT1	bta-miR-2285ad	99	ENSBTAG00000010784
ABT1	bta-miR-452	98	ENSBTAG00000010784
ABT1	bta-miR-410	97	ENSBTAG00000010784
ABT1	bta-miR-183	97	ENSBTAG00000010784
ABT1	bta-miR-1343-3p	98	ENSBTAG00000010784
ABTB1	bta-miR-210	97	ENSBTAG00000018238
ACAA1	bta-miR-378b	99	ENSBTAG00000018283
ACAA1	bta-miR-6119-5p	97	ENSBTAG00000018283
ACAA2	bta-miR-124a	99	ENSBTAG00000002863
ACAA2	bta-miR-2285p	98	ENSBTAG00000002863
ACAA2	bta-miR-204	98	ENSBTAG00000002863
ACAA2	bta-miR-182	98	ENSBTAG00000002863
ACAA2	bta-miR-124b	99	ENSBTAG00000002863
ACAA2	bta-miR-410	96	ENSBTAG00000002863
ACAA2	bta-miR-16_12560	98	ENSBTAG00000002863
ACACA	bta-miR-95	96	ENSBTAG00000017567
ACAD11	bta-miR-2285l	98	ENSBTAG00000031010
ACAD11	bta-miR-499	96	ENSBTAG00000031010
ACAD11	bta-miR-29d-3p	96	ENSBTAG00000031010
ACAD11	bta-miR-29c	96	ENSBTAG00000031010
ACAD8	bta-miR-708	99	ENSBTAG00000012937
ACAD8	bta-miR-2285n	96	ENSBTAG00000012937
ACAD8	bta-miR-28	99	ENSBTAG00000012937
ACAD8	bta-miR-212	98	ENSBTAG00000012937
ACAD8	bta-miR-2285u	98	ENSBTAG00000012937
ACAD9	bta-miR-432	98	ENSBTAG00000003242
ACADL	bta-miR-2484	99	ENSBTAG00000010579
ACADL	bta-miR-1388-3p	98	ENSBTAG00000010579
ACADL	bta-miR-494	98	ENSBTAG00000010579
ACADM	bta-miR-2285u	98	ENSBTAG00000024240
ACADM	bta-miR-16_12476	96	ENSBTAG00000024240
ACADM	bta-miR-2285ad	98	ENSBTAG00000024240
ACADM	bta-miR-133a	99	ENSBTAG00000024240
ACADM	bta-miR-200b	98	ENSBTAG00000024240
ACADM	bta-miR-495	97	ENSBTAG00000024240
ACADM	bta-miR-2285u	97	ENSBTAG00000024240
ACADM	bta-miR-200c	98	ENSBTAG00000024240
ACADM	bta-miR-411a	96	ENSBTAG00000024240
ACADM	bta-miR-2285n	98	ENSBTAG00000024240
ACADM	bta-miR-129-3p	97	ENSBTAG00000024240
ACADS	bta-miR-124b	97	ENSBTAG00000007484
ACADS	bta-miR-124a	97	ENSBTAG00000007484
ACADS	bta-miR-X_46893	97	ENSBTAG00000007484
ACADSB	bta-miR-210	96	ENSBTAG00000018041
ACADSB	bta-miR-124a	97	ENSBTAG00000018041
ACADSB	bta-miR-124b	97	ENSBTAG00000018041
ACADSB	bta-miR-184	96	ENSBTAG00000018041
ACADVL	bta-miR-124a	99	ENSBTAG00000003072
ACADVL	bta-miR-124b	99	ENSBTAG00000003072
ACAP2	bta-miR-107	98	ENSBTAG00000003378
ACAP2	bta-miR-103	98	ENSBTAG00000003378
ACAT1	bta-miR-2285p	97	ENSBTAG00000012885
ACAT2	bta-miR-133a	99	ENSBTAG00000002827
ACBD3	bta-miR-455-5p	97	ENSBTAG00000013128
ACBD5	bta-miR-26b	96	ENSBTAG00000017278
ACBD5	bta-miR-26a	96	ENSBTAG00000017278
ACBD5	bta-miR-708	97	ENSBTAG00000017278
ACBD5	bta-miR-26a	96	ENSBTAG00000017278
ACBD5	bta-miR-26b	96	ENSBTAG00000017278
ACBD5	bta-miR-28	97	ENSBTAG00000017278
ACBD6	bta-miR-129-5p	97	ENSBTAG00000046502
ACBD6	bta-miR-129	97	ENSBTAG00000046502
ACBD7	bta-miR-212	99	ENSBTAG00000002858
ACBD7	bta-miR-2285aa	96	ENSBTAG00000002858
ACBD7	bta-miR-6_39529	99	ENSBTAG00000002858
ACBD7	bta-miR-210	97	ENSBTAG00000002858
ACCS	bta-miR-18a	99	ENSBTAG00000008465
ACCSL	bta-miR-2904	99	ENSBTAG00000012053
ACE	bta-miR-2387	96	ENSBTAG00000024950
ACER1	bta-miR-490	97	ENSBTAG00000008095
ACER1	bta-miR-2285f	99	ENSBTAG00000008095
ACER2	bta-miR-20a	98	ENSBTAG00000010821
ACER2	bta-miR-122	96	ENSBTAG00000010821
ACER2	bta-miR-93	98	ENSBTAG00000010821
ACER2	bta-miR-106b	98	ENSBTAG00000010821
ACER2	bta-miR-11_5728	96	ENSBTAG00000010821
ACER2	bta-miR-17-5p	98	ENSBTAG00000010821
ACER3	bta-miR-23_24689	96	ENSBTAG00000017218
ACER3	bta-miR-10_3426	96	ENSBTAG00000017218
ACER3	bta-miR-22-3p	98	ENSBTAG00000017218
ACER3	bta-miR-141	99	ENSBTAG00000017218
ACER3	bta-miR-13_8208	96	ENSBTAG00000017218
ACER3	bta-miR-335	98	ENSBTAG00000017218
ACHE	bta-miR-484	98	ENSBTAG00000001139
ACHE	bta-miR-339b	99	ENSBTAG00000001139
ACHE	bta-miR-125b	98	ENSBTAG00000001139
ACHE	bta-miR-339a	99	ENSBTAG00000001139
ACHE	bta-miR-125a	98	ENSBTAG00000001139
ACIN1	bta-miR-4286	97	ENSBTAG00000011571
ACIN1	bta-miR-16_12560	97	ENSBTAG00000011571
ACIN1	bta-miR-2285p	96	ENSBTAG00000011571
ACKR2	bta-miR-1306	96	ENSBTAG00000014162
ACKR2	bta-miR-122	96	ENSBTAG00000014162
ACKR4	bta-miR-26b	99	ENSBTAG00000019577
ACKR4	bta-miR-215	98	ENSBTAG00000019577
ACKR4	bta-miR-26a	99	ENSBTAG00000019577
ACKR4	bta-miR-192	98	ENSBTAG00000019577
ACKR4	bta-miR-1260b	97	ENSBTAG00000019577
ACMSD	bta-miR-2285u	97	ENSBTAG00000008039
ACO1	bta-miR-1260b	96	ENSBTAG00000000555
ACO2	bta-miR-2285g	97	ENSBTAG00000006429
ACO2	bta-miR-23_25417	96	ENSBTAG00000006429
ACO2	bta-miR-17_13842	99	ENSBTAG00000006429
ACOT11	bta-miR-129-3p	96	ENSBTAG00000039686
ACOT13	bta-miR-378d	99	ENSBTAG00000016337
ACOT13	bta-miR-421	99	ENSBTAG00000016337
ACOT13	bta-miR-140	99	ENSBTAG00000016337
ACOT13	bta-miR-192	98	ENSBTAG00000016337
ACOT13	bta-miR-2285p	98	ENSBTAG00000016337
ACOT13	bta-miR-215	98	ENSBTAG00000016337
ACOT13	bta-miR-210	96	ENSBTAG00000016337
ACOT4	bta-miR-500	99	ENSBTAG00000002843
ACOT4	bta-miR-21_23204	99	ENSBTAG00000002843
ACOT4	bta-miR-199a-3p	98	ENSBTAG00000002843
ACOT4	bta-miR-16_11683	99	ENSBTAG00000002843
ACOT7	bta-miR-320a	98	ENSBTAG00000021202
ACOT7	bta-miR-9-5p	98	ENSBTAG00000021202
ACOT7	bta-miR-199c	97	ENSBTAG00000021202
ACOT7	bta-miR-141	99	ENSBTAG00000021202
ACOT9	bta-miR-2284y	97	ENSBTAG00000011258
ACOT9	bta-miR-411c-3p	96	ENSBTAG00000011258
ACOX1	bta-miR-15a	96	ENSBTAG00000030174
ACOX1	bta-miR-32	96	ENSBTAG00000030174
ACOX1	bta-miR-15b	96	ENSBTAG00000030174
ACOX3	bta-miR-7	98	ENSBTAG00000004893
ACOX3	bta-miR-1388-3p	97	ENSBTAG00000004893
ACOXL	bta-miR-21_23306	99	ENSBTAG00000004297
ACOXL	bta-miR-421	97	ENSBTAG00000004297
ACOXL	bta-miR-324	99	ENSBTAG00000004297
ACOXL	bta-miR-425-3p	99	ENSBTAG00000004297
ACOXL	bta-miR-1388-3p	97	ENSBTAG00000004297
ACP1	bta-miR-17-3p	97	ENSBTAG00000020498
ACP1	bta-miR-200c	98	ENSBTAG00000020498
ACP1	bta-miR-200b	98	ENSBTAG00000020498
ACP1	bta-miR-129-5p	97	ENSBTAG00000020498
ACP1	bta-miR-129	97	ENSBTAG00000020498
ACP1	bta-miR-7	99	ENSBTAG00000020498
ACP2	bta-miR-3431	99	ENSBTAG00000021002
ACP2	bta-miR-7	97	ENSBTAG00000021002
ACP5	bta-miR-490	96	ENSBTAG00000004826
ACP6	bta-miR-2285l	96	ENSBTAG00000017051
ACP6	bta-miR-2285f	96	ENSBTAG00000017051
ACP6	bta-miR-2285q	96	ENSBTAG00000017051
ACPP	bta-miR-X_46893	99	ENSBTAG00000011634
ACPP	bta-miR-139	98	ENSBTAG00000011634
ACPP	bta-miR-30b-5p	96	ENSBTAG00000011634
ACPP	bta-miR-494	98	ENSBTAG00000011634
ACPP	bta-miR-30c	96	ENSBTAG00000011634
ACR	bta-miR-21_23306	98	ENSBTAG00000010182
ACRBP	bta-miR-124b	97	ENSBTAG00000034246
ACRBP	bta-miR-124a	97	ENSBTAG00000034246
ACRV1	bta-miR-190a	98	ENSBTAG00000033384
ACRV1	bta-miR-99a-3p	96	ENSBTAG00000033384
ACSBG1	bta-miR-503-5p	96	ENSBTAG00000006231
ACSBG2	bta-miR-2285u	97	ENSBTAG00000009105
ACSBG2	bta-miR-6517	98	ENSBTAG00000009105
ACSF2	bta-miR-106b	97	ENSBTAG00000021301
ACSF2	bta-miR-2285u	98	ENSBTAG00000021301
ACSF2	bta-miR-93	97	ENSBTAG00000021301
ACSF2	bta-miR-17-5p	97	ENSBTAG00000021301
ACSF2	bta-miR-29a	97	ENSBTAG00000021301
ACSF2	bta-miR-20a	97	ENSBTAG00000021301
ACSL1	bta-miR-14_9263	97	ENSBTAG00000004344
ACSL1	bta-miR-499	96	ENSBTAG00000004344
ACSL1	bta-miR-218	96	ENSBTAG00000004344
ACSL3	bta-miR-18a	96	ENSBTAG00000017258
ACSL3	bta-miR-26b	97	ENSBTAG00000017258
ACSL3	bta-miR-142-3p	97	ENSBTAG00000017258
ACSL3	bta-miR-335	96	ENSBTAG00000017258
ACSL3	bta-miR-26a	97	ENSBTAG00000017258
ACSL3	bta-miR-200c	96	ENSBTAG00000017258
ACSL3	bta-miR-200b	96	ENSBTAG00000017258
ACSL4	bta-miR-2285k	98	ENSBTAG00000018986
ACSL4	bta-miR-204	97	ENSBTAG00000018986
ACSL4	bta-miR-20a	96	ENSBTAG00000018986
ACSL4	bta-miR-16_12476	99	ENSBTAG00000018986
ACSL4	bta-miR-14_9273	96	ENSBTAG00000018986
ACSL4	bta-miR-106b	96	ENSBTAG00000018986
ACSM1	bta-miR-2376	98	ENSBTAG00000001417
ACSM1	bta-miR-106b	96	ENSBTAG00000001417
ACSM1	bta-miR-1	97	ENSBTAG00000001417
ACSM1	bta-miR-20a	96	ENSBTAG00000001417
ACSM1	bta-miR-93	96	ENSBTAG00000001417
ACSM3	bta-miR-2285p	97	ENSBTAG00000006447
ACSM3	bta-miR-655	97	ENSBTAG00000006447
ACSM3	bta-miR-499	98	ENSBTAG00000006447
ACSM5	bta-miR-4286	99	ENSBTAG00000037449
ACSS2	bta-miR-107	96	ENSBTAG00000013303
ACSS2	bta-miR-103	96	ENSBTAG00000013303
ACSS3	bta-miR-660	97	ENSBTAG00000018694
ACSS3	bta-miR-2284x	96	ENSBTAG00000018694
ACTA1	bta-miR-26a	96	ENSBTAG00000046332
ACTA1	bta-miR-6119-5p	99	ENSBTAG00000046332
ACTA2	bta-miR-181a	96	ENSBTAG00000014614
ACTA2	bta-miR-186	99	ENSBTAG00000014614
ACTB	bta-miR-2387	97	ENSBTAG00000026199
ACTB	bta-miR-495	99	ENSBTAG00000026199
ACTC1	bta-miR-30a-5p	99	ENSBTAG00000005714
ACTC1	bta-miR-92b	97	ENSBTAG00000005714
ACTC1	bta-miR-25	97	ENSBTAG00000005714
ACTC1	bta-miR-142-5p	97	ENSBTAG00000005714
ACTC1	bta-miR-495	99	ENSBTAG00000005714
ACTC1	bta-miR-30c	99	ENSBTAG00000005714
ACTC1	bta-miR-660	98	ENSBTAG00000005714
ACTC1	bta-miR-1260b	97	ENSBTAG00000005714
ACTC1	bta-miR-30e-5p	99	ENSBTAG00000005714
ACTC1	bta-miR-32	98	ENSBTAG00000005714
ACTC1	bta-miR-139	97	ENSBTAG00000005714
ACTC1	bta-miR-30b-5p	99	ENSBTAG00000005714
ACTG1	bta-miR-2285u	98	ENSBTAG00000006189
ACTG1	bta-miR-186	99	ENSBTAG00000006189
ACTG2	bta-miR-433	99	ENSBTAG00000015441
ACTG2	bta-miR-129-3p	97	ENSBTAG00000015441
ACTG2	bta-miR-194	99	ENSBTAG00000015441
ACTG2	bta-miR-433	99	ENSBTAG00000015441
ACTG2	bta-miR-190a	98	ENSBTAG00000015441
ACTL10	bta-miR-183	99	ENSBTAG00000047885
ACTL6A	bta-miR-2484	98	ENSBTAG00000002460
ACTL6A	bta-miR-455-3p	96	ENSBTAG00000002460
ACTL7A	bta-miR-494	97	ENSBTAG00000019468
ACTL8	bta-miR-2285n	99	ENSBTAG00000006438
ACTN1	bta-miR-218	97	ENSBTAG00000018255
ACTN1	bta-miR-129-5p	97	ENSBTAG00000018255
ACTN1	bta-miR-129	97	ENSBTAG00000018255
ACTN1	bta-miR-378	98	ENSBTAG00000018255
ACTN1	bta-miR-19_18355	98	ENSBTAG00000018255
ACTN1	bta-miR-378c	98	ENSBTAG00000018255
ACTN2	bta-miR-17-3p	97	ENSBTAG00000009696
ACTN2	bta-miR-204	96	ENSBTAG00000009696
ACTN4	bta-miR-99a-3p	98	ENSBTAG00000011215
ACTR10	bta-miR-455-3p	99	ENSBTAG00000014392
ACTR10	bta-miR-490	99	ENSBTAG00000014392
ACTR10	bta-miR-503-5p	98	ENSBTAG00000014392
ACTR10	bta-miR-2285g	98	ENSBTAG00000014392
ACTR10	bta-miR-320a	96	ENSBTAG00000014392
ACTR2	bta-miR-503-5p	96	ENSBTAG00000009761
ACTR2	bta-miR-2285u	96	ENSBTAG00000009761
ACTR2	bta-miR-2285f	96	ENSBTAG00000009761
ACTR2	bta-miR-15b	96	ENSBTAG00000009761
ACTR2	bta-miR-16b	96	ENSBTAG00000009761
ACTR2	bta-miR-16a	96	ENSBTAG00000009761
ACTR2	bta-miR-2285g	96	ENSBTAG00000009761
ACTR2	bta-miR-15_11508	96	ENSBTAG00000009761
ACTR2	bta-miR-497	97	ENSBTAG00000009761
ACTR2	bta-miR-424-5p	97	ENSBTAG00000009761
ACTR2	bta-miR-15a	96	ENSBTAG00000009761
ACTR2	bta-miR-320a	96	ENSBTAG00000009761
ACTR3	bta-miR-9-5p	97	ENSBTAG00000003401
ACTR3	bta-miR-421	97	ENSBTAG00000003401
ACTR3	bta-miR-4286	97	ENSBTAG00000003401
ACTR3	bta-miR-2284y	96	ENSBTAG00000003401
ACTR6	bta-miR-494	99	ENSBTAG00000013842
ACTR6	bta-miR-20_21657	99	ENSBTAG00000013842
ACTR6	bta-miR-186	99	ENSBTAG00000013842
ACTR6	bta-miR-376e	96	ENSBTAG00000013842
ACTR8	bta-miR-424-5p	96	ENSBTAG00000011180
ACTR8	bta-miR-497	96	ENSBTAG00000011180
ACTR8	bta-miR-15b	96	ENSBTAG00000011180
ACTRT3	bta-miR-3613a	96	ENSBTAG00000013141
ACTRT3	bta-miR-26a	98	ENSBTAG00000013141
ACTRT3	bta-miR-184	99	ENSBTAG00000013141
ACTRT3	bta-miR-26b	98	ENSBTAG00000013141
ACVR1	bta-miR-365-3p	99	ENSBTAG00000011909
ACVR1	bta-miR-411a	96	ENSBTAG00000011909
ACVR1	bta-miR-532	96	ENSBTAG00000011909
ACVR1	bta-miR-218	96	ENSBTAG00000011909
ACVR1	bta-miR-17-3p	97	ENSBTAG00000011909
ACVR1	bta-miR-148a	97	ENSBTAG00000011909
ACVR1	bta-miR-2284y	96	ENSBTAG00000011909
ACVR1	bta-miR-152	97	ENSBTAG00000011909
ACVR1	bta-miR-193a-5p	98	ENSBTAG00000011909
ACVR1B	bta-miR-484	97	ENSBTAG00000013555
ACVR1B	bta-miR-2285p	97	ENSBTAG00000013555
ACVR1C	bta-miR-2285aa	97	ENSBTAG00000019337
ACVR1C	bta-miR-98	97	ENSBTAG00000019337
ACVR1C	bta-miR-21-5p	97	ENSBTAG00000019337
ACVR2A	bta-miR-411c-3p	98	ENSBTAG00000018114
ACVR2A	bta-miR-421	96	ENSBTAG00000018114
ACVR2A	bta-miR-15_11508	97	ENSBTAG00000018114
ACVR2A	bta-miR-29d-3p	96	ENSBTAG00000018114
ACVR2A	bta-miR-215	98	ENSBTAG00000018114
ACVR2A	bta-miR-2284x	99	ENSBTAG00000018114
ACVR2A	bta-miR-29c	96	ENSBTAG00000018114
ACVR2A	bta-miR-199a-3p	97	ENSBTAG00000018114
ACVR2A	bta-miR-2285f	98	ENSBTAG00000018114
ACVR2A	bta-miR-192	98	ENSBTAG00000018114
ACVR2B	bta-miR-103	98	ENSBTAG00000018105
ACVR2B	bta-miR-140	98	ENSBTAG00000018105
ACVR2B	bta-miR-4_35890	96	ENSBTAG00000018105
ACVR2B	bta-miR-107	98	ENSBTAG00000018105
ACVR2B	bta-miR-183	96	ENSBTAG00000018105
ACYP1	bta-miR-432	98	ENSBTAG00000013992
ACYP1	bta-miR-2284y	99	ENSBTAG00000013992
ACYP1	bta-miR-369-3p	99	ENSBTAG00000013992
ADA	bta-miR-504	96	ENSBTAG00000005280
ADA	bta-miR-29d-3p	96	ENSBTAG00000005280
ADA	bta-miR-29c	96	ENSBTAG00000005280
ADAL	bta-miR-16b	96	ENSBTAG00000014476
ADAL	bta-miR-16a	96	ENSBTAG00000014476
ADAL	bta-miR-433	98	ENSBTAG00000014476
ADAL	bta-miR-497	96	ENSBTAG00000014476
ADAL	bta-miR-424-5p	96	ENSBTAG00000014476
ADAL	bta-miR-138	97	ENSBTAG00000014476
ADAL	bta-miR-199a-3p	99	ENSBTAG00000014476
ADAL	bta-miR-15b	97	ENSBTAG00000014476
ADAL	bta-miR-15a	97	ENSBTAG00000014476
ADAM10	bta-miR-215	97	ENSBTAG00000005481
ADAM10	bta-miR-369-3p	96	ENSBTAG00000005481
ADAM10	bta-miR-192	97	ENSBTAG00000005481
ADAM11	bta-miR-147	96	ENSBTAG00000001735
ADAM15	bta-miR-149-5p	98	ENSBTAG00000010663
ADAM18	bta-miR-142-3p	97	ENSBTAG00000004830
ADAM2	bta-miR-152	99	ENSBTAG00000009408
ADAM2	bta-miR-6119-5p	99	ENSBTAG00000009408
ADAM2	bta-miR-24	97	ENSBTAG00000009408
ADAM2	bta-miR-148a	99	ENSBTAG00000009408
ADAM20	bta-miR-2904	96	ENSBTAG00000038377
ADAM21	bta-miR-200c	98	ENSBTAG00000003715
ADAM21	bta-miR-200b	98	ENSBTAG00000003715
ADAM21	bta-miR-2285p	99	ENSBTAG00000003715
ADAM21	bta-miR-199c	97	ENSBTAG00000003715
ADAM22	bta-miR-2284x	97	ENSBTAG00000007136
ADAM22	bta-miR-12_6260	98	ENSBTAG00000007136
ADAM23	bta-miR-32	98	ENSBTAG00000019694
ADAM23	bta-miR-29d-5p	99	ENSBTAG00000019694
ADAM23	bta-miR-92b	98	ENSBTAG00000019694
ADAM23	bta-miR-25	98	ENSBTAG00000019694
ADAM28	bta-miR-17-3p	96	ENSBTAG00000037929
ADAM32	bta-miR-299	96	ENSBTAG00000023146
ADAM32	bta-miR-133a	96	ENSBTAG00000023146
ADAM33	bta-miR-432	97	ENSBTAG00000013163
ADAM7	bta-miR-185	97	ENSBTAG00000039171
ADAM8	bta-miR-2285p	98	ENSBTAG00000023832
ADAM9	bta-miR-93	96	ENSBTAG00000017455
ADAM9	bta-miR-11_4174	96	ENSBTAG00000017455
ADAM9	bta-miR-17-5p	96	ENSBTAG00000017455
ADAM9	bta-miR-15a	96	ENSBTAG00000017455
ADAM9	bta-miR-378d	98	ENSBTAG00000017455
ADAM9	bta-miR-362-5p	99	ENSBTAG00000017455
ADAMDEC1	bta-miR-218	98	ENSBTAG00000001125
ADAMTS1	bta-miR-142-5p	97	ENSBTAG00000000706
ADAMTS1	bta-miR-11_4174	99	ENSBTAG00000000706
ADAMTS1	bta-miR-503-5p	99	ENSBTAG00000000706
ADAMTS1	bta-miR-4_35890	97	ENSBTAG00000000706
ADAMTS10	bta-miR-29c	98	ENSBTAG00000014207
ADAMTS10	bta-miR-29d-3p	98	ENSBTAG00000014207
ADAMTS12	bta-miR-204	99	ENSBTAG00000012558
ADAMTS12	bta-miR-101	98	ENSBTAG00000012558
ADAMTS13	bta-miR-339b	96	ENSBTAG00000015093
ADAMTS13	bta-miR-193a-3p	96	ENSBTAG00000015093
ADAMTS13	bta-miR-339a	96	ENSBTAG00000015093
ADAMTS14	bta-miR-125a	96	ENSBTAG00000021177
ADAMTS15	bta-miR-139	96	ENSBTAG00000016857
ADAMTS15	bta-miR-432	96	ENSBTAG00000016857
ADAMTS16	bta-miR-1343-3p	96	ENSBTAG00000018460
ADAMTS17	bta-miR-29d-3p	97	ENSBTAG00000019823
ADAMTS17	bta-miR-29c	97	ENSBTAG00000019823
ADAMTS18	bta-miR-2376	98	ENSBTAG00000001010
ADAMTS18	bta-miR-141	96	ENSBTAG00000001010
ADAMTS18	bta-miR-874	96	ENSBTAG00000001010
ADAMTS18	bta-miR-2285p	98	ENSBTAG00000001010
ADAMTS19	bta-miR-2285aa	97	ENSBTAG00000016145
ADAMTS19	bta-miR-204	96	ENSBTAG00000016145
ADAMTS19	bta-miR-199c	97	ENSBTAG00000016145
ADAMTS19	bta-miR-140	97	ENSBTAG00000016145
ADAMTS2	bta-miR-432	96	ENSBTAG00000014665
ADAMTS20	bta-miR-3613a	96	ENSBTAG00000000395
ADAMTS3	bta-miR-503-5p	98	ENSBTAG00000006507
ADAMTS4	bta-miR-200b	96	ENSBTAG00000013210
ADAMTS4	bta-miR-500	97	ENSBTAG00000013210
ADAMTS5	bta-miR-125a	96	ENSBTAG00000000648
ADAMTS7	bta-miR-199c	96	ENSBTAG00000001396
ADAMTS7	bta-miR-29d-3p	97	ENSBTAG00000001396
ADAMTS7	bta-miR-29c	97	ENSBTAG00000001396
ADAMTS8	bta-miR-98	98	ENSBTAG00000010411
ADAMTS8	bta-miR-335	97	ENSBTAG00000010411
ADAMTS9	bta-miR-29c	98	ENSBTAG00000003165
ADAMTS9	bta-miR-29d-3p	98	ENSBTAG00000003165
ADAMTS9	bta-miR-126-3p	96	ENSBTAG00000003165
ADAMTSL2	bta-miR-708	97	ENSBTAG00000007492
ADAMTSL2	bta-miR-28	97	ENSBTAG00000007492
ADAP1	bta-miR-500	97	ENSBTAG00000015952
ADAP2	bta-miR-26b	96	ENSBTAG00000003334
ADAP2	bta-miR-378b	96	ENSBTAG00000003334
ADAP2	bta-miR-26a	96	ENSBTAG00000003334
ADAP2	bta-miR-433	96	ENSBTAG00000003334
ADAP2	bta-miR-18a	96	ENSBTAG00000003334
ADAR	bta-miR-503-5p	99	ENSBTAG00000007519
ADAR	bta-miR-503-5p	97	ENSBTAG00000007519
ADAR	bta-miR-1	96	ENSBTAG00000007519
ADARB1	bta-miR-147	96	ENSBTAG00000017486
ADARB2	bta-miR-218	97	ENSBTAG00000014194
ADAT1	bta-miR-15a	98	ENSBTAG00000015669
ADAT1	bta-miR-379	96	ENSBTAG00000015669
ADAT1	bta-miR-16a	98	ENSBTAG00000015669
ADAT1	bta-miR-199a-3p	96	ENSBTAG00000015669
ADAT1	bta-miR-15b	98	ENSBTAG00000015669
ADAT1	bta-miR-2484	96	ENSBTAG00000015669
ADAT1	bta-miR-320a	96	ENSBTAG00000015669
ADAT1	bta-miR-16b	98	ENSBTAG00000015669
ADAT1	bta-miR-497	98	ENSBTAG00000015669
ADAT1	bta-miR-22-3p	96	ENSBTAG00000015669
ADAT1	bta-miR-326	97	ENSBTAG00000015669
ADAT1	bta-miR-424-5p	98	ENSBTAG00000015669
ADAT1	bta-miR-7	97	ENSBTAG00000015669
ADAT2	bta-miR-28	97	ENSBTAG00000026519
ADAT2	bta-miR-324	96	ENSBTAG00000026519
ADAT2	bta-miR-708	97	ENSBTAG00000026519
ADAT2	bta-miR-212	96	ENSBTAG00000026519
ADCK1	bta-miR-101	96	ENSBTAG00000012106
ADCK2	bta-miR-2285u	99	ENSBTAG00000020484
ADCK2	bta-miR-22-3p	97	ENSBTAG00000020484
ADCK5	bta-miR-874	98	ENSBTAG00000011064
ADCY1	bta-miR-5_37189	99	ENSBTAG00000009520
ADCY10	bta-miR-2904	99	ENSBTAG00000001052
ADCY2	bta-miR-7	96	ENSBTAG00000019210
ADCY2	bta-miR-29a	96	ENSBTAG00000019210
ADCY3	bta-miR-92b	97	ENSBTAG00000018705
ADCY3	bta-miR-32	97	ENSBTAG00000018705
ADCY3	bta-miR-25	97	ENSBTAG00000018705
ADCY3	bta-miR-122	98	ENSBTAG00000018705
ADCY3	bta-miR-326	96	ENSBTAG00000018705
ADCY4	bta-miR-185	96	ENSBTAG00000018419
ADCY4	bta-miR-708	97	ENSBTAG00000018419
ADCY4	bta-miR-28	97	ENSBTAG00000018419
ADCY6	bta-miR-6517	96	ENSBTAG00000005464
ADCY7	bta-miR-503-5p	97	ENSBTAG00000006208
ADCY7	bta-miR-17-3p	96	ENSBTAG00000006208
ADCY7	bta-miR-2387	96	ENSBTAG00000006208
ADCY8	bta-miR-2285f	97	ENSBTAG00000014600
ADCY9	bta-miR-2285u	96	ENSBTAG00000016629
ADCYAP1	bta-miR-410	98	ENSBTAG00000020650
ADCYAP1	bta-miR-133a	96	ENSBTAG00000020650
ADCYAP1	bta-miR-103	98	ENSBTAG00000020650
ADCYAP1	bta-miR-135a	98	ENSBTAG00000020650
ADCYAP1	bta-miR-2285aa	98	ENSBTAG00000020650
ADCYAP1	bta-miR-107	98	ENSBTAG00000020650
ADCYAP1	bta-miR-135b	98	ENSBTAG00000020650
ADCYAP1	bta-miR-124a	96	ENSBTAG00000020650
ADCYAP1	bta-miR-124b	96	ENSBTAG00000020650
ADD1	bta-miR-186	96	ENSBTAG00000021128
ADD3	bta-miR-455-5p	98	ENSBTAG00000003265
ADD3	bta-miR-26b	96	ENSBTAG00000003265
ADD3	bta-miR-532	96	ENSBTAG00000003265
ADD3	bta-miR-200c	98	ENSBTAG00000003265
ADD3	bta-miR-18a	98	ENSBTAG00000003265
ADD3	bta-miR-200b	98	ENSBTAG00000003265
ADGB	bta-miR-2285u	96	ENSBTAG00000016844
ADGRA2	bta-miR-13_7993	98	ENSBTAG00000008814
ADGRA2	bta-miR-13_8752	98	ENSBTAG00000008814
ADGRA2	bta-miR-28_30737	98	ENSBTAG00000008814
ADGRA2	bta-miR-12_7001	98	ENSBTAG00000008814
ADGRA2	bta-miR-16_11751	98	ENSBTAG00000008814
ADGRA2	bta-miR-11_4399	98	ENSBTAG00000008814
ADGRA2	bta-miR-X_45783	98	ENSBTAG00000008814
ADGRA2	bta-miR-11_5550	98	ENSBTAG00000008814
ADGRA3	bta-miR-20_21657	98	ENSBTAG00000004653
ADGRA3	bta-miR-21_23204	96	ENSBTAG00000004653
ADGRA3	bta-miR-16_11683	96	ENSBTAG00000004653
ADGRG7	bta-miR-21_23306	99	ENSBTAG00000012140
ADGRL2	bta-miR-16_12560	98	ENSBTAG00000012305
ADGRL2	bta-miR-22_23450	99	ENSBTAG00000012305
ADGRL2	bta-miR-13_7543	99	ENSBTAG00000012305
ADGRL3	bta-miR-16_11683	98	ENSBTAG00000013918
ADGRL3	bta-miR-21_23204	98	ENSBTAG00000013918
ADGRL4	bta-miR-16_11683	99	ENSBTAG00000019733
ADGRL4	bta-miR-21_23204	99	ENSBTAG00000019733
ADH4	bta-miR-4286	99	ENSBTAG00000034139
ADH4	bta-miR-199c	98	ENSBTAG00000034139
ADH5	bta-miR-186	96	ENSBTAG00000016007
ADH5	bta-miR-362-5p	99	ENSBTAG00000016007
ADH5	bta-miR-140	96	ENSBTAG00000016007
ADH6	bta-miR-142-5p	97	ENSBTAG00000006991
ADH6	bta-miR-9-5p	98	ENSBTAG00000006991
ADH6	bta-miR-99a-3p	99	ENSBTAG00000006991
ADH6	bta-miR-129	97	ENSBTAG00000006991
ADH6	bta-miR-1343-3p	98	ENSBTAG00000006991
ADH6	bta-miR-129-5p	97	ENSBTAG00000006991
ADH7	bta-miR-218	96	ENSBTAG00000015729
ADHFE1	bta-miR-142-3p	98	ENSBTAG00000004476
ADHFE1	bta-miR-154c	96	ENSBTAG00000004476
ADHFE1	bta-miR-183	96	ENSBTAG00000004476
ADHFE1	bta-miR-361	98	ENSBTAG00000004476
ADHFE1	bta-miR-365-3p	98	ENSBTAG00000004476
ADHFE1	bta-miR-2285p	97	ENSBTAG00000004476
ADI1	bta-miR-484	98	ENSBTAG00000005403
ADI1	bta-miR-660	99	ENSBTAG00000005403
ADIG	bta-miR-9-5p	99	ENSBTAG00000031188
ADIG	bta-miR-495	97	ENSBTAG00000031188
ADIPOQ	bta-miR-185	98	ENSBTAG00000019813
ADIPOQ	bta-miR-320a	98	ENSBTAG00000019813
ADIPOQ	bta-miR-2376	96	ENSBTAG00000019813
ADIPOQ	bta-miR-769	98	ENSBTAG00000019813
ADIPOR1	bta-miR-4286	99	ENSBTAG00000009727
ADIPOR1	bta-miR-2284x	98	ENSBTAG00000009727
ADIRF	bta-miR-326	99	ENSBTAG00000032774
ADIRF	bta-miR-2284y	99	ENSBTAG00000032774
ADIRF	bta-miR-147	98	ENSBTAG00000032774
ADM	bta-miR-26b	98	ENSBTAG00000021048
ADM	bta-miR-655	98	ENSBTAG00000021048
ADM	bta-miR-26a	98	ENSBTAG00000021048
ADM	bta-miR-410	99	ENSBTAG00000021048
ADM	bta-miR-26a	98	ENSBTAG00000021048
ADM	bta-miR-92b	96	ENSBTAG00000021048
ADM	bta-miR-365-3p	99	ENSBTAG00000021048
ADM	bta-miR-26b	98	ENSBTAG00000021048
ADM	bta-miR-25	96	ENSBTAG00000021048
ADM2	bta-miR-484	97	ENSBTAG00000017062
ADM2	bta-miR-186	99	ENSBTAG00000017062
ADM2	bta-miR-7	98	ENSBTAG00000017062
ADM2	bta-miR-1249	98	ENSBTAG00000017062
ADNP2	bta-miR-16b	96	ENSBTAG00000005916
ADNP2	bta-miR-103	96	ENSBTAG00000005916
ADNP2	bta-miR-107	96	ENSBTAG00000005916
ADNP2	bta-miR-494	97	ENSBTAG00000005916
ADNP2	bta-miR-16a	96	ENSBTAG00000005916
ADNP2	bta-miR-124a	96	ENSBTAG00000005916
ADNP2	bta-miR-124b	96	ENSBTAG00000005916
ADO	bta-miR-2285u	96	ENSBTAG00000045717
ADO	bta-miR-212	98	ENSBTAG00000045717
ADO	bta-miR-421	96	ENSBTAG00000045717
ADO	bta-miR-135b	99	ENSBTAG00000045717
ADO	bta-miR-2285n	98	ENSBTAG00000045717
ADO	bta-miR-135a	99	ENSBTAG00000045717
ADORA1	bta-miR-708	96	ENSBTAG00000011461
ADORA1	bta-miR-28	97	ENSBTAG00000011461
ADORA2B	bta-miR-374a	99	ENSBTAG00000007581
ADORA2B	bta-miR-374b	99	ENSBTAG00000007581
ADORA3	bta-miR-146a	99	ENSBTAG00000007642
ADORA3	bta-miR-13_7819	96	ENSBTAG00000007642
ADORA3	bta-miR-2285aa	98	ENSBTAG00000007642
ADORA3	bta-miR-378b	97	ENSBTAG00000007642
ADORA3	bta-miR-17_14066	96	ENSBTAG00000007642
ADORA3	bta-miR-146b	99	ENSBTAG00000007642
ADORA3	bta-miR-9-5p	98	ENSBTAG00000007642
ADPGK	bta-miR-141	97	ENSBTAG00000001578
ADPGK	bta-miR-139	96	ENSBTAG00000001578
ADPGK	bta-miR-1	98	ENSBTAG00000001578
ADPRH	bta-miR-378b	97	ENSBTAG00000009391
ADPRH	bta-miR-2376	96	ENSBTAG00000009391
ADPRH	bta-miR-4286	98	ENSBTAG00000009391
ADPRH	bta-miR-125b	97	ENSBTAG00000009391
ADPRH	bta-miR-185	97	ENSBTAG00000009391
ADPRH	bta-miR-125a	97	ENSBTAG00000009391
ADPRHL1	bta-miR-2387	96	ENSBTAG00000020928
ADPRM	bta-miR-1260b	99	ENSBTAG00000046919
ADPRM	bta-miR-1388-3p	96	ENSBTAG00000046919
ADPRM	bta-miR-502b	99	ENSBTAG00000046919
ADRA1A	bta-miR-212	96	ENSBTAG00000031632
ADRA1A	bta-miR-154c	97	ENSBTAG00000031632
ADRA1B	bta-miR-433	96	ENSBTAG00000040253
ADRA1D	bta-miR-17-3p	98	ENSBTAG00000019504
ADRA1D	bta-miR-7	98	ENSBTAG00000019504
ADRB1	bta-miR-16_11683	98	ENSBTAG00000001242
ADRB1	bta-miR-21_23204	98	ENSBTAG00000001242
ADRB1	bta-miR-20_21657	97	ENSBTAG00000001242
ADRB1	bta-miR-101	98	ENSBTAG00000001242
ADRB1	bta-miR-32	99	ENSBTAG00000001242
ADRB1	bta-miR-210	99	ENSBTAG00000001242
ADRB1	bta-miR-455-5p	96	ENSBTAG00000001242
ADRB1	bta-miR-25	99	ENSBTAG00000001242
ADRB1	bta-miR-218	97	ENSBTAG00000001242
ADRB1	bta-miR-92b	99	ENSBTAG00000001242
ADRB2	bta-miR-98	99	ENSBTAG00000002144
ADRB2	bta-miR-22-3p	96	ENSBTAG00000002144
ADRB3	bta-miR-98	96	ENSBTAG00000017981
ADSS	bta-miR-502b	99	ENSBTAG00000013885
ADSS	bta-miR-19a	98	ENSBTAG00000013885
ADSS	bta-miR-19b	98	ENSBTAG00000013885
ADSS	bta-miR-421	97	ENSBTAG00000013885
ADSSL1	bta-miR-193a-3p	97	ENSBTAG00000017616
ADTRP	bta-miR-339a	99	ENSBTAG00000019533
ADTRP	bta-miR-21-5p	98	ENSBTAG00000019533
ADTRP	bta-miR-339b	99	ENSBTAG00000019533
AEBP1	bta-miR-149-5p	96	ENSBTAG00000012237
AEBP1	bta-miR-504	96	ENSBTAG00000012237
AEBP2	bta-miR-139	97	ENSBTAG00000010818
AEBP2	bta-miR-2285n	96	ENSBTAG00000010818
AEBP2	bta-miR-18a	97	ENSBTAG00000010818
AEBP2	bta-miR-182	97	ENSBTAG00000010818
AEBP2	bta-miR-101	99	ENSBTAG00000010818
AEBP2	bta-miR-12_6260	97	ENSBTAG00000010818
AEBP2	bta-miR-17-3p	97	ENSBTAG00000010818
AEN	bta-miR-2285p	96	ENSBTAG00000017632
AEN	bta-miR-365-3p	98	ENSBTAG00000017632
AEN	bta-miR-93	98	ENSBTAG00000017632
AEN	bta-miR-20a	98	ENSBTAG00000017632
AEN	bta-miR-17-5p	98	ENSBTAG00000017632
AEN	bta-miR-106b	98	ENSBTAG00000017632
AES	bta-miR-99a-3p	99	ENSBTAG00000031363
AES	bta-miR-874	96	ENSBTAG00000031363
AES	bta-miR-2285q	97	ENSBTAG00000031363
AES	bta-miR-124a	96	ENSBTAG00000031363
AES	bta-miR-2285u	98	ENSBTAG00000031363
AES	bta-miR-16_12476	96	ENSBTAG00000031363
AES	bta-miR-124b	96	ENSBTAG00000031363
AFAP1	bta-miR-326	96	ENSBTAG00000012464
AFAP1L1	bta-miR-204	98	ENSBTAG00000019948
AFAP1L2	bta-miR-29d-5p	96	ENSBTAG00000004895
AFAP1L2	bta-miR-23_24689	98	ENSBTAG00000004895
AFAP1L2	bta-miR-10_3426	98	ENSBTAG00000004895
AFAP1L2	bta-miR-13_8208	98	ENSBTAG00000004895
AFAP1L2	bta-miR-365-3p	96	ENSBTAG00000004895
AFF1	bta-miR-19_18355	98	ENSBTAG00000018488
AFF2	bta-miR-125a	96	ENSBTAG00000020750
AFF4	bta-miR-22_23450	99	ENSBTAG00000009482
AFG3L2	bta-miR-107	96	ENSBTAG00000011250
AFG3L2	bta-miR-181c	99	ENSBTAG00000011250
AFG3L2	bta-miR-181a	99	ENSBTAG00000011250
AFG3L2	bta-miR-103	96	ENSBTAG00000011250
AFMID	bta-miR-2285aa	98	ENSBTAG00000007125
AFP	bta-miR-139	97	ENSBTAG00000017131
AFTPH	bta-miR-133a	98	ENSBTAG00000009299
AFTPH	bta-miR-19a	96	ENSBTAG00000009299
AFTPH	bta-miR-19b	96	ENSBTAG00000009299
AFTPH	bta-miR-2285n	98	ENSBTAG00000009299
AGA	bta-miR-218	99	ENSBTAG00000017085
AGA	bta-miR-140	96	ENSBTAG00000017085
AGAP2	bta-miR-1307	96	ENSBTAG00000007156
AGAP3	bta-miR-149-5p	96	ENSBTAG00000008468
AGBL3	bta-miR-374b	96	ENSBTAG00000013976
AGBL3	bta-miR-17-5p	98	ENSBTAG00000013976
AGBL3	bta-miR-106b	97	ENSBTAG00000013976
AGBL3	bta-miR-210	98	ENSBTAG00000013976
AGBL3	bta-miR-199b	98	ENSBTAG00000013976
AGBL3	bta-miR-2284y	99	ENSBTAG00000013976
AGBL3	bta-miR-374b	96	ENSBTAG00000013976
AGBL3	bta-miR-24	99	ENSBTAG00000013976
AGBL3	bta-miR-19_18355	98	ENSBTAG00000013976
AGBL3	bta-miR-378b	99	ENSBTAG00000013976
AGBL3	bta-miR-20a	97	ENSBTAG00000013976
AGBL3	bta-miR-2284x	99	ENSBTAG00000013976
AGBL3	bta-miR-455-5p	97	ENSBTAG00000013976
AGBL3	bta-miR-93	98	ENSBTAG00000013976
AGBL3	bta-miR-199a-5p	98	ENSBTAG00000013976
AGBL3	bta-miR-411a	98	ENSBTAG00000013976
AGBL5	bta-miR-362-5p	96	ENSBTAG00000013403
AGBL5	bta-miR-20_21657	99	ENSBTAG00000013403
AGBL5	bta-miR-6517	97	ENSBTAG00000013403
AGFG1	bta-miR-18a	96	ENSBTAG00000021323
AGFG1	bta-miR-2284x	96	ENSBTAG00000021323
AGFG1	bta-miR-29_31601	99	ENSBTAG00000021323
AGFG1	bta-miR-107	98	ENSBTAG00000021323
AGFG1	bta-miR-101	96	ENSBTAG00000021323
AGFG1	bta-miR-29d-3p	96	ENSBTAG00000021323
AGFG1	bta-miR-103	98	ENSBTAG00000021323
AGFG1	bta-miR-29c	96	ENSBTAG00000021323
AGFG1	bta-miR-2431-3p	96	ENSBTAG00000021323
AGFG2	bta-miR-141	96	ENSBTAG00000000713
AGFG2	bta-miR-17-5p	99	ENSBTAG00000000713
AGFG2	bta-miR-106b	99	ENSBTAG00000000713
AGFG2	bta-miR-20a	99	ENSBTAG00000000713
AGFG2	bta-miR-874	97	ENSBTAG00000000713
AGFG2	bta-miR-93	99	ENSBTAG00000000713
AGGF1	bta-miR-7	96	ENSBTAG00000034823
AGGF1	bta-miR-17-3p	96	ENSBTAG00000034823
AGGF1	bta-miR-2484	96	ENSBTAG00000034823
AGGF1	bta-miR-193a-5p	96	ENSBTAG00000034823
AGK	bta-miR-374b	97	ENSBTAG00000019265
AGK	bta-miR-194	98	ENSBTAG00000019265
AGK	bta-miR-374a	97	ENSBTAG00000019265
AGMAT	bta-miR-210	96	ENSBTAG00000002478
AGMAT	bta-miR-1	98	ENSBTAG00000002478
AGMAT	bta-miR-455-3p	97	ENSBTAG00000002478
AGMAT	bta-miR-320a	96	ENSBTAG00000002478
AGMAT	bta-miR-139	99	ENSBTAG00000002478
AGMO	bta-miR-135b	97	ENSBTAG00000034154
AGMO	bta-miR-2285u	96	ENSBTAG00000034154
AGMO	bta-miR-135a	97	ENSBTAG00000034154
AGMO	bta-miR-22_23450	97	ENSBTAG00000034154
AGO1	bta-miR-1306	97	ENSBTAG00000012253
AGO1	bta-miR-107	97	ENSBTAG00000012253
AGO1	bta-miR-103	97	ENSBTAG00000012253
AGO2	bta-miR-204	99	ENSBTAG00000001579
AGO2	bta-miR-184	97	ENSBTAG00000001579
AGO2	bta-miR-362-5p	99	ENSBTAG00000001579
AGO2	bta-miR-135a	99	ENSBTAG00000001579
AGO2	bta-miR-124b	99	ENSBTAG00000001579
AGO2	bta-miR-191	99	ENSBTAG00000001579
AGO2	bta-miR-29c	99	ENSBTAG00000001579
AGO2	bta-miR-2285n	99	ENSBTAG00000001579
AGO2	bta-miR-1388-3p	99	ENSBTAG00000001579
AGO2	bta-miR-874	99	ENSBTAG00000001579
AGO2	bta-miR-98	99	ENSBTAG00000001579
AGO2	bta-miR-129	99	ENSBTAG00000001579
AGO2	bta-miR-93	99	ENSBTAG00000001579
AGO2	bta-miR-2285p	99	ENSBTAG00000001579
AGO2	bta-miR-30b-5p	99	ENSBTAG00000001579
AGO2	bta-miR-1	98	ENSBTAG00000001579
AGO2	bta-miR-424-5p	99	ENSBTAG00000001579
AGO2	bta-miR-1388-3p	99	ENSBTAG00000001579
AGO2	bta-miR-124a	99	ENSBTAG00000001579
AGO2	bta-miR-29d-3p	99	ENSBTAG00000001579
AGO2	bta-miR-2285n	99	ENSBTAG00000001579
AGO2	bta-miR-378d	99	ENSBTAG00000001579
AGO2	bta-miR-2285p	99	ENSBTAG00000001579
AGO2	bta-miR-21-5p	99	ENSBTAG00000001579
AGO2	bta-miR-2285ad	99	ENSBTAG00000001579
AGO2	bta-miR-497	99	ENSBTAG00000001579
AGO2	bta-miR-365-3p	99	ENSBTAG00000001579
AGO2	bta-miR-29d-3p	99	ENSBTAG00000001579
AGO2	bta-miR-16a	99	ENSBTAG00000001579
AGO2	bta-miR-708	98	ENSBTAG00000001579
AGO2	bta-miR-369-3p	99	ENSBTAG00000001579
AGO2	bta-miR-2285p	99	ENSBTAG00000001579
AGO2	bta-miR-2285ad	99	ENSBTAG00000001579
AGO2	bta-miR-2285p	99	ENSBTAG00000001579
AGO2	bta-miR-192	99	ENSBTAG00000001579
AGO2	bta-miR-215	99	ENSBTAG00000001579
AGO2	bta-miR-17-5p	99	ENSBTAG00000001579
AGO2	bta-miR-1343-3p	99	ENSBTAG00000001579
AGO2	bta-miR-410	99	ENSBTAG00000001579
AGO2	bta-miR-16b	99	ENSBTAG00000001579
AGO2	bta-miR-2285p	99	ENSBTAG00000001579
AGO2	bta-miR-15b	99	ENSBTAG00000001579
AGO2	bta-miR-22-3p	98	ENSBTAG00000001579
AGO2	bta-miR-2387	98	ENSBTAG00000001579
AGO2	bta-miR-2285n	99	ENSBTAG00000001579
AGO2	bta-miR-181a	99	ENSBTAG00000001579
AGO2	bta-miR-140	99	ENSBTAG00000001579
AGO2	bta-miR-15a	99	ENSBTAG00000001579
AGO2	bta-miR-2285p	99	ENSBTAG00000001579
AGO2	bta-miR-185	99	ENSBTAG00000001579
AGO2	bta-miR-30a-5p	99	ENSBTAG00000001579
AGO2	bta-miR-2387	98	ENSBTAG00000001579
AGO2	bta-miR-22-3p	99	ENSBTAG00000001579
AGO2	bta-miR-503-5p	99	ENSBTAG00000001579
AGO2	bta-miR-28	99	ENSBTAG00000001579
AGO2	bta-miR-21-5p	99	ENSBTAG00000001579
AGO2	bta-miR-30e-5p	99	ENSBTAG00000001579
AGO2	bta-miR-2285n	99	ENSBTAG00000001579
AGO2	bta-miR-30a-5p	99	ENSBTAG00000001579
AGO2	bta-miR-181c	99	ENSBTAG00000001579
AGO2	bta-miR-4286	99	ENSBTAG00000001579
AGO2	bta-miR-432	99	ENSBTAG00000001579
AGO2	bta-miR-5_37189	96	ENSBTAG00000001579
AGO2	bta-miR-106b	99	ENSBTAG00000001579
AGO2	bta-miR-184	99	ENSBTAG00000001579
AGO2	bta-miR-1343-3p	99	ENSBTAG00000001579
AGO2	bta-miR-708	99	ENSBTAG00000001579
AGO2	bta-miR-103	99	ENSBTAG00000001579
AGO2	bta-miR-135b	99	ENSBTAG00000001579
AGO2	bta-miR-2387	98	ENSBTAG00000001579
AGO2	bta-miR-2387	99	ENSBTAG00000001579
AGO2	bta-miR-2285p	99	ENSBTAG00000001579
AGO2	bta-miR-2285aa	99	ENSBTAG00000001579
AGO2	bta-miR-129-5p	99	ENSBTAG00000001579
AGO2	bta-miR-2284x	99	ENSBTAG00000001579
AGO2	bta-miR-149-5p	98	ENSBTAG00000001579
AGO2	bta-miR-2284x	99	ENSBTAG00000001579
AGO2	bta-miR-181a	99	ENSBTAG00000001579
AGO2	bta-miR-495	99	ENSBTAG00000001579
AGO2	bta-miR-410	99	ENSBTAG00000001579
AGO2	bta-miR-125a	99	ENSBTAG00000001579
AGO2	bta-miR-2285q	99	ENSBTAG00000001579
AGO2	bta-miR-107	99	ENSBTAG00000001579
AGO2	bta-miR-1	99	ENSBTAG00000001579
AGO2	bta-miR-103	99	ENSBTAG00000001579
AGO2	bta-miR-2431-3p	99	ENSBTAG00000001579
AGO2	bta-miR-204	99	ENSBTAG00000001579
AGO2	bta-miR-19b	97	ENSBTAG00000001579
AGO2	bta-miR-30c	99	ENSBTAG00000001579
AGO2	bta-miR-181c	99	ENSBTAG00000001579
AGO2	bta-miR-141	99	ENSBTAG00000001579
AGO2	bta-miR-2387	99	ENSBTAG00000001579
AGO2	bta-miR-2285aa	99	ENSBTAG00000001579
AGO2	bta-miR-455-3p	99	ENSBTAG00000001579
AGO2	bta-miR-320a	99	ENSBTAG00000001579
AGO2	bta-miR-193a-3p	99	ENSBTAG00000001579
AGO2	bta-miR-183	99	ENSBTAG00000001579
AGO2	bta-miR-376e	99	ENSBTAG00000001579
AGO2	bta-miR-129-5p	99	ENSBTAG00000001579
AGO2	bta-miR-93	99	ENSBTAG00000001579
AGO2	bta-miR-410	99	ENSBTAG00000001579
AGO2	bta-miR-21-5p	99	ENSBTAG00000001579
AGO2	bta-miR-494	99	ENSBTAG00000001579
AGO2	bta-miR-135a	99	ENSBTAG00000001579
AGO2	bta-miR-326	99	ENSBTAG00000001579
AGO2	bta-miR-125b	99	ENSBTAG00000001579
AGO2	bta-miR-135b	99	ENSBTAG00000001579
AGO2	bta-miR-190a	98	ENSBTAG00000001579
AGO2	bta-miR-212	98	ENSBTAG00000001579
AGO2	bta-miR-28	99	ENSBTAG00000001579
AGO2	bta-miR-495	99	ENSBTAG00000001579
AGO2	bta-miR-2285u	99	ENSBTAG00000001579
AGO2	bta-miR-2285u	99	ENSBTAG00000001579
AGO2	bta-miR-424-5p	99	ENSBTAG00000001579
AGO2	bta-miR-186	99	ENSBTAG00000001579
AGO2	bta-miR-499	99	ENSBTAG00000001579
AGO2	bta-miR-186	99	ENSBTAG00000001579
AGO2	bta-miR-1307	99	ENSBTAG00000001579
AGO2	bta-miR-181c	99	ENSBTAG00000001579
AGO2	bta-miR-2376	99	ENSBTAG00000001579
AGO2	bta-miR-100	99	ENSBTAG00000001579
AGO2	bta-miR-2431-3p	99	ENSBTAG00000001579
AGO2	bta-miR-2285n	99	ENSBTAG00000001579
AGO2	bta-miR-129	99	ENSBTAG00000001579
AGO2	bta-miR-20a	98	ENSBTAG00000001579
AGO2	bta-miR-107	99	ENSBTAG00000001579
AGO2	bta-miR-2285aa	99	ENSBTAG00000001579
AGO2	bta-miR-361	99	ENSBTAG00000001579
AGO2	bta-miR-124b	99	ENSBTAG00000001579
AGO2	bta-miR-184	99	ENSBTAG00000001579
AGO2	bta-miR-129	99	ENSBTAG00000001579
AGO2	bta-miR-326	99	ENSBTAG00000001579
AGO2	bta-miR-17-3p	99	ENSBTAG00000001579
AGO2	bta-miR-30b-5p	99	ENSBTAG00000001579
AGO2	bta-miR-138	98	ENSBTAG00000001579
AGO2	bta-miR-29c	99	ENSBTAG00000001579
AGO2	bta-miR-190a	97	ENSBTAG00000001579
AGO2	bta-miR-140	99	ENSBTAG00000001579
AGO2	bta-miR-204	99	ENSBTAG00000001579
AGO2	bta-miR-129	99	ENSBTAG00000001579
AGO2	bta-miR-139	98	ENSBTAG00000001579
AGO2	bta-miR-212	99	ENSBTAG00000001579
AGO2	bta-miR-125a	99	ENSBTAG00000001579
AGO2	bta-miR-2376	99	ENSBTAG00000001579
AGO2	bta-miR-326	99	ENSBTAG00000001579
AGO2	bta-miR-186	99	ENSBTAG00000001579
AGO2	bta-miR-3431	98	ENSBTAG00000001579
AGO2	bta-miR-122	99	ENSBTAG00000001579
AGO2	bta-miR-3431	99	ENSBTAG00000001579
AGO2	bta-miR-660	99	ENSBTAG00000001579
AGO2	bta-miR-140	99	ENSBTAG00000001579
AGO2	bta-miR-2285u	99	ENSBTAG00000001579
AGO2	bta-miR-20a	98	ENSBTAG00000001579
AGO2	bta-miR-2285n	99	ENSBTAG00000001579
AGO2	bta-miR-2284x	99	ENSBTAG00000001579
AGO2	bta-miR-2284x	99	ENSBTAG00000001579
AGO2	bta-miR-4286	99	ENSBTAG00000001579
AGO2	bta-miR-378c	99	ENSBTAG00000001579
AGO2	bta-miR-15a	99	ENSBTAG00000001579
AGO2	bta-miR-129-5p	99	ENSBTAG00000001579
AGO2	bta-miR-135a	99	ENSBTAG00000001579
AGO2	bta-miR-30c	99	ENSBTAG00000001579
AGO2	bta-miR-141	99	ENSBTAG00000001579
AGO2	bta-miR-30a-5p	99	ENSBTAG00000001579
AGO2	bta-miR-2285n	99	ENSBTAG00000001579
AGO2	bta-miR-365-3p	99	ENSBTAG00000001579
AGO2	bta-miR-99a-5p	99	ENSBTAG00000001579
AGO2	bta-miR-16b	99	ENSBTAG00000001579
AGO2	bta-miR-365-3p	98	ENSBTAG00000001579
AGO2	bta-miR-2284x	99	ENSBTAG00000001579
AGO2	bta-miR-92b	99	ENSBTAG00000001579
AGO2	bta-miR-6517	99	ENSBTAG00000001579
AGO2	bta-miR-335	99	ENSBTAG00000001579
AGO2	bta-miR-15b	99	ENSBTAG00000001579
AGO2	bta-miR-181c	99	ENSBTAG00000001579
AGO2	bta-miR-218	99	ENSBTAG00000001579
AGO2	bta-miR-660	99	ENSBTAG00000001579
AGO2	bta-miR-101	99	ENSBTAG00000001579
AGO2	bta-miR-17-5p	99	ENSBTAG00000001579
AGO2	bta-miR-182	99	ENSBTAG00000001579
AGO2	bta-miR-500	99	ENSBTAG00000001579
AGO2	bta-miR-99b	99	ENSBTAG00000001579
AGO2	bta-miR-2284x	99	ENSBTAG00000001579
AGO2	bta-miR-20a	99	ENSBTAG00000001579
AGO2	bta-miR-2284x	99	ENSBTAG00000001579
AGO2	bta-miR-222	99	ENSBTAG00000001579
AGO2	bta-miR-25	97	ENSBTAG00000001579
AGO2	bta-miR-497	99	ENSBTAG00000001579
AGO2	bta-miR-30b-5p	99	ENSBTAG00000001579
AGO2	bta-miR-154c	99	ENSBTAG00000001579
AGO2	bta-miR-185	99	ENSBTAG00000001579
AGO2	bta-miR-129-5p	99	ENSBTAG00000001579
AGO2	bta-miR-655	99	ENSBTAG00000001579
AGO2	bta-miR-181a	99	ENSBTAG00000001579
AGO2	bta-miR-494	99	ENSBTAG00000001579
AGO2	bta-miR-210	99	ENSBTAG00000001579
AGO2	bta-miR-146a	99	ENSBTAG00000001579
AGO2	bta-miR-361	99	ENSBTAG00000001579
AGO2	bta-miR-378	99	ENSBTAG00000001579
AGO2	bta-miR-107	99	ENSBTAG00000001579
AGO2	bta-miR-20a	99	ENSBTAG00000001579
AGO2	bta-miR-200c	99	ENSBTAG00000001579
AGO2	bta-miR-2387	99	ENSBTAG00000001579
AGO2	bta-miR-190a	98	ENSBTAG00000001579
AGO2	bta-miR-106b	99	ENSBTAG00000001579
AGO2	bta-miR-24-3p	99	ENSBTAG00000001579
AGO2	bta-miR-2285u	99	ENSBTAG00000001579
AGO2	bta-miR-98	99	ENSBTAG00000001579
AGO2	bta-miR-1260b	98	ENSBTAG00000001579
AGO2	bta-miR-30c	99	ENSBTAG00000001579
AGO2	bta-miR-499	99	ENSBTAG00000001579
AGO2	bta-miR-19a	97	ENSBTAG00000001579
AGO2	bta-miR-152	99	ENSBTAG00000001579
AGO2	bta-miR-30e-5p	99	ENSBTAG00000001579
AGO2	bta-miR-200b	99	ENSBTAG00000001579
AGO2	bta-miR-93	99	ENSBTAG00000001579
AGO2	bta-miR-186	99	ENSBTAG00000001579
AGO2	bta-miR-148a	99	ENSBTAG00000001579
AGO2	bta-miR-6119-5p	99	ENSBTAG00000001579
AGO2	bta-miR-2285u	99	ENSBTAG00000001579
AGO2	bta-miR-146a	98	ENSBTAG00000001579
AGO2	bta-miR-299	99	ENSBTAG00000001579
AGO2	bta-miR-494	99	ENSBTAG00000001579
AGO2	bta-miR-148a	99	ENSBTAG00000001579
AGO2	bta-miR-2285v	99	ENSBTAG00000001579
AGO2	bta-miR-499	96	ENSBTAG00000001579
AGO2	bta-miR-6119-5p	99	ENSBTAG00000001579
AGO2	bta-miR-107	99	ENSBTAG00000001579
AGO2	bta-miR-19b	99	ENSBTAG00000001579
AGO2	bta-miR-2431-3p	98	ENSBTAG00000001579
AGO2	bta-miR-93	99	ENSBTAG00000001579
AGO2	bta-miR-152	99	ENSBTAG00000001579
AGO2	bta-miR-32	99	ENSBTAG00000001579
AGO2	bta-miR-125b	99	ENSBTAG00000001579
AGO2	bta-miR-29a	99	ENSBTAG00000001579
AGO2	bta-miR-146b	97	ENSBTAG00000001579
AGO2	bta-miR-374b	99	ENSBTAG00000001579
AGO2	bta-miR-18a	99	ENSBTAG00000001579
AGO2	bta-miR-93	99	ENSBTAG00000001579
AGO2	bta-miR-324	96	ENSBTAG00000001579
AGO2	bta-miR-17-5p	99	ENSBTAG00000001579
AGO2	bta-miR-484	98	ENSBTAG00000001579
AGO2	bta-miR-7	99	ENSBTAG00000001579
AGO2	bta-miR-17-5p	99	ENSBTAG00000001579
AGO2	bta-miR-124b	99	ENSBTAG00000001579
AGO2	bta-miR-411a	99	ENSBTAG00000001579
AGO2	bta-miR-106b	99	ENSBTAG00000001579
AGO2	bta-miR-433	99	ENSBTAG00000001579
AGO2	bta-miR-98	99	ENSBTAG00000001579
AGO2	bta-miR-6119-5p	99	ENSBTAG00000001579
AGO2	bta-miR-17-5p	99	ENSBTAG00000001579
AGO2	bta-miR-495	99	ENSBTAG00000001579
AGO2	bta-miR-20a	99	ENSBTAG00000001579
AGO2	bta-miR-183	99	ENSBTAG00000001579
AGO2	bta-miR-103	99	ENSBTAG00000001579
AGO2	bta-miR-19a	99	ENSBTAG00000001579
AGO2	bta-miR-500	99	ENSBTAG00000001579
AGO2	bta-miR-181c	99	ENSBTAG00000001579
AGO2	bta-miR-30e-5p	99	ENSBTAG00000001579
AGO2	bta-miR-374a	99	ENSBTAG00000001579
AGO2	bta-miR-455-5p	96	ENSBTAG00000001579
AGO2	bta-miR-124a	99	ENSBTAG00000001579
AGO2	bta-miR-146b	99	ENSBTAG00000001579
AGO2	bta-miR-25	99	ENSBTAG00000001579
AGO2	bta-miR-106b	98	ENSBTAG00000001579
AGO2	bta-miR-181a	99	ENSBTAG00000001579
AGO2	bta-miR-320a	99	ENSBTAG00000001579
AGO2	bta-miR-433	98	ENSBTAG00000001579
AGO2	bta-miR-655	99	ENSBTAG00000001579
AGO2	bta-miR-124a	99	ENSBTAG00000001579
AGO2	bta-miR-181a	99	ENSBTAG00000001579
AGO2	bta-miR-16a	99	ENSBTAG00000001579
AGO2	bta-miR-98	99	ENSBTAG00000001579
AGO2	bta-miR-106b	99	ENSBTAG00000001579
AGO2	bta-miR-421	99	ENSBTAG00000001579
AGO2	bta-miR-103	99	ENSBTAG00000001579
AGO2	bta-miR-204	99	ENSBTAG00000001579
AGO2	bta-miR-32	97	ENSBTAG00000001579
AGO2	bta-miR-194	98	ENSBTAG00000001579
AGO2	bta-miR-92b	96	ENSBTAG00000001579
AGO2	bta-miR-122	99	ENSBTAG00000001579
AGO2	bta-miR-135b	99	ENSBTAG00000001579
AGO2	bta-miR-221	99	ENSBTAG00000001579
AGO2	bta-miR-185	99	ENSBTAG00000001579
AGO3	bta-miR-X_46893	97	ENSBTAG00000018324
AGO3	bta-miR-16_12476	98	ENSBTAG00000018324
AGO3	bta-miR-10a	96	ENSBTAG00000018324
AGO3	bta-miR-181c	96	ENSBTAG00000018324
AGO3	bta-miR-494	97	ENSBTAG00000018324
AGO3	bta-miR-10b	96	ENSBTAG00000018324
AGO4	bta-miR-107	96	ENSBTAG00000015220
AGO4	bta-miR-103	96	ENSBTAG00000015220
AGPAT2	bta-miR-660	98	ENSBTAG00000025161
AGPAT3	bta-miR-1343-3p	96	ENSBTAG00000020456
AGPAT3	bta-miR-497	96	ENSBTAG00000020456
AGPAT4	bta-miR-2387	96	ENSBTAG00000007668
AGPAT4	bta-miR-185	96	ENSBTAG00000007668
AGPAT4	bta-miR-142-3p	96	ENSBTAG00000007668
AGPAT4	bta-miR-21_23306	96	ENSBTAG00000007668
AGPAT4	bta-miR-133a	96	ENSBTAG00000007668
AGPAT4	bta-miR-324	97	ENSBTAG00000007668
AGPAT5	bta-miR-183	98	ENSBTAG00000004922
AGPAT5	bta-miR-2285ad	97	ENSBTAG00000004922
AGPAT5	bta-miR-19_18355	98	ENSBTAG00000004922
AGPAT5	bta-miR-708	97	ENSBTAG00000004922
AGPAT5	bta-miR-378c	98	ENSBTAG00000004922
AGPAT5	bta-miR-28	97	ENSBTAG00000004922
AGPAT5	bta-miR-204	98	ENSBTAG00000004922
AGPAT5	bta-miR-17-3p	98	ENSBTAG00000004922
AGPAT5	bta-miR-378	98	ENSBTAG00000004922
AGR2	bta-miR-122	99	ENSBTAG00000024406
AGR2	bta-miR-495	97	ENSBTAG00000024406
AGR2	bta-miR-320a	99	ENSBTAG00000024406
AGR2	bta-miR-3431	99	ENSBTAG00000024406
AGR2	bta-miR-1388-3p	99	ENSBTAG00000024406
AGR2	bta-miR-2387	97	ENSBTAG00000024406
AGR3	bta-miR-660	97	ENSBTAG00000045578
AGRN	bta-miR-199a-5p	96	ENSBTAG00000013191
AGT	bta-miR-181c	96	ENSBTAG00000012393
AGT	bta-miR-365-3p	99	ENSBTAG00000012393
AGT	bta-miR-181a	96	ENSBTAG00000012393
AGTPBP1	bta-miR-378d	98	ENSBTAG00000001257
AGTPBP1	bta-miR-20a	96	ENSBTAG00000001257
AGTPBP1	bta-miR-93	97	ENSBTAG00000001257
AGTPBP1	bta-miR-106b	96	ENSBTAG00000001257
AGTPBP1	bta-miR-142-5p	96	ENSBTAG00000001257
AGTPBP1	bta-miR-17-5p	97	ENSBTAG00000001257
AGTR1	bta-miR-99a-3p	96	ENSBTAG00000045633
AGTR1	bta-miR-3613a	99	ENSBTAG00000045633
AGTR1	bta-miR-410	97	ENSBTAG00000045633
AGTR1	bta-miR-335	97	ENSBTAG00000045633
AGTR1	bta-miR-455-3p	99	ENSBTAG00000045633
AGTR2	bta-miR-29c	96	ENSBTAG00000040386
AGTR2	bta-miR-2285p	99	ENSBTAG00000040386
AGTR2	bta-miR-874	97	ENSBTAG00000040386
AGTR2	bta-miR-142-5p	97	ENSBTAG00000040386
AGTR2	bta-miR-2285p	96	ENSBTAG00000040386
AGTR2	bta-miR-99a-3p	99	ENSBTAG00000040386
AGTR2	bta-miR-490	98	ENSBTAG00000040386
AGTR2	bta-miR-29d-3p	96	ENSBTAG00000040386
AGTRAP	bta-miR-6517	98	ENSBTAG00000009384
AGTRAP	bta-miR-125a	99	ENSBTAG00000009384
AGTRAP	bta-miR-1343-3p	97	ENSBTAG00000009384
AGTRAP	bta-miR-125b	99	ENSBTAG00000009384
AGTRAP	bta-miR-378b	96	ENSBTAG00000009384
AGTRAP	bta-miR-7	98	ENSBTAG00000009384
AGTRAP	bta-miR-532	97	ENSBTAG00000009384
AGTRAP	bta-miR-1343-3p	96	ENSBTAG00000009384
AGXT	bta-miR-484	97	ENSBTAG00000005797
AGXT2	bta-miR-494	96	ENSBTAG00000007690
AGXT2	bta-miR-1388-3p	98	ENSBTAG00000007690
AGXT2	bta-miR-2376	98	ENSBTAG00000007690
AGXT2	bta-miR-495	96	ENSBTAG00000007690
AHCTF1	bta-miR-2285q	96	ENSBTAG00000013949
AHCTF1	bta-miR-490	97	ENSBTAG00000013949
AHCY	bta-miR-17_13842	97	ENSBTAG00000018101
AHCY	bta-miR-362-5p	99	ENSBTAG00000018101
AHCY	bta-miR-361	96	ENSBTAG00000018101
AHCY	bta-miR-17-5p	98	ENSBTAG00000018101
AHCY	bta-miR-2387	99	ENSBTAG00000018101
AHCY	bta-miR-1260b	96	ENSBTAG00000018101
AHCY	bta-miR-93	98	ENSBTAG00000018101
AHCY	bta-miR-20a	98	ENSBTAG00000018101
AHCY	bta-miR-106b	98	ENSBTAG00000018101
AHCYL2	bta-miR-138	99	ENSBTAG00000001754
AHDC1	bta-miR-148a	97	ENSBTAG00000037456
AHDC1	bta-miR-129-5p	96	ENSBTAG00000037456
AHDC1	bta-miR-152	97	ENSBTAG00000037456
AHDC1	bta-miR-129	96	ENSBTAG00000037456
AHI1	bta-miR-378	98	ENSBTAG00000017958
AHI1	bta-miR-500	96	ENSBTAG00000017958
AHI1	bta-miR-378c	98	ENSBTAG00000017958
AHNAK	bta-miR-93	96	ENSBTAG00000013468
AHNAK	bta-miR-362-5p	96	ENSBTAG00000013468
AHRR	bta-miR-140	97	ENSBTAG00000026527
AHRR	bta-miR-2285q	98	ENSBTAG00000026527
AHSA1	bta-miR-1260b	99	ENSBTAG00000020477
AHSA2	bta-miR-421	99	ENSBTAG00000006025
AHSA2	bta-miR-148a	99	ENSBTAG00000006025
AHSA2	bta-miR-10b	96	ENSBTAG00000006025
AHSA2	bta-miR-152	99	ENSBTAG00000006025
AHSA2	bta-miR-2285n	97	ENSBTAG00000006025
AHSA2	bta-miR-6119-5p	97	ENSBTAG00000006025
AHSA2	bta-miR-503-5p	98	ENSBTAG00000006025
AHSA2	bta-miR-2285l	98	ENSBTAG00000006025
AHSA2	bta-miR-365-3p	99	ENSBTAG00000006025
AHSG	bta-miR-335	97	ENSBTAG00000000522
AHSG	bta-miR-4_35890	98	ENSBTAG00000000522
AHSP	bta-miR-107	98	ENSBTAG00000006457
AHSP	bta-miR-103	98	ENSBTAG00000006457
AICDA	bta-miR-299	99	ENSBTAG00000018849
AICDA	bta-miR-655	96	ENSBTAG00000018849
AICDA	bta-miR-99a-3p	96	ENSBTAG00000018849
AIDA	bta-miR-502b	97	ENSBTAG00000007593
AIDA	bta-miR-4_35890	98	ENSBTAG00000007593
AIF1	bta-miR-149-5p	99	ENSBTAG00000020554
AIF1L	bta-miR-140	96	ENSBTAG00000046484
AIF1L	bta-miR-22-3p	96	ENSBTAG00000046484
AIF1L	bta-miR-339b	99	ENSBTAG00000046484
AIF1L	bta-miR-339b	96	ENSBTAG00000046484
AIF1L	bta-miR-2387	99	ENSBTAG00000046484
AIF1L	bta-miR-22-3p	96	ENSBTAG00000046484
AIF1L	bta-miR-339a	99	ENSBTAG00000046484
AIF1L	bta-miR-324	98	ENSBTAG00000046484
AIF1L	bta-miR-125a	96	ENSBTAG00000046484
AIF1L	bta-miR-339a	96	ENSBTAG00000046484
AIF1L	bta-miR-504	96	ENSBTAG00000046484
AIF1L	bta-miR-339a	97	ENSBTAG00000046484
AIF1L	bta-miR-339b	97	ENSBTAG00000046484
AIF1L	bta-miR-4286	99	ENSBTAG00000046484
AIF1L	bta-miR-495	98	ENSBTAG00000046484
AIF1L	bta-miR-2387	98	ENSBTAG00000046484
AIFM1	bta-miR-502b	99	ENSBTAG00000006838
AIFM1	bta-miR-125b	98	ENSBTAG00000006838
AIFM1	bta-miR-6517	98	ENSBTAG00000006838
AIFM1	bta-miR-24	99	ENSBTAG00000006838
AIFM1	bta-miR-125a	98	ENSBTAG00000006838
AIFM1	bta-miR-1388-3p	98	ENSBTAG00000006838
AIFM2	bta-miR-1388-3p	98	ENSBTAG00000001165
AIG1	bta-miR-2285l	97	ENSBTAG00000003496
AIG1	bta-miR-129	96	ENSBTAG00000003496
AIG1	bta-miR-129-5p	96	ENSBTAG00000003496
AIG1	bta-miR-495	97	ENSBTAG00000003496
AIG1	bta-miR-2285ad	99	ENSBTAG00000003496
AIG1	bta-miR-361	99	ENSBTAG00000003496
AIG1	bta-miR-660	97	ENSBTAG00000003496
AIG1	bta-miR-16_11683	98	ENSBTAG00000003496
AIG1	bta-miR-21_23204	98	ENSBTAG00000003496
AIMP1	bta-miR-374b	97	ENSBTAG00000004230
AIMP1	bta-miR-24	96	ENSBTAG00000004230
AIMP1	bta-miR-374a	97	ENSBTAG00000004230
AIMP1	bta-miR-2484	99	ENSBTAG00000004230
AIMP1	bta-miR-484	96	ENSBTAG00000004230
AIMP1	bta-miR-142-3p	96	ENSBTAG00000004230
AIMP2	bta-miR-29d-3p	96	ENSBTAG00000007367
AIMP2	bta-miR-29c	96	ENSBTAG00000007367
AIP	bta-miR-378c	97	ENSBTAG00000010478
AIP	bta-miR-378	97	ENSBTAG00000010478
AIPL1	bta-miR-6517	96	ENSBTAG00000008318
AIPL1	bta-miR-99a-3p	99	ENSBTAG00000008318
AIPL1	bta-miR-335	96	ENSBTAG00000008318
AJUBA	bta-miR-1	97	ENSBTAG00000012724
AJUBA	bta-miR-107	99	ENSBTAG00000012724
AJUBA	bta-miR-103	99	ENSBTAG00000012724
AJUBA	bta-miR-2284x	98	ENSBTAG00000012724
AK2	bta-miR-95	96	ENSBTAG00000017605
AK2	bta-miR-124b	97	ENSBTAG00000017605
AK2	bta-miR-99a-3p	99	ENSBTAG00000017605
AK2	bta-miR-124a	97	ENSBTAG00000017605
AK2	bta-miR-2387	97	ENSBTAG00000017605
AK2	bta-miR-18a	97	ENSBTAG00000017605
AK3	bta-miR-15a	96	ENSBTAG00000017147
AK3	bta-miR-129-5p	97	ENSBTAG00000017147
AK3	bta-miR-500	96	ENSBTAG00000017147
AK3	bta-miR-16b	96	ENSBTAG00000017147
AK3	bta-miR-29c	99	ENSBTAG00000017147
AK3	bta-miR-500	97	ENSBTAG00000017147
AK3	bta-miR-502b	99	ENSBTAG00000017147
AK3	bta-miR-129	97	ENSBTAG00000017147
AK3	bta-miR-2285aa	97	ENSBTAG00000017147
AK3	bta-miR-29d-3p	99	ENSBTAG00000017147
AK3	bta-miR-16a	96	ENSBTAG00000017147
AK4	bta-miR-497	98	ENSBTAG00000030674
AK4	bta-miR-199a-3p	97	ENSBTAG00000030674
AK4	bta-miR-16b	99	ENSBTAG00000030674
AK4	bta-miR-15b	98	ENSBTAG00000030674
AK4	bta-miR-103	97	ENSBTAG00000030674
AK4	bta-miR-16a	99	ENSBTAG00000030674
AK4	bta-miR-15a	98	ENSBTAG00000030674
AK4	bta-miR-424-5p	98	ENSBTAG00000030674
AK4	bta-miR-142-3p	96	ENSBTAG00000030674
AK4	bta-miR-107	97	ENSBTAG00000030674
AK4	bta-miR-6_39529	96	ENSBTAG00000030674
AK4	bta-miR-503-5p	96	ENSBTAG00000030674
AK4	bta-miR-204	96	ENSBTAG00000030674
AK5	bta-miR-494	97	ENSBTAG00000017411
AK6	bta-miR-10_3426	99	ENSBTAG00000046192
AK6	bta-miR-13_8208	99	ENSBTAG00000046192
AK6	bta-miR-23_24689	99	ENSBTAG00000046192
AKAP1	bta-miR-152	97	ENSBTAG00000025320
AKAP1	bta-miR-769	96	ENSBTAG00000025320
AKAP1	bta-miR-199a-5p	99	ENSBTAG00000025320
AKAP1	bta-miR-421	96	ENSBTAG00000025320
AKAP1	bta-miR-199b	99	ENSBTAG00000025320
AKAP1	bta-miR-148a	97	ENSBTAG00000025320
AKAP10	bta-miR-129	97	ENSBTAG00000003439
AKAP10	bta-miR-20_21657	99	ENSBTAG00000003439
AKAP10	bta-miR-129-5p	97	ENSBTAG00000003439
AKAP4	bta-miR-10b	96	ENSBTAG00000016399
AKAP4	bta-miR-10a	96	ENSBTAG00000016399
AKAP5	bta-miR-2285p	97	ENSBTAG00000009642
AKAP6	bta-miR-3613a	96	ENSBTAG00000017719
AKAP6	bta-miR-3613a	98	ENSBTAG00000017719
AKAP6	bta-miR-124b	96	ENSBTAG00000017719
AKAP6	bta-miR-124a	96	ENSBTAG00000017719
AKAP6	bta-miR-3613a	96	ENSBTAG00000017719
AKAP7	bta-miR-2284x	98	ENSBTAG00000000240
AKAP7	bta-miR-183	97	ENSBTAG00000000240
AKAP7	bta-miR-2285aa	99	ENSBTAG00000000240
AKAP8	bta-miR-410	99	ENSBTAG00000001807
AKAP8	bta-miR-185	97	ENSBTAG00000001807
AKIP1	bta-miR-2387	96	ENSBTAG00000001922
AKIP1	bta-miR-204	97	ENSBTAG00000001922
AKIP1	bta-miR-22_23450	99	ENSBTAG00000001922
AKIP1	bta-miR-199c	99	ENSBTAG00000001922
AKIP1	bta-miR-124a	97	ENSBTAG00000001922
AKIP1	bta-miR-124b	97	ENSBTAG00000001922
AKIRIN1	bta-miR-2284x	97	ENSBTAG00000004715
AKIRIN1	bta-miR-452	99	ENSBTAG00000004715
AKIRIN1	bta-miR-503-5p	98	ENSBTAG00000004715
AKIRIN1	bta-miR-1388-3p	98	ENSBTAG00000004715
AKIRIN2	bta-miR-500	99	ENSBTAG00000003764
AKIRIN2	bta-miR-1343-3p	96	ENSBTAG00000003764
AKIRIN2	bta-miR-2285l	98	ENSBTAG00000003764
AKIRIN2	bta-miR-2285ad	99	ENSBTAG00000003764
AKIRIN2	bta-miR-141	97	ENSBTAG00000003764
AKIRIN2	bta-miR-139	99	ENSBTAG00000003764
AKNA	bta-miR-365-3p	96	ENSBTAG00000017306
AKR1A1	bta-miR-2285q	96	ENSBTAG00000000497
AKR1D1	bta-miR-874	99	ENSBTAG00000001658
AKR1D1	bta-miR-874	98	ENSBTAG00000001658
AKR1D1	bta-miR-411c-3p	98	ENSBTAG00000001658
AKR1E2	bta-miR-362-5p	99	ENSBTAG00000038260
AKR1E2	bta-miR-1388-3p	97	ENSBTAG00000038260
AKT1S1	bta-miR-124a	98	ENSBTAG00000005763
AKT1S1	bta-miR-129-3p	96	ENSBTAG00000005763
AKT1S1	bta-miR-124b	98	ENSBTAG00000005763
AKT2	bta-miR-2376	98	ENSBTAG00000001400
AKT2	bta-miR-126-3p	96	ENSBTAG00000001400
AKT3	bta-miR-147	97	ENSBTAG00000017788
AKT3	bta-miR-769	97	ENSBTAG00000017788
AKT3	bta-miR-22-3p	98	ENSBTAG00000017788
AKT3	bta-miR-124b	96	ENSBTAG00000017788
AKT3	bta-miR-497	96	ENSBTAG00000017788
AKT3	bta-miR-1260b	96	ENSBTAG00000017788
AKT3	bta-miR-124a	96	ENSBTAG00000017788
AKTIP	bta-miR-183	96	ENSBTAG00000016250
AKTIP	bta-miR-3613a	96	ENSBTAG00000016250
ALAD	bta-miR-9-5p	98	ENSBTAG00000000251
ALAD	bta-miR-1249	98	ENSBTAG00000000251
ALAD	bta-miR-24-3p	97	ENSBTAG00000000251
ALAS1	bta-miR-378c	99	ENSBTAG00000004118
ALAS1	bta-miR-19_18355	99	ENSBTAG00000004118
ALAS1	bta-miR-378	99	ENSBTAG00000004118
ALAS2	bta-miR-221	96	ENSBTAG00000013178
ALB	bta-miR-2376	96	ENSBTAG00000017121
ALB	bta-miR-99a-3p	98	ENSBTAG00000017121
ALB	bta-miR-186	98	ENSBTAG00000017121
ALCAM	bta-miR-411c-3p	98	ENSBTAG00000000088
ALCAM	bta-miR-148a	96	ENSBTAG00000000088
ALCAM	bta-miR-152	96	ENSBTAG00000000088
ALCAM	bta-miR-194	96	ENSBTAG00000000088
ALDH16A1	bta-miR-199c	96	ENSBTAG00000000330
ALDH16A1	bta-miR-452	96	ENSBTAG00000000330
ALDH1A1	bta-miR-21-5p	99	ENSBTAG00000008103
ALDH1A1	bta-miR-186	99	ENSBTAG00000008103
ALDH1A2	bta-miR-2904	96	ENSBTAG00000010119
ALDH1A2	bta-miR-149-5p	97	ENSBTAG00000010119
ALDH1A3	bta-miR-181c	96	ENSBTAG00000009125
ALDH1A3	bta-miR-140	97	ENSBTAG00000009125
ALDH1A3	bta-miR-411c-3p	97	ENSBTAG00000009125
ALDH1B1	bta-miR-21_23306	98	ENSBTAG00000020385
ALDH1B1	bta-miR-199c	98	ENSBTAG00000020385
ALDH1B1	bta-miR-212	98	ENSBTAG00000020385
ALDH1L2	bta-miR-21_23306	98	ENSBTAG00000006326
ALDH1L2	bta-miR-452	96	ENSBTAG00000006326
ALDH1L2	bta-miR-23_25417	98	ENSBTAG00000006326
ALDH3A1	bta-miR-503-5p	96	ENSBTAG00000021113
ALDH3A2	bta-miR-2284y	96	ENSBTAG00000039161
ALDH3A2	bta-miR-2387	96	ENSBTAG00000039161
ALDH3B1	bta-miR-16_12560	96	ENSBTAG00000013093
ALDH6A1	bta-miR-4286	97	ENSBTAG00000018469
ALDH6A1	bta-miR-215	98	ENSBTAG00000018469
ALDH6A1	bta-miR-335	98	ENSBTAG00000018469
ALDH6A1	bta-miR-3613a	97	ENSBTAG00000018469
ALDH6A1	bta-miR-192	98	ENSBTAG00000018469
ALDH7A1	bta-miR-1260b	99	ENSBTAG00000009646
ALDH8A1	bta-miR-142-3p	98	ENSBTAG00000007975
ALDH8A1	bta-miR-2285q	98	ENSBTAG00000007975
ALDH9A1	bta-miR-4286	98	ENSBTAG00000017852
ALDH9A1	bta-miR-17-3p	96	ENSBTAG00000017852
ALDOA	bta-miR-495	96	ENSBTAG00000012927
ALDOA	bta-miR-212	99	ENSBTAG00000012927
ALDOA	bta-miR-122	97	ENSBTAG00000012927
ALDOA	bta-miR-490	97	ENSBTAG00000012927
ALDOB	bta-miR-335	96	ENSBTAG00000015358
ALDOB	bta-miR-142-3p	97	ENSBTAG00000015358
ALDOB	bta-miR-183	96	ENSBTAG00000015358
ALG10	bta-miR-2484	99	ENSBTAG00000030632
ALG10	bta-miR-421	99	ENSBTAG00000030632
ALG10	bta-miR-15_11508	97	ENSBTAG00000030632
ALG10	bta-miR-2284y	99	ENSBTAG00000030632
ALG10	bta-miR-369-3p	99	ENSBTAG00000030632
ALG10	bta-miR-26b	99	ENSBTAG00000030632
ALG10	bta-miR-26a	99	ENSBTAG00000030632
ALG10	bta-miR-2285p	97	ENSBTAG00000030632
ALG11	bta-miR-20_21886	98	ENSBTAG00000010337
ALG11	bta-miR-X_46930	98	ENSBTAG00000010337
ALG11	bta-miR-2284x	98	ENSBTAG00000010337
ALG11	bta-miR-21_22035	98	ENSBTAG00000010337
ALG11	bta-miR-17_13539	98	ENSBTAG00000010337
ALG11	bta-miR-2285g	99	ENSBTAG00000010337
ALG14	bta-miR-339a	96	ENSBTAG00000004422
ALG14	bta-miR-125a	96	ENSBTAG00000004422
ALG14	bta-miR-186	97	ENSBTAG00000004422
ALG14	bta-miR-376e	98	ENSBTAG00000004422
ALG14	bta-miR-4286	96	ENSBTAG00000004422
ALG14	bta-miR-3613a	96	ENSBTAG00000004422
ALG14	bta-miR-21_23306	98	ENSBTAG00000004422
ALG14	bta-miR-141	96	ENSBTAG00000004422
ALG14	bta-miR-221	96	ENSBTAG00000004422
ALG14	bta-miR-1388-3p	99	ENSBTAG00000004422
ALG14	bta-miR-339b	96	ENSBTAG00000004422
ALG14	bta-miR-2285u	98	ENSBTAG00000004422
ALG2	bta-miR-11_5550	99	ENSBTAG00000002454
ALG2	bta-miR-26a	99	ENSBTAG00000002454
ALG2	bta-miR-124a	99	ENSBTAG00000002454
ALG2	bta-miR-X_45783	99	ENSBTAG00000002454
ALG2	bta-miR-124b	99	ENSBTAG00000002454
ALG2	bta-miR-19a	97	ENSBTAG00000002454
ALG2	bta-miR-19b	97	ENSBTAG00000002454
ALG2	bta-miR-11_4399	99	ENSBTAG00000002454
ALG2	bta-miR-376e	96	ENSBTAG00000002454
ALG2	bta-miR-28_30737	99	ENSBTAG00000002454
ALG2	bta-miR-2285l	99	ENSBTAG00000002454
ALG2	bta-miR-13_8752	99	ENSBTAG00000002454
ALG2	bta-miR-26b	99	ENSBTAG00000002454
ALG2	bta-miR-2285aa	97	ENSBTAG00000002454
ALG2	bta-miR-16_11751	99	ENSBTAG00000002454
ALG2	bta-miR-12_7001	99	ENSBTAG00000002454
ALG2	bta-miR-769	96	ENSBTAG00000002454
ALG2	bta-miR-13_7993	99	ENSBTAG00000002454
ALG3	bta-miR-17-5p	99	ENSBTAG00000005652
ALG3	bta-miR-93	99	ENSBTAG00000005652
ALG3	bta-miR-106b	99	ENSBTAG00000005652
ALG3	bta-miR-20a	99	ENSBTAG00000005652
ALG5	bta-miR-22_23450	96	ENSBTAG00000011850
ALG5	bta-miR-141	98	ENSBTAG00000011850
ALG5	bta-miR-215	99	ENSBTAG00000011850
ALG5	bta-miR-192	99	ENSBTAG00000011850
ALG6	bta-miR-125b	99	ENSBTAG00000030706
ALG6	bta-miR-125a	99	ENSBTAG00000030706
ALG6	bta-miR-199a-3p	96	ENSBTAG00000030706
ALG6	bta-miR-2484	96	ENSBTAG00000030706
ALG6	bta-miR-141	96	ENSBTAG00000030706
ALG6	bta-miR-2284y	97	ENSBTAG00000030706
ALG8	bta-miR-2387	97	ENSBTAG00000018192
ALKBH3	bta-miR-186	97	ENSBTAG00000009518
ALKBH3	bta-miR-3431	96	ENSBTAG00000009518
ALKBH4	bta-miR-24-3p	97	ENSBTAG00000003617
ALKBH4	bta-miR-99a-3p	98	ENSBTAG00000003617
ALKBH4	bta-miR-21_23306	97	ENSBTAG00000003617
ALKBH5	bta-miR-193a-3p	96	ENSBTAG00000025046
ALKBH6	bta-miR-1307	98	ENSBTAG00000019678
ALKBH6	bta-miR-499	97	ENSBTAG00000019678
ALKBH7	bta-miR-708	96	ENSBTAG00000025540
ALKBH7	bta-miR-28	97	ENSBTAG00000025540
ALKBH7	bta-miR-495	96	ENSBTAG00000025540
ALMS1	bta-miR-362-5p	97	ENSBTAG00000011172
ALOX12	bta-miR-122	96	ENSBTAG00000021933
ALOX12	bta-miR-X_46893	99	ENSBTAG00000021933
ALOX12	bta-miR-142-5p	96	ENSBTAG00000021933
ALOX15B	bta-miR-326	99	ENSBTAG00000008779
ALOX15B	bta-miR-326	99	ENSBTAG00000008779
ALOX5	bta-miR-410	98	ENSBTAG00000020319
ALOX5AP	bta-miR-2285aa	99	ENSBTAG00000013201
ALOX5AP	bta-miR-135b	97	ENSBTAG00000013201
ALOX5AP	bta-miR-135a	97	ENSBTAG00000013201
ALOXE3	bta-miR-185	96	ENSBTAG00000012478
ALPK1	bta-miR-22-5p	98	ENSBTAG00000034875
ALPK3	bta-miR-874	96	ENSBTAG00000001618
ALPK3	bta-miR-1343-3p	98	ENSBTAG00000001618
ALPK3	bta-miR-1343-3p	98	ENSBTAG00000001618
ALPL	bta-miR-204	99	ENSBTAG00000008951
ALS2	bta-miR-23_25417	98	ENSBTAG00000007395
ALS2	bta-miR-378c	96	ENSBTAG00000007395
ALS2	bta-miR-378	96	ENSBTAG00000007395
ALS2CL	bta-miR-1306	98	ENSBTAG00000017812
ALS2CL	bta-miR-147	99	ENSBTAG00000017812
ALS2CL	bta-miR-2387	99	ENSBTAG00000017812
ALS2CL	bta-miR-6517	98	ENSBTAG00000017812
ALS2CR12	bta-miR-9-5p	98	ENSBTAG00000012334
ALS2CR12	bta-miR-2284x	96	ENSBTAG00000012334
ALS2CR12	bta-miR-3431	99	ENSBTAG00000012334
ALS2CR12	bta-miR-9-5p	99	ENSBTAG00000012334
ALS2CR12	bta-miR-22-5p	96	ENSBTAG00000012334
ALS2CR12	bta-miR-9-5p	98	ENSBTAG00000012334
ALX1	bta-miR-2285u	97	ENSBTAG00000014977
ALX1	bta-miR-6517	96	ENSBTAG00000014977
ALX1	bta-miR-192	98	ENSBTAG00000014977
ALX1	bta-miR-215	98	ENSBTAG00000014977
ALX1	bta-miR-495	96	ENSBTAG00000014977
ALX1	bta-miR-23_25417	98	ENSBTAG00000014977
AMACR	bta-miR-410	97	ENSBTAG00000021813
AMACR	bta-miR-26a	96	ENSBTAG00000021813
AMACR	bta-miR-374a	96	ENSBTAG00000021813
AMBN	bta-miR-455-5p	99	ENSBTAG00000004793
AMBN	bta-miR-186	96	ENSBTAG00000004793
AMD1	bta-miR-2285p	96	ENSBTAG00000003342
AMD1	bta-miR-210	96	ENSBTAG00000003342
AMD1	bta-miR-21-5p	98	ENSBTAG00000003342
AMD1	bta-miR-210	98	ENSBTAG00000003342
AMD1	bta-miR-194	96	ENSBTAG00000003342
AMD1	bta-miR-129	96	ENSBTAG00000003342
AMD1	bta-miR-411a	96	ENSBTAG00000003342
AMD1	bta-miR-129-5p	96	ENSBTAG00000003342
AMD1	bta-miR-183	99	ENSBTAG00000003342
AMDHD1	bta-miR-410	99	ENSBTAG00000016275
AMDHD1	bta-miR-495	99	ENSBTAG00000016275
AMDHD1	bta-miR-2285p	97	ENSBTAG00000016275
AMDHD2	bta-miR-495	96	ENSBTAG00000001022
AMER1	bta-miR-212	96	ENSBTAG00000008839
AMER1	bta-miR-21_23306	98	ENSBTAG00000008839
AMER3	bta-miR-1249	96	ENSBTAG00000038318
AMER3	bta-miR-339a	96	ENSBTAG00000038318
AMER3	bta-miR-193a-5p	96	ENSBTAG00000038318
AMER3	bta-miR-339b	96	ENSBTAG00000038318
AMFR	bta-miR-1306	96	ENSBTAG00000003798
AMFR	bta-miR-2484	97	ENSBTAG00000003798
AMFR	bta-miR-4286	96	ENSBTAG00000003798
AMFR	bta-miR-6_39529	98	ENSBTAG00000003798
AMHR2	bta-miR-324	99	ENSBTAG00000018524
AMHR2	bta-miR-6517	99	ENSBTAG00000018524
AMIGO1	bta-miR-362-5p	96	ENSBTAG00000014083
AMIGO1	bta-miR-142-5p	96	ENSBTAG00000014083
AMIGO2	bta-miR-218	98	ENSBTAG00000002025
AMIGO2	bta-miR-339b	98	ENSBTAG00000002025
AMIGO2	bta-miR-2285p	98	ENSBTAG00000002025
AMIGO2	bta-miR-185	97	ENSBTAG00000002025
AMIGO2	bta-miR-125a	97	ENSBTAG00000002025
AMIGO2	bta-miR-339a	98	ENSBTAG00000002025
AMIGO2	bta-miR-125b	97	ENSBTAG00000002025
AMIGO2	bta-miR-1306	96	ENSBTAG00000002025
AMIGO2	bta-miR-16_12560	96	ENSBTAG00000002025
AMMECR1	bta-miR-365-3p	96	ENSBTAG00000022288
AMMECR1	bta-miR-138	97	ENSBTAG00000022288
AMMECR1L	bta-miR-29c	97	ENSBTAG00000008089
AMMECR1L	bta-miR-660	99	ENSBTAG00000008089
AMMECR1L	bta-miR-29d-3p	97	ENSBTAG00000008089
AMMECR1L	bta-miR-29a	96	ENSBTAG00000008089
AMN1	bta-miR-101	96	ENSBTAG00000014156
AMN1	bta-miR-2376	99	ENSBTAG00000014156
AMN1	bta-miR-142-5p	98	ENSBTAG00000014156
AMN1	bta-miR-15_11508	96	ENSBTAG00000014156
AMN1	bta-miR-660	99	ENSBTAG00000014156
AMN1	bta-miR-2387	98	ENSBTAG00000014156
AMN1	bta-miR-2285f	98	ENSBTAG00000014156
AMOT	bta-miR-199c	96	ENSBTAG00000016221
AMOT	bta-miR-181c	96	ENSBTAG00000016221
AMOT	bta-miR-199a-3p	96	ENSBTAG00000016221
AMOTL1	bta-miR-16a	96	ENSBTAG00000018945
AMOTL1	bta-miR-124a	98	ENSBTAG00000018945
AMOTL1	bta-miR-16b	96	ENSBTAG00000018945
AMOTL1	bta-miR-124b	98	ENSBTAG00000018945
AMOTL1	bta-miR-15a	96	ENSBTAG00000018945
AMOTL1	bta-miR-15b	96	ENSBTAG00000018945
AMOTL2	bta-miR-455-3p	96	ENSBTAG00000000742
AMPD3	bta-miR-410	96	ENSBTAG00000015821
AMPH	bta-miR-28	99	ENSBTAG00000031967
AMPH	bta-miR-708	99	ENSBTAG00000031967
AMPH	bta-miR-484	99	ENSBTAG00000031967
AMT	bta-miR-2285f	98	ENSBTAG00000002321
AMT	bta-miR-98	96	ENSBTAG00000002321
AMT	bta-miR-142-3p	96	ENSBTAG00000002321
AMTN	bta-miR-411c-3p	98	ENSBTAG00000002928
AMZ2	bta-miR-2285u	99	ENSBTAG00000009345
ANAPC1	bta-miR-326	99	ENSBTAG00000027991
ANAPC1	bta-miR-1249	98	ENSBTAG00000027991
ANAPC10	bta-miR-107	97	ENSBTAG00000013326
ANAPC10	bta-miR-103	97	ENSBTAG00000013326
ANAPC10	bta-miR-16a	97	ENSBTAG00000013326
ANAPC10	bta-miR-186	97	ENSBTAG00000013326
ANAPC10	bta-miR-497	96	ENSBTAG00000013326
ANAPC10	bta-miR-199c	97	ENSBTAG00000013326
ANAPC10	bta-miR-16b	97	ENSBTAG00000013326
ANAPC10	bta-miR-15a	97	ENSBTAG00000013326
ANAPC10	bta-miR-15b	97	ENSBTAG00000013326
ANAPC10	bta-miR-424-5p	96	ENSBTAG00000013326
ANAPC13	bta-miR-142-3p	97	ENSBTAG00000014461
ANAPC13	bta-miR-1388-3p	99	ENSBTAG00000014461
ANAPC13	bta-miR-320a	97	ENSBTAG00000014461
ANAPC13	bta-miR-9-5p	99	ENSBTAG00000014461
ANAPC13	bta-miR-29_31601	98	ENSBTAG00000014461
ANAPC13	bta-miR-1343-3p	97	ENSBTAG00000014461
ANAPC16	bta-miR-125b	99	ENSBTAG00000000162
ANAPC16	bta-miR-125a	99	ENSBTAG00000000162
ANAPC16	bta-miR-378d	98	ENSBTAG00000000162
ANAPC16	bta-miR-2285l	98	ENSBTAG00000000162
ANAPC16	bta-miR-2285ad	99	ENSBTAG00000000162
ANAPC16	bta-miR-2284y	97	ENSBTAG00000000162
ANAPC16	bta-miR-125a	99	ENSBTAG00000000162
ANAPC16	bta-miR-2284x	98	ENSBTAG00000000162
ANAPC16	bta-miR-125b	99	ENSBTAG00000000162
ANAPC16	bta-miR-193a-5p	97	ENSBTAG00000000162
ANAPC16	bta-miR-186	97	ENSBTAG00000000162
ANAPC16	bta-miR-2285u	96	ENSBTAG00000000162
ANAPC16	bta-miR-18a	98	ENSBTAG00000000162
ANAPC4	bta-miR-186	96	ENSBTAG00000000646
ANAPC5	bta-miR-129	96	ENSBTAG00000003092
ANAPC5	bta-miR-129-5p	96	ENSBTAG00000003092
ANGEL2	bta-miR-129	96	ENSBTAG00000003702
ANGEL2	bta-miR-369-3p	97	ENSBTAG00000003702
ANGEL2	bta-miR-129-5p	96	ENSBTAG00000003702
ANGEL2	bta-miR-2285n	97	ENSBTAG00000003702
ANGEL2	bta-miR-99a-3p	97	ENSBTAG00000003702
ANGEL2	bta-miR-142-5p	97	ENSBTAG00000003702
ANGEL2	bta-miR-22-3p	99	ENSBTAG00000003702
ANGEL2	bta-miR-502b	97	ENSBTAG00000003702
ANGEL2	bta-miR-200c	99	ENSBTAG00000003702
ANGEL2	bta-miR-199b	99	ENSBTAG00000003702
ANGEL2	bta-miR-2285u	96	ENSBTAG00000003702
ANGEL2	bta-miR-2285q	99	ENSBTAG00000003702
ANGEL2	bta-miR-2285ad	97	ENSBTAG00000003702
ANGEL2	bta-miR-24-3p	96	ENSBTAG00000003702
ANGEL2	bta-miR-2285u	98	ENSBTAG00000003702
ANGEL2	bta-miR-200b	99	ENSBTAG00000003702
ANGEL2	bta-miR-199a-5p	99	ENSBTAG00000003702
ANGEL2	bta-miR-2285n	96	ENSBTAG00000003702
ANGEL2	bta-miR-212	96	ENSBTAG00000003702
ANGEL2	bta-miR-2285ad	96	ENSBTAG00000003702
ANGEL2	bta-miR-425-3p	98	ENSBTAG00000003702
ANGEL2	bta-miR-378d	98	ENSBTAG00000003702
ANGPT1	bta-miR-204	96	ENSBTAG00000014051
ANGPT1	bta-miR-22-3p	96	ENSBTAG00000014051
ANGPT1	bta-miR-204	97	ENSBTAG00000014051
ANGPT1	bta-miR-320a	96	ENSBTAG00000014051
ANGPT1	bta-miR-2285l	97	ENSBTAG00000014051
ANGPT1	bta-miR-2285ad	98	ENSBTAG00000014051
ANGPT4	bta-miR-29d-5p	96	ENSBTAG00000021811
ANGPT4	bta-miR-378c	97	ENSBTAG00000021811
ANGPT4	bta-miR-378	97	ENSBTAG00000021811
ANGPTL1	bta-miR-365-3p	96	ENSBTAG00000010719
ANGPTL1	bta-miR-139	98	ENSBTAG00000010719
ANGPTL1	bta-miR-19b	99	ENSBTAG00000010719
ANGPTL1	bta-miR-499	97	ENSBTAG00000010719
ANGPTL1	bta-miR-19a	99	ENSBTAG00000010719
ANGPTL1	bta-miR-378d	97	ENSBTAG00000010719
ANGPTL3	bta-miR-21_23204	99	ENSBTAG00000021386
ANGPTL3	bta-miR-200c	98	ENSBTAG00000021386
ANGPTL3	bta-miR-190a	99	ENSBTAG00000021386
ANGPTL3	bta-miR-186	99	ENSBTAG00000021386
ANGPTL3	bta-miR-2284x	97	ENSBTAG00000021386
ANGPTL3	bta-miR-874	98	ENSBTAG00000021386
ANGPTL3	bta-miR-374b	97	ENSBTAG00000021386
ANGPTL3	bta-miR-374a	97	ENSBTAG00000021386
ANGPTL3	bta-miR-200b	98	ENSBTAG00000021386
ANGPTL3	bta-miR-16_11683	99	ENSBTAG00000021386
ANGPTL3	bta-miR-378d	96	ENSBTAG00000021386
ANGPTL3	bta-miR-22-3p	96	ENSBTAG00000021386
ANGPTL4	bta-miR-324	96	ENSBTAG00000002473
ANGPTL5	bta-miR-7	98	ENSBTAG00000005308
ANGPTL5	bta-miR-146a	97	ENSBTAG00000005308
ANGPTL5	bta-miR-146b	97	ENSBTAG00000005308
ANGPTL5	bta-miR-182	98	ENSBTAG00000005308
ANGPTL5	bta-miR-2285n	99	ENSBTAG00000005308
ANGPTL5	bta-miR-129-5p	96	ENSBTAG00000005308
ANGPTL5	bta-miR-129	96	ENSBTAG00000005308
ANGPTL5	bta-miR-379	97	ENSBTAG00000005308
ANGPTL6	bta-miR-1343-3p	98	ENSBTAG00000039302
ANGPTL7	bta-miR-1306	98	ENSBTAG00000015340
ANGPTL7	bta-miR-107	99	ENSBTAG00000015340
ANGPTL7	bta-miR-103	99	ENSBTAG00000015340
ANGPTL7	bta-miR-139	96	ENSBTAG00000015340
ANGPTL7	bta-miR-495	97	ENSBTAG00000015340
ANHX	bta-miR-2376	96	ENSBTAG00000026626
ANHX	bta-miR-24	98	ENSBTAG00000026626
ANHX	bta-miR-139	96	ENSBTAG00000026626
ANK3	bta-miR-19_18355	99	ENSBTAG00000019052
ANKDD1B	bta-miR-1260b	98	ENSBTAG00000044151
ANKDD1B	bta-miR-2285n	97	ENSBTAG00000044151
ANKDD1B	bta-miR-2284x	98	ENSBTAG00000044151
ANKEF1	bta-miR-133a	98	ENSBTAG00000019726
ANKFN1	bta-miR-490	99	ENSBTAG00000021292
ANKFY1	bta-miR-10a	96	ENSBTAG00000021091
ANKFY1	bta-miR-379	96	ENSBTAG00000021091
ANKFY1	bta-miR-10b	96	ENSBTAG00000021091
ANKFY1	bta-miR-2285p	96	ENSBTAG00000021091
ANKH	bta-miR-2285l	98	ENSBTAG00000013391
ANKH	bta-miR-185	96	ENSBTAG00000013391
ANKIB1	bta-miR-339a	98	ENSBTAG00000034936
ANKIB1	bta-miR-326	96	ENSBTAG00000034936
ANKIB1	bta-miR-339b	98	ENSBTAG00000034936
ANKLE1	bta-miR-29c	97	ENSBTAG00000012592
ANKLE1	bta-miR-494	98	ENSBTAG00000012592
ANKLE1	bta-miR-129-3p	96	ENSBTAG00000012592
ANKLE1	bta-miR-29d-3p	97	ENSBTAG00000012592
ANKLE2	bta-miR-495	99	ENSBTAG00000033339
ANKLE2	bta-miR-99a-3p	96	ENSBTAG00000033339
ANKLE2	bta-miR-101	96	ENSBTAG00000033339
ANKMY2	bta-miR-14_9263	96	ENSBTAG00000010980
ANKMY2	bta-miR-183	98	ENSBTAG00000010980
ANKRA2	bta-miR-30b-5p	96	ENSBTAG00000018452
ANKRA2	bta-miR-142-5p	98	ENSBTAG00000018452
ANKRA2	bta-miR-30e-5p	98	ENSBTAG00000018452
ANKRA2	bta-miR-2285p	99	ENSBTAG00000018452
ANKRA2	bta-miR-30e-5p	96	ENSBTAG00000018452
ANKRA2	bta-miR-30a-5p	99	ENSBTAG00000018452
ANKRA2	bta-miR-2285u	99	ENSBTAG00000018452
ANKRA2	bta-miR-6119-5p	99	ENSBTAG00000018452
ANKRA2	bta-miR-374b	96	ENSBTAG00000018452
ANKRA2	bta-miR-30c	96	ENSBTAG00000018452
ANKRA2	bta-miR-30b-5p	99	ENSBTAG00000018452
ANKRA2	bta-miR-30a-5p	96	ENSBTAG00000018452
ANKRA2	bta-miR-16_12476	97	ENSBTAG00000018452
ANKRA2	bta-miR-30c	99	ENSBTAG00000018452
ANKRD1	bta-miR-369-3p	96	ENSBTAG00000011734
ANKRD10	bta-miR-2284x	97	ENSBTAG00000004041
ANKRD11	bta-miR-365-3p	97	ENSBTAG00000016006
ANKRD11	bta-miR-142-3p	96	ENSBTAG00000016006
ANKRD11	bta-miR-101	99	ENSBTAG00000016006
ANKRD12	bta-miR-7	98	ENSBTAG00000002755
ANKRD13A	bta-miR-22-3p	98	ENSBTAG00000014376
ANKRD13A	bta-miR-484	96	ENSBTAG00000014376
ANKRD13A	bta-miR-193a-3p	99	ENSBTAG00000014376
ANKRD13B	bta-miR-29c	98	ENSBTAG00000001119
ANKRD13B	bta-miR-1307	99	ENSBTAG00000001119
ANKRD13B	bta-miR-29d-3p	98	ENSBTAG00000001119
ANKRD13C	bta-miR-2284x	97	ENSBTAG00000015482
ANKRD13C	bta-miR-29d-3p	98	ENSBTAG00000015482
ANKRD13C	bta-miR-106b	99	ENSBTAG00000015482
ANKRD13C	bta-miR-29c	98	ENSBTAG00000015482
ANKRD13C	bta-miR-2387	98	ENSBTAG00000015482
ANKRD13C	bta-miR-124b	98	ENSBTAG00000015482
ANKRD13C	bta-miR-2284x	99	ENSBTAG00000015482
ANKRD13C	bta-miR-1388-3p	97	ENSBTAG00000015482
ANKRD13C	bta-miR-495	97	ENSBTAG00000015482
ANKRD13C	bta-miR-18a	98	ENSBTAG00000015482
ANKRD13C	bta-miR-17-5p	99	ENSBTAG00000015482
ANKRD13C	bta-miR-17-3p	97	ENSBTAG00000015482
ANKRD13C	bta-miR-20a	99	ENSBTAG00000015482
ANKRD13C	bta-miR-204	98	ENSBTAG00000015482
ANKRD13C	bta-miR-124a	98	ENSBTAG00000015482
ANKRD13C	bta-miR-183	98	ENSBTAG00000015482
ANKRD13C	bta-miR-122	97	ENSBTAG00000015482
ANKRD13C	bta-miR-93	99	ENSBTAG00000015482
ANKRD13C	bta-miR-16_12560	98	ENSBTAG00000015482
ANKRD16	bta-miR-365-3p	96	ENSBTAG00000039071
ANKRD17	bta-miR-19b	96	ENSBTAG00000004912
ANKRD17	bta-miR-15a	97	ENSBTAG00000004912
ANKRD17	bta-miR-365-3p	99	ENSBTAG00000004912
ANKRD17	bta-miR-497	97	ENSBTAG00000004912
ANKRD17	bta-miR-424-5p	97	ENSBTAG00000004912
ANKRD17	bta-miR-19a	96	ENSBTAG00000004912
ANKRD17	bta-miR-16a	97	ENSBTAG00000004912
ANKRD17	bta-miR-15b	97	ENSBTAG00000004912
ANKRD17	bta-miR-16b	97	ENSBTAG00000004912
ANKRD17	bta-miR-101	97	ENSBTAG00000004912
ANKRD2	bta-miR-1343-3p	96	ENSBTAG00000012720
ANKRD22	bta-miR-495	97	ENSBTAG00000013368
ANKRD22	bta-miR-494	98	ENSBTAG00000013368
ANKRD22	bta-miR-129	97	ENSBTAG00000013368
ANKRD22	bta-miR-129-5p	97	ENSBTAG00000013368
ANKRD22	bta-miR-218	96	ENSBTAG00000013368
ANKRD22	bta-miR-320a	98	ENSBTAG00000013368
ANKRD22	bta-miR-2284x	96	ENSBTAG00000013368
ANKRD26	bta-miR-129-5p	99	ENSBTAG00000008288
ANKRD26	bta-miR-499	97	ENSBTAG00000008288
ANKRD26	bta-miR-369-3p	97	ENSBTAG00000008288
ANKRD26	bta-miR-433	99	ENSBTAG00000008288
ANKRD26	bta-miR-129	99	ENSBTAG00000008288
ANKRD27	bta-miR-455-5p	97	ENSBTAG00000009305
ANKRD27	bta-miR-29a	96	ENSBTAG00000009305
ANKRD27	bta-miR-124a	97	ENSBTAG00000009305
ANKRD27	bta-miR-124b	97	ENSBTAG00000009305
ANKRD28	bta-miR-210	98	ENSBTAG00000024815
ANKRD28	bta-miR-133a	97	ENSBTAG00000024815
ANKRD29	bta-miR-183	97	ENSBTAG00000000517
ANKRD33	bta-miR-655	98	ENSBTAG00000017113
ANKRD33	bta-miR-10b	96	ENSBTAG00000017113
ANKRD33	bta-miR-10a	96	ENSBTAG00000017113
ANKRD33B	bta-miR-326	96	ENSBTAG00000011337
ANKRD33B	bta-miR-17-5p	96	ENSBTAG00000011337
ANKRD34A	bta-miR-29_31601	96	ENSBTAG00000008365
ANKRD34A	bta-miR-320a	97	ENSBTAG00000008365
ANKRD34A	bta-miR-185	97	ENSBTAG00000008365
ANKRD34B	bta-miR-22-3p	98	ENSBTAG00000007633
ANKRD34B	bta-miR-2285q	97	ENSBTAG00000007633
ANKRD34B	bta-miR-182	97	ENSBTAG00000007633
ANKRD34B	bta-miR-4_35890	98	ENSBTAG00000007633
ANKRD34C	bta-miR-101	96	ENSBTAG00000020195
ANKRD34C	bta-miR-1	97	ENSBTAG00000020195
ANKRD34C	bta-miR-324	96	ENSBTAG00000020195
ANKRD35	bta-miR-2904	98	ENSBTAG00000038844
ANKRD35	bta-miR-1388-3p	98	ENSBTAG00000038844
ANKRD37	bta-miR-379	98	ENSBTAG00000018453
ANKRD39	bta-miR-376e	99	ENSBTAG00000035244
ANKRD39	bta-miR-193a-5p	99	ENSBTAG00000035244
ANKRD39	bta-miR-484	99	ENSBTAG00000035244
ANKRD39	bta-miR-6119-5p	99	ENSBTAG00000035244
ANKRD40	bta-miR-200b	98	ENSBTAG00000002267
ANKRD40	bta-miR-379	97	ENSBTAG00000002267
ANKRD40	bta-miR-16_11683	97	ENSBTAG00000002267
ANKRD40	bta-miR-200c	98	ENSBTAG00000002267
ANKRD40	bta-miR-369-3p	97	ENSBTAG00000002267
ANKRD40	bta-miR-2285g	98	ENSBTAG00000002267
ANKRD40	bta-miR-21_23204	97	ENSBTAG00000002267
ANKRD40	bta-miR-199a-3p	98	ENSBTAG00000002267
ANKRD44	bta-miR-25	97	ENSBTAG00000031696
ANKRD44	bta-miR-92b	96	ENSBTAG00000031696
ANKRD44	bta-miR-32	97	ENSBTAG00000031696
ANKRD44	bta-miR-133a	96	ENSBTAG00000031696
ANKRD44	bta-miR-17-3p	96	ENSBTAG00000031696
ANKRD45	bta-miR-7	96	ENSBTAG00000044117
ANKRD45	bta-miR-16_12560	99	ENSBTAG00000044117
ANKRD45	bta-miR-411c-3p	96	ENSBTAG00000044117
ANKRD45	bta-miR-376e	97	ENSBTAG00000044117
ANKRD45	bta-miR-28	96	ENSBTAG00000044117
ANKRD45	bta-miR-2285n	98	ENSBTAG00000044117
ANKRD45	bta-miR-139	98	ENSBTAG00000044117
ANKRD45	bta-miR-421	96	ENSBTAG00000044117
ANKRD46	bta-miR-2284y	97	ENSBTAG00000001254
ANKRD46	bta-miR-495	97	ENSBTAG00000001254
ANKRD46	bta-miR-21-5p	96	ENSBTAG00000001254
ANKRD49	bta-miR-190a	96	ENSBTAG00000009176
ANKRD49	bta-miR-2285p	99	ENSBTAG00000009176
ANKRD49	bta-miR-199a-3p	98	ENSBTAG00000009176
ANKRD49	bta-miR-2285p	99	ENSBTAG00000009176
ANKRD49	bta-miR-149-5p	99	ENSBTAG00000009176
ANKRD49	bta-miR-190a	98	ENSBTAG00000009176
ANKRD49	bta-miR-411a	98	ENSBTAG00000009176
ANKRD49	bta-miR-129-3p	98	ENSBTAG00000009176
ANKRD50	bta-miR-93	96	ENSBTAG00000001117
ANKRD50	bta-miR-17-5p	96	ENSBTAG00000001117
ANKRD50	bta-miR-17-3p	96	ENSBTAG00000001117
ANKRD50	bta-miR-106b	96	ENSBTAG00000001117
ANKRD50	bta-miR-20a	96	ENSBTAG00000001117
ANKRD54	bta-miR-1343-3p	97	ENSBTAG00000010789
ANKRD54	bta-miR-138	98	ENSBTAG00000010789
ANKRD54	bta-miR-2376	98	ENSBTAG00000010789
ANKRD54	bta-miR-193a-5p	96	ENSBTAG00000010789
ANKRD54	bta-miR-22-3p	97	ENSBTAG00000010789
ANKRD55	bta-miR-495	97	ENSBTAG00000001001
ANKRD55	bta-miR-135a	96	ENSBTAG00000001001
ANKRD55	bta-miR-135b	96	ENSBTAG00000001001
ANKRD6	bta-miR-339b	98	ENSBTAG00000003455
ANKRD6	bta-miR-339a	98	ENSBTAG00000003455
ANKRD6	bta-miR-378b	98	ENSBTAG00000003455
ANKRD65	bta-miR-484	98	ENSBTAG00000039055
ANKRD65	bta-miR-17-3p	96	ENSBTAG00000039055
ANKRD66	bta-miR-107	99	ENSBTAG00000047009
ANKRD66	bta-miR-432	99	ENSBTAG00000047009
ANKRD66	bta-miR-103	99	ENSBTAG00000047009
ANKRD9	bta-miR-20a	97	ENSBTAG00000010882
[truncated: 47,283 more rows]

## Sheet: Table S6c. Targetgene pre & cor
Table S6c. Differentially expressed genes which are both negatively correlated and predicted targets of miRNAs
miRNA	Gene Symbol	Gene stable ID	Correlation	p for correlation	p.FDR for correlation	context++ score percentile	Number of target genes for the miRNA	Number of miRNAs targeting the gene
bta-miR-X_46930	SLC25A46	ENSBTAG00000009667	-0.612177	0.0117159	0.021392	98	28	9
bta-miR-X_46930	COPS7B	ENSBTAG00000005207	-0.733908	0.00121031	0.00300313	99	28	8
bta-miR-X_46930	ZNF689	ENSBTAG00000018094	-0.609221	0.0122429	0.0222301	97	28	8
bta-miR-X_46930	ABCB10	ENSBTAG00000017053	-0.654228	0.00596873	0.0118888	96	28	6
bta-miR-X_46930	AP1S1	ENSBTAG00000014468	-0.552732	0.0263834	0.043528	97	28	5
bta-miR-X_46930	CCNG2	ENSBTAG00000021768	-0.620046	0.0103997	0.0192789	99	28	5
bta-miR-X_46930	CD9	ENSBTAG00000014764	-0.565477	0.0224382	0.0377662	97	28	5
bta-miR-X_46930	COPS8	ENSBTAG00000005854	-0.559103	0.0243499	0.0405725	98	28	5
bta-miR-X_46930	ARFGEF1	ENSBTAG00000014691	-0.602622	0.0134865	0.0241902	99	28	4
bta-miR-X_46930	BPTF	ENSBTAG00000014598	-0.638672	0.00774574	0.0149128	97	28	4
bta-miR-X_46930	CCDC62	ENSBTAG00000003527	-0.789524	0.000275496	0.000855302	97	28	4
bta-miR-X_46930	CEP55	ENSBTAG00000005129	-0.607542	0.0125504	0.0227168	98	28	4
bta-miR-X_46930	DHX40	ENSBTAG00000017868	-0.614756	0.011271	0.020681	97	28	4
bta-miR-X_46930	HNRNPA2B1	ENSBTAG00000005726	-0.630707	0.00880548	0.0166753	98	28	4
bta-miR-X_46930	LARS	ENSBTAG00000006765	-0.58018	0.0184697	0.0318477	97	28	4
bta-miR-X_46930	LSM8	ENSBTAG00000012649	-0.653997	0.00599249	0.0119299	96	28	4
bta-miR-X_46930	MAN1A2	ENSBTAG00000003586	-0.568173	0.0216654	0.036624	96	28	4
bta-miR-X_46930	MTERF4	ENSBTAG00000000784	-0.620622	0.0103081	0.0191305	98	28	4
bta-miR-X_46930	MYEF2	ENSBTAG00000008771	-0.549932	0.0273168	0.0448759	97	28	4
bta-miR-X_46930	PTP4A1	ENSBTAG00000002275	-0.579476	0.0186464	0.0321141	98	28	4
bta-miR-X_46930	RAB14	ENSBTAG00000017803	-0.56784	0.0217598	0.0367639	98	28	4
bta-miR-X_46930	RAB23	ENSBTAG00000005362	-0.61153	0.0118297	0.0215733	99	28	4
bta-miR-X_46930	RFX7	ENSBTAG00000000565	-0.544158	0.0293219	0.0477525	97	28	4
bta-miR-X_46930	RSRC2	ENSBTAG00000006118	-0.552842	0.0263471	0.0434753	98	28	4
bta-miR-X_46930	TOPORS	ENSBTAG00000005905	-0.567351	0.0218989	0.0369696	97	28	4
bta-miR-X_46930	UBA2	ENSBTAG00000002573	-0.592866	0.0155037	0.0273248	99	28	4
bta-miR-X_46930	WDR44	ENSBTAG00000018697	-0.5532	0.0262296	0.0433053	99	28	4
bta-miR-X_46930	WDR78	ENSBTAG00000005442	-0.626671	0.00938453	0.0176271	99	28	4
bta-miR-X_46893	PROSER2	ENSBTAG00000039571	-0.706841	0.00220141	0.00501776	98	28	3
bta-miR-X_46893	ATP9A	ENSBTAG00000007962	-0.582254	0.0179569	0.0310721	96	28	2
bta-miR-X_46893	RINL	ENSBTAG00000001775	-0.634524	0.00828423	0.0158117	99	28	2
bta-miR-X_46893	ZNF276	ENSBTAG00000001904	-0.593067	0.0154598	0.0272572	98	28	2
bta-miR-X_46893	ACADS	ENSBTAG00000007484	-0.658808	0.00551296	0.0110961	97	28	1
bta-miR-X_46893	ARVCF	ENSBTAG00000001473	-0.629043	0.00904061	0.0170627	96	28	1
bta-miR-X_46893	CADM2	ENSBTAG00000009219	-0.558458	0.0245502	0.0408649	99	28	1
bta-miR-X_46893	CBLN4	ENSBTAG00000017524	-0.564657	0.0226774	0.0381189	97	28	1
bta-miR-X_46893	DGAT1	ENSBTAG00000026356	-0.635826	0.00811215	0.0155253	96	28	1
bta-miR-X_46893	EFR3B	ENSBTAG00000007888	-0.651873	0.00621448	0.012313	96	28	1
bta-miR-X_46893	FAH	ENSBTAG00000012338	-0.635528	0.00815126	0.0155904	99	28	1
bta-miR-X_46893	FBXW5	ENSBTAG00000010515	-0.593268	0.0154161	0.0271896	98	28	1
bta-miR-X_46893	FLNB	ENSBTAG00000022004	-0.613014	0.01157	0.0211592	97	28	1
bta-miR-X_46893	FOXF2	ENSBTAG00000026896	-0.570345	0.0210579	0.0357229	97	28	1
bta-miR-X_46893	ITPKA	ENSBTAG00000001675	-0.542326	0.0299808	0.0486923	96	28	1
bta-miR-X_46893	KCNC4	ENSBTAG00000007352	-0.599826	0.0140421	0.0250589	96	28	1
bta-miR-X_46893	LRRC8A	ENSBTAG00000013030	-0.58774	0.0166538	0.0290899	98	28	1
bta-miR-X_46893	MAP3K3	ENSBTAG00000008151	-0.639822	0.00760152	0.0146709	97	28	1
bta-miR-X_46893	PEX6	ENSBTAG00000005532	-0.671828	0.00436711	0.00906586	98	28	1
bta-miR-X_46893	PLEKHH1	ENSBTAG00000018297	-0.647411	0.00670235	0.0131492	97	28	1
bta-miR-X_46893	PRPH	ENSBTAG00000017864	-0.567864	0.0217529	0.0367536	98	28	1
bta-miR-X_46893	SLC9A5	ENSBTAG00000039190	-0.653182	0.0060769	0.0120758	97	28	1
bta-miR-X_46893	TRANK1	ENSBTAG00000021452	-0.563447	0.0230341	0.0386436	96	28	1
bta-miR-X_46893	UNC5CL	ENSBTAG00000002919	-0.576141	0.019501	0.0333993	98	28	1
bta-miR-X_46893	VPS25	ENSBTAG00000019906	-0.572596	0.0204423	0.0348071	97	28	1
bta-miR-X_46893	VSTM4	ENSBTAG00000006288	-0.608897	0.0123019	0.0223235	97	28	1
bta-miR-X_46893	WHRN	ENSBTAG00000010107	-0.618312	0.0106793	0.0197305	96	28	1
bta-miR-X_46893	ZBTB7C	ENSBTAG00000013306	-0.581378	0.0181722	0.031398	98	28	1
bta-miR-X_45783	KCTD13	ENSBTAG00000015982	-0.572331	0.0205141	0.034914	98	2	9
bta-miR-X_45783	PAXIP1	ENSBTAG00000017505	-0.553671	0.0260757	0.0430824	96	2	9
bta-miR-99a-5p	AGO2	ENSBTAG00000001579	-0.548654	0.0277513	0.0455013	99	8	25
bta-miR-99a-5p	GRK4	ENSBTAG00000001505	-0.667587	0.00471708	0.00969223	97	8	7
bta-miR-99a-5p	SATB1	ENSBTAG00000021158	-0.660225	0.00537772	0.0108594	97	8	3
bta-miR-99a-5p	ABHD17A	ENSBTAG00000025277	-0.556529	0.0251565	0.0417481	98	8	1
bta-miR-99a-5p	BTD	ENSBTAG00000019129	-0.648578	0.00657194	0.0129265	98	8	1
bta-miR-99a-5p	CTDSPL	ENSBTAG00000013402	-0.550634	0.0270804	0.0445349	99	8	1
bta-miR-99a-5p	FAM50A	ENSBTAG00000033032	-0.582781	0.0178285	0.0308776	96	8	1
bta-miR-99a-5p	NR6A1	ENSBTAG00000040585	-0.567428	0.021877	0.0369373	97	8	1
bta-miR-99a-3p	CYP1A1	ENSBTAG00000001021	-0.547777	0.0280526	0.0459344	97	1	1
bta-miR-98	FAM222B	ENSBTAG00000047717	-0.551021	0.0269507	0.044348	96	16	3
bta-miR-98	LIPT2	ENSBTAG00000008227	-0.597549	0.0145079	0.0257837	99	16	3
bta-miR-98	AMT	ENSBTAG00000002321	-0.586615	0.0169148	0.0294884	96	16	2
bta-miR-98	KCTD17	ENSBTAG00000030646	-0.570864	0.0209148	0.0355103	99	16	2
bta-miR-98	KCTD21	ENSBTAG00000045601	-0.549605	0.0274277	0.0450355	98	16	2
bta-miR-98	RPUSD3	ENSBTAG00000007968	-0.545993	0.0286729	0.046824	99	16	2
bta-miR-98	ADRB2	ENSBTAG00000002144	-0.666488	0.00481137	0.00986002	99	16	1
bta-miR-98	EDN1	ENSBTAG00000008096	-0.614536	0.0113083	0.0207408	98	16	1
bta-miR-98	FBXL12	ENSBTAG00000025148	-0.569291	0.0213509	0.036158	98	16	1
bta-miR-98	MYO1F	ENSBTAG00000007661	-0.564229	0.0228032	0.0383041	98	16	1
bta-miR-98	QARS	ENSBTAG00000018928	-0.585542	0.0171667	0.0298724	98	16	1
bta-miR-98	SWSAP1	ENSBTAG00000008196	-0.581054	0.0182523	0.0315192	99	16	1
bta-miR-98	TRIM41	ENSBTAG00000019646	-0.59165	0.0157707	0.0277357	96	16	1
bta-miR-98	ZKSCAN2	ENSBTAG00000011162	-0.562063	0.0234472	0.0392506	96	16	1
bta-miR-98	ZNF341	ENSBTAG00000039313	-0.584765	0.017351	0.0301528	98	16	1
bta-miR-98	ZNF784	ENSBTAG00000016299	-0.642582	0.00726408	0.0141025	97	16	1
bta-miR-92b	AGO2	ENSBTAG00000001579	-0.702902	0.00238886	0.00538355	96	109	25
bta-miR-92b	AGO2	ENSBTAG00000001579	-0.702902	0.00238886	0.00538355	99	109	25
bta-miR-92b	SOX4	ENSBTAG00000046556	-0.780907	0.000355929	0.00106134	98	109	6
bta-miR-92b	KALRN	ENSBTAG00000002640	-0.799911	0.00019914	0.000651332	97	109	4
bta-miR-92b	LMBR1L	ENSBTAG00000044048	-0.695153	0.0027954	0.00616458	98	109	4
bta-miR-92b	CHST1	ENSBTAG00000003721	-0.782492	0.000339833	0.00102071	98	109	3
bta-miR-92b	FUT11	ENSBTAG00000002792	-0.554783	0.0257151	0.0425599	96	109	3
bta-miR-92b	SOSTDC1	ENSBTAG00000005377	-0.711186	0.00200864	0.00463732	96	109	3
bta-miR-92b	ASPH	ENSBTAG00000026283	-0.696974	0.00269519	0.00597352	96	109	2
bta-miR-92b	BTG2	ENSBTAG00000015711	-0.600219	0.013963	0.0249355	96	109	2
bta-miR-92b	BTG2	ENSBTAG00000015711	-0.600219	0.013963	0.0249355	96	109	2
bta-miR-92b	COL1A2	ENSBTAG00000013472	-0.769753	0.000487924	0.00138567	96	109	2
bta-miR-92b	DKK3	ENSBTAG00000004275	-0.671042	0.00443036	0.00917951	99	109	2
bta-miR-92b	FST	ENSBTAG00000003329	-0.648725	0.00655557	0.0128985	96	109	2
bta-miR-92b	GFPT2	ENSBTAG00000002215	-0.707876	0.00215421	0.00492499	96	109	2
bta-miR-92b	KAT2B	ENSBTAG00000000746	-0.732263	0.00125757	0.00310311	98	109	2
bta-miR-92b	NCKAP5	ENSBTAG00000005238	-0.608347	0.0124023	0.0224823	96	109	2
bta-miR-92b	NOVA1	ENSBTAG00000002170	-0.689217	0.00314319	0.0068212	97	109	2
bta-miR-92b	PKDCC	ENSBTAG00000019382	-0.828057	7.46355e-05	0.000287828	98	109	2
bta-miR-92b	RBPMS2	ENSBTAG00000011037	-0.718315	0.0017222	0.00406302	98	109	2
bta-miR-92b	RBPMS2	ENSBTAG00000011037	-0.718315	0.0017222	0.00406302	98	109	2
bta-miR-92b	SERTAD3	ENSBTAG00000010502	-0.705427	0.00226727	0.00514677	98	109	2
bta-miR-92b	SGIP1	ENSBTAG00000011091	-0.697659	0.00265827	0.0059029	97	109	2
bta-miR-92b	SRD5A1	ENSBTAG00000015478	-0.679618	0.00377874	0.00799829	96	109	2
bta-miR-92b	TEF	ENSBTAG00000016580	-0.819677	0.000101702	0.000371909	97	109	2
bta-miR-92b	TMEM143	ENSBTAG00000007107	-0.684702	0.0034304	0.00735662	97	109	2
bta-miR-92b	USP36	ENSBTAG00000021505	-0.768098	0.000510561	0.00143995	98	109	2
bta-miR-92b	AARS	ENSBTAG00000019810	-0.682313	0.00359068	0.00765287	99	109	1
bta-miR-92b	ADAM23	ENSBTAG00000019694	-0.681714	0.00363181	0.00772861	98	109	1
bta-miR-92b	ADCY3	ENSBTAG00000018705	-0.657028	0.00568664	0.0113991	97	109	1
bta-miR-92b	ADRB1	ENSBTAG00000001242	-0.769777	0.000487612	0.00138492	99	109	1
bta-miR-92b	AP1AR	ENSBTAG00000003941	-0.566409	0.0221688	0.0373685	97	109	1
bta-miR-92b	ARHGEF10	ENSBTAG00000008585	-0.794432	0.000236856	0.000753283	96	109	1
bta-miR-92b	ARRDC3	ENSBTAG00000007116	-0.563937	0.0228891	0.0384304	98	109	1
bta-miR-92b	ARRDC4	ENSBTAG00000018252	-0.563301	0.0230773	0.0387072	96	109	1
bta-miR-92b	BCAT2	ENSBTAG00000009172	-0.683713	0.00349602	0.00747804	99	109	1
bta-miR-92b	BGN	ENSBTAG00000005250	-0.697639	0.00265931	0.00590489	99	109	1
bta-miR-92b	BSDC1	ENSBTAG00000020655	-0.635165	0.00819909	0.0156701	97	109	1
bta-miR-92b	C11orf24	ENSBTAG00000004392	-0.775774	0.00041242	0.00120196	97	109	1
bta-miR-92b	CAMK2A	ENSBTAG00000020087	-0.603644	0.0132876	0.023878	98	109	1
bta-miR-92b	CBFA2T3	ENSBTAG00000010927	-0.796875	0.000219371	0.00070635	96	109	1
bta-miR-92b	CDK5R1	ENSBTAG00000004475	-0.645804	0.0068853	0.0134606	96	109	1
bta-miR-92b	CDKN1C	ENSBTAG00000031184	-0.739005	0.00107296	0.00270919	97	109	1
bta-miR-92b	CHCHD10	ENSBTAG00000022032	-0.703077	0.00238027	0.00536687	98	109	1
bta-miR-92b	CHMP7	ENSBTAG00000013528	-0.565427	0.0224528	0.0377878	96	109	1
bta-miR-92b	CRHBP	ENSBTAG00000020202	-0.644192	0.00707282	0.0137789	99	109	1
bta-miR-92b	DENND4B	ENSBTAG00000018711	-0.853561	2.60549e-05	0.000121446	96	109	1
bta-miR-92b	DHX32	ENSBTAG00000005795	-0.748655	0.000847818	0.00221588	99	109	1
bta-miR-92b	DNAJB12	ENSBTAG00000013651	-0.712087	0.00197045	0.00456139	96	109	1
bta-miR-92b	DNAJC4	ENSBTAG00000016560	-0.686478	0.00331502	0.00714226	99	109	1
bta-miR-92b	DSCAML1	ENSBTAG00000016692	-0.578823	0.0188113	0.0323626	97	109	1
bta-miR-92b	DUS2	ENSBTAG00000014644	-0.717826	0.00174071	0.00410046	99	109	1
bta-miR-92b	DUSP5	ENSBTAG00000020283	-0.671827	0.00436723	0.00906608	97	109	1
bta-miR-92b	ELOVL6	ENSBTAG00000010564	-0.605257	0.0129787	0.0233925	97	109	1
bta-miR-92b	FAM135A	ENSBTAG00000002171	-0.634752	0.00825384	0.0157612	96	109	1
bta-miR-92b	FAM20C	ENSBTAG00000003607	-0.739396	0.00106299	0.00268765	99	109	1
bta-miR-92b	FBXW7	ENSBTAG00000007953	-0.606125	0.0128146	0.0231338	99	109	1
bta-miR-92b	FNDC3B	ENSBTAG00000019376	-0.690207	0.00308285	0.00670793	97	109	1
bta-miR-92b	GATM	ENSBTAG00000005586	-0.769204	0.000495339	0.00140348	99	109	1
bta-miR-92b	GLYR1	ENSBTAG00000001731	-0.627176	0.00931035	0.0175055	96	109	1
bta-miR-92b	GOLGA3	ENSBTAG00000009755	-0.751402	0.000791347	0.00208951	98	109	1
bta-miR-92b	GOLGA4	ENSBTAG00000016563	-0.553291	0.0261998	0.043262	97	109	1
bta-miR-92b	GRAMD3	ENSBTAG00000014974	-0.662833	0.00513575	0.0104341	98	109	1
bta-miR-92b	HERPUD2	ENSBTAG00000015105	-0.600915	0.0138236	0.0247178	98	109	1
bta-miR-92b	IDH1	ENSBTAG00000020527	-0.606273	0.0127869	0.0230902	98	109	1
bta-miR-92b	INPP1	ENSBTAG00000007584	-0.608082	0.0124509	0.0225594	96	109	1
bta-miR-92b	INSIG1	ENSBTAG00000001592	-0.695324	0.00278587	0.00614643	96	109	1
bta-miR-92b	ITM2B	ENSBTAG00000003109	-0.683365	0.00351935	0.00752124	96	109	1
bta-miR-92b	KLF4	ENSBTAG00000020355	-0.689614	0.00311885	0.00677555	97	109	1
bta-miR-92b	KLHDC10	ENSBTAG00000000548	-0.6159	0.0110779	0.0203715	96	109	1
bta-miR-92b	LATS2	ENSBTAG00000014406	-0.741482	0.00101099	0.002575	97	109	1
bta-miR-92b	LHFPL2	ENSBTAG00000007374	-0.57555	0.0196554	0.0336307	96	109	1
bta-miR-92b	LMAN2L	ENSBTAG00000003975	-0.595748	0.0148847	0.0263683	96	109	1
bta-miR-92b	MIA3	ENSBTAG00000018824	-0.601488	0.0137097	0.0245397	99	109	1
bta-miR-92b	MPP1	ENSBTAG00000013046	-0.735027	0.00117899	0.00293649	97	109	1
bta-miR-92b	MVK	ENSBTAG00000005183	-0.776059	0.0004091	0.00119377	97	109	1
bta-miR-92b	NACC2	ENSBTAG00000020490	-0.711955	0.00197599	0.00457242	96	109	1
bta-miR-92b	NEFH	ENSBTAG00000013147	-0.639069	0.00769572	0.014829	96	109	1
bta-miR-92b	NEFM	ENSBTAG00000039530	-0.69005	0.00309238	0.00672587	99	109	1
bta-miR-92b	NKPD1	ENSBTAG00000020074	-0.802114	0.000185449	0.000613624	96	109	1
bta-miR-92b	NKX2-3	ENSBTAG00000021397	-0.729572	0.00133815	0.0032726	99	109	1
bta-miR-92b	NSMF	ENSBTAG00000030247	-0.851149	2.90155e-05	0.000132566	97	109	1
bta-miR-92b	PAPD7	ENSBTAG00000003381	-0.760541	0.000625223	0.00171001	99	109	1
bta-miR-92b	PCOLCE2	ENSBTAG00000016026	-0.622676	0.00998677	0.0186093	99	109	1
bta-miR-92b	PDE10A	ENSBTAG00000007758	-0.790385	0.000268367	0.000836651	96	109	1
bta-miR-92b	PEX11G	ENSBTAG00000018894	-0.758314	0.000662786	0.00179693	99	109	1
bta-miR-92b	PPP1R37	ENSBTAG00000018834	-0.725744	0.00145998	0.00352626	99	109	1
bta-miR-92b	PROB1	ENSBTAG00000030520	-0.770755	0.00047463	0.00135362	96	109	1
bta-miR-92b	PROCR	ENSBTAG00000008291	-0.567741	0.0217878	0.0368054	99	109	1
bta-miR-92b	RBM47	ENSBTAG00000002356	-0.732481	0.00125122	0.00308973	96	109	1
bta-miR-92b	REXO1	ENSBTAG00000020232	-0.766244	0.000536954	0.00150281	98	109	1
bta-miR-92b	RGS17	ENSBTAG00000009277	-0.672399	0.00432162	0.00898398	98	109	1
bta-miR-92b	RGS3	ENSBTAG00000004499	-0.755597	0.000711102	0.00190775	97	109	1
bta-miR-92b	RNF4	ENSBTAG00000027453	-0.731128	0.00129107	0.00317373	98	109	1
bta-miR-92b	RNPS1	ENSBTAG00000009969	-0.641271	0.00742284	0.0143703	97	109	1
bta-miR-92b	SMAD6	ENSBTAG00000000625	-0.795551	0.000228709	0.000731478	96	109	1
bta-miR-92b	SSFA2	ENSBTAG00000000937	-0.6391	0.00769183	0.0148225	97	109	1
bta-miR-92b	TCF21	ENSBTAG00000021827	-0.62235	0.0100372	0.0186913	99	109	1
bta-miR-92b	TEX2	ENSBTAG00000004723	-0.744918	0.000929893	0.00239758	98	109	1
bta-miR-92b	TMEM125	ENSBTAG00000021082	-0.706276	0.00222753	0.00506897	99	109	1
bta-miR-92b	TMEM255A	ENSBTAG00000017187	-0.604353	0.0131511	0.0236636	96	109	1
bta-miR-92b	TOB1	ENSBTAG00000000546	-0.665204	0.00492335	0.0100588	99	109	1
bta-miR-92b	TOB2	ENSBTAG00000015109	-0.748381	0.00085361	0.00222878	97	109	1
bta-miR-92b	TXNDC16	ENSBTAG00000010399	-0.594297	0.0151938	0.0268464	97	109	1
bta-miR-92b	UBE2Z	ENSBTAG00000018802	-0.647477	0.00669493	0.0131365	98	109	1
bta-miR-92b	USP28	ENSBTAG00000002323	-0.59763	0.0144911	0.0257577	98	109	1
bta-miR-92b	WASL	ENSBTAG00000004643	-0.570701	0.0209595	0.0355768	98	109	1
bta-miR-92b	WWP2	ENSBTAG00000018421	-0.79166	0.000258084	0.000809612	98	109	1
bta-miR-92b	ZDHHC5	ENSBTAG00000002381	-0.758759	0.000655141	0.00177931	97	109	1
bta-miR-874	AGO2	ENSBTAG00000001579	-0.553109	0.0262594	0.0433484	99	93	25
bta-miR-874	SLC2A4RG	ENSBTAG00000016664	-0.680155	0.00374061	0.00792839	96	93	4
bta-miR-874	ZADH2	ENSBTAG00000001724	-0.660217	0.00537844	0.0108606	98	93	4
bta-miR-874	GGACT	ENSBTAG00000046552	-0.62816	0.00916743	0.017271	98	93	3
bta-miR-874	GGACT	ENSBTAG00000046552	-0.62816	0.00916743	0.017271	98	93	3
bta-miR-874	AES	ENSBTAG00000031363	-0.620621	0.0103084	0.0191309	96	93	2
bta-miR-874	ANKZF1	ENSBTAG00000020610	-0.579817	0.0185606	0.0319849	99	93	2
bta-miR-874	AP5S1	ENSBTAG00000008439	-0.561857	0.0235092	0.0393416	96	93	2
bta-miR-874	C2CD2	ENSBTAG00000021259	-0.667976	0.00468407	0.00963342	97	93	2
bta-miR-874	CD34	ENSBTAG00000010562	-0.608817	0.0123164	0.0223464	96	93	2
bta-miR-874	CHST14	ENSBTAG00000004421	-0.59872	0.014267	0.0254091	97	93	2
bta-miR-874	COASY	ENSBTAG00000046746	-0.60469	0.0130866	0.0235622	98	93	2
bta-miR-874	CPSF4	ENSBTAG00000002090	-0.627771	0.00922372	0.0173635	97	93	2
bta-miR-874	CPSF4	ENSBTAG00000002090	-0.627771	0.00922372	0.0173635	98	93	2
bta-miR-874	DDAH2	ENSBTAG00000013530	-0.627513	0.00926121	0.0174249	96	93	2
bta-miR-874	ELMOD3	ENSBTAG00000021935	-0.636826	0.00798191	0.015308	98	93	2
bta-miR-874	FARP1	ENSBTAG00000000146	-0.596266	0.0147756	0.0261993	97	93	2
bta-miR-874	IRF9	ENSBTAG00000005816	-0.56534	0.0224783	0.0378253	99	93	2
bta-miR-874	KCNE4	ENSBTAG00000006432	-0.702065	0.00243032	0.00546399	97	93	2
bta-miR-874	KCTD21	ENSBTAG00000045601	-0.633544	0.0084156	0.0160299	96	93	2
bta-miR-874	KDM4A	ENSBTAG00000002078	-0.690739	0.00305085	0.00664782	96	93	2
bta-miR-874	PPP1CA	ENSBTAG00000040418	-0.607059	0.0126401	0.0228585	99	93	2
bta-miR-874	RIC8A	ENSBTAG00000002042	-0.578336	0.0189351	0.0325491	99	93	2
bta-miR-874	ZDHHC16	ENSBTAG00000012702	-0.607415	0.0125739	0.0227539	99	93	2
bta-miR-874	ZNF276	ENSBTAG00000001904	-0.628894	0.00906195	0.0170977	98	93	2
bta-miR-874	ADAMTS18	ENSBTAG00000001010	-0.58471	0.017364	0.0301726	96	93	1
bta-miR-874	ADCK5	ENSBTAG00000011064	-0.654659	0.00592461	0.0118124	98	93	1
bta-miR-874	AGFG2	ENSBTAG00000000713	-0.596567	0.0147125	0.0261014	97	93	1
bta-miR-874	ALPK3	ENSBTAG00000001618	-0.654523	0.00593852	0.0118365	96	93	1
bta-miR-874	ARHGAP4	ENSBTAG00000047531	-0.588442	0.0164923	0.0288429	98	93	1
bta-miR-874	ASB6	ENSBTAG00000008973	-0.539823	0.0308994	0.0499989	97	93	1
bta-miR-874	BCAR1	ENSBTAG00000012002	-0.543118	0.0296948	0.0482846	97	93	1
bta-miR-874	BCL2	ENSBTAG00000019302	-0.600999	0.013807	0.0246919	96	93	1
bta-miR-874	C10orf128	ENSBTAG00000006042	-0.551796	0.0266926	0.0439752	99	93	1
bta-miR-874	C19orf24	ENSBTAG00000046542	-0.549024	0.0276251	0.0453197	97	93	1
bta-miR-874	CACNB2	ENSBTAG00000022000	-0.564254	0.0227958	0.0382931	98	93	1
bta-miR-874	CC2D1B	ENSBTAG00000015896	-0.585557	0.0171632	0.029867	98	93	1
bta-miR-874	CD93	ENSBTAG00000004207	-0.579392	0.0186674	0.0321458	97	93	1
bta-miR-874	CENPBD1	ENSBTAG00000046987	-0.703395	0.00236472	0.00533666	98	93	1
bta-miR-874	CHID1	ENSBTAG00000009899	-0.56638	0.0221771	0.0373806	97	93	1
bta-miR-874	CHRNB3	ENSBTAG00000014050	-0.58845	0.0164906	0.0288403	97	93	1
bta-miR-874	CIDEB	ENSBTAG00000010236	-0.557897	0.0247252	0.0411201	99	93	1
bta-miR-874	CLPP	ENSBTAG00000014712	-0.563276	0.0230847	0.0387181	99	93	1
bta-miR-874	CNNM4	ENSBTAG00000019213	-0.557521	0.0248432	0.041292	97	93	1
bta-miR-874	COL4A6	ENSBTAG00000013760	-0.62072	0.0102926	0.0191054	96	93	1
bta-miR-874	COPG1	ENSBTAG00000013212	-0.586088	0.0170382	0.0296766	96	93	1
bta-miR-874	CREB3L3	ENSBTAG00000010215	-0.797001	0.000218497	0.000703985	96	93	1
bta-miR-874	DENND2A	ENSBTAG00000004799	-0.578571	0.0188753	0.0324589	97	93	1
bta-miR-874	DMTN	ENSBTAG00000045887	-0.625377	0.00957634	0.0179408	98	93	1
bta-miR-874	DNMT3A	ENSBTAG00000021143	-0.715043	0.00184924	0.0043191	96	93	1
bta-miR-874	DUSP3	ENSBTAG00000003966	-0.556756	0.0250844	0.0416433	96	93	1
bta-miR-874	ELK1	ENSBTAG00000015817	-0.571354	0.0207801	0.03531	97	93	1
bta-miR-874	FAM3A	ENSBTAG00000012747	-0.616545	0.0109701	0.0201984	97	93	1
bta-miR-874	FHL2	ENSBTAG00000001086	-0.545526	0.028837	0.0470589	99	93	1
bta-miR-874	GLI2	ENSBTAG00000011682	-0.62084	0.0102737	0.0190749	97	93	1
bta-miR-874	GNAT1	ENSBTAG00000018020	-0.666361	0.00482236	0.00987952	96	93	1
bta-miR-874	GPD1	ENSBTAG00000016296	-0.878237	7.6672e-06	4.53168e-05	98	93	1
bta-miR-874	GPN2	ENSBTAG00000014850	-0.552422	0.0264854	0.0436756	98	93	1
bta-miR-874	HIF1AN	ENSBTAG00000000092	-0.619689	0.0104569	0.0193713	97	93	1
bta-miR-874	HNF1A	ENSBTAG00000021795	-0.585628	0.0171463	0.0298413	97	93	1
bta-miR-874	HOMER2	ENSBTAG00000017715	-0.543244	0.0296495	0.0482201	98	93	1
bta-miR-874	IQUB	ENSBTAG00000004405	-0.547247	0.0282357	0.0461971	97	93	1
bta-miR-874	LHPP	ENSBTAG00000010957	-0.657742	0.00561644	0.0112768	97	93	1
bta-miR-874	MRC2	ENSBTAG00000015739	-0.600386	0.0139296	0.0248833	96	93	1
bta-miR-874	MTMR11	ENSBTAG00000012496	-0.548765	0.0277134	0.0454469	99	93	1
bta-miR-874	MYO9B	ENSBTAG00000011125	-0.697735	0.00265416	0.00589502	96	93	1
bta-miR-874	PDE4DIP	ENSBTAG00000001564	-0.606503	0.0127438	0.0230222	99	93	1
bta-miR-874	PLD3	ENSBTAG00000019150	-0.566075	0.022265	0.0375107	99	93	1
bta-miR-874	PPP2R5D	ENSBTAG00000005533	-0.568938	0.0214501	0.0363049	96	93	1
bta-miR-874	PTGER1	ENSBTAG00000017041	-0.71666	0.00178552	0.00419093	99	93	1
bta-miR-874	RALGDS	ENSBTAG00000004194	-0.630499	0.00883458	0.0167233	97	93	1
bta-miR-874	RHBDL3	ENSBTAG00000020992	-0.582951	0.0177871	0.0308149	96	93	1
bta-miR-874	RNF24	ENSBTAG00000007922	-0.624514	0.00970603	0.0181524	98	93	1
bta-miR-874	ROGDI	ENSBTAG00000016331	-0.751169	0.000796003	0.00209997	98	93	1
bta-miR-874	SARM1	ENSBTAG00000002816	-0.71116	0.00200975	0.00463953	96	93	1
bta-miR-874	SIN3B	ENSBTAG00000009330	-0.63987	0.00759559	0.0146609	96	93	1
bta-miR-874	SIX5	ENSBTAG00000013346	-0.57354	0.0201882	0.034428	97	93	1
bta-miR-874	SLC6A16	ENSBTAG00000030543	-0.606917	0.0126664	0.0229	99	93	1
bta-miR-874	SMARCB1	ENSBTAG00000009988	-0.565136	0.0225376	0.0379129	99	93	1
bta-miR-874	SYTL4	ENSBTAG00000005724	-0.566495	0.0221441	0.0373318	97	93	1
bta-miR-874	TACO1	ENSBTAG00000009885	-0.566822	0.0220502	0.0371933	99	93	1
bta-miR-874	TBC1D24	ENSBTAG00000005458	-0.632236	0.00859365	0.016325	98	93	1
bta-miR-874	THRA	ENSBTAG00000010745	-0.602444	0.0135213	0.0242447	96	93	1
bta-miR-874	TM7SF2	ENSBTAG00000005069	-0.572592	0.0204433	0.0348085	96	93	1
bta-miR-874	TNIK	ENSBTAG00000011742	-0.609644	0.0121664	0.0221088	98	93	1
bta-miR-874	TUSC2	ENSBTAG00000020962	-0.600723	0.0138621	0.024778	97	93	1
bta-miR-874	VWA1	ENSBTAG00000021294	-0.610669	0.0119826	0.0218167	96	93	1
bta-miR-874	ZC3H4	ENSBTAG00000009286	-0.622239	0.0100545	0.0187193	96	93	1
bta-miR-874	ZFYVE19	ENSBTAG00000013485	-0.588322	0.0165199	0.0288851	99	93	1
bta-miR-874	ZNF142	ENSBTAG00000026772	-0.677042	0.00396581	0.00833982	97	93	1
bta-miR-874	ZNF384	ENSBTAG00000017072	-0.664114	0.00502011	0.01023	98	93	1
bta-miR-874	ZNF394	ENSBTAG00000016190	-0.660821	0.00532162	0.010761	98	93	1
bta-miR-874	ZNF771	ENSBTAG00000021222	-0.617975	0.0107343	0.019819	99	93	1
bta-miR-769	CHSY3	ENSBTAG00000014661	-0.831259	6.60248e-05	0.000260121	96	98	5
bta-miR-769	COL13A1	ENSBTAG00000011741	-0.613877	0.0114211	0.0209212	96	98	4
bta-miR-769	NRIP3	ENSBTAG00000013366	-0.657807	0.00561007	0.0112657	96	98	4
bta-miR-769	RPL37	ENSBTAG00000005142	-0.567124	0.0219637	0.0370655	98	98	4
bta-miR-769	ZADH2	ENSBTAG00000001724	-0.853621	2.59852e-05	0.000121182	97	98	4
bta-miR-769	TGFA	ENSBTAG00000000783	-0.701171	0.00247523	0.0055508	99	98	3
bta-miR-769	TSC22D3	ENSBTAG00000045877	-0.729106	0.00135253	0.0033027	99	98	3
bta-miR-769	AKAP1	ENSBTAG00000025320	-0.726481	0.00143583	0.00347619	96	98	2
bta-miR-769	BAG2	ENSBTAG00000005355	-0.553095	0.026264	0.0433552	98	98	2
bta-miR-769	BYSL	ENSBTAG00000010101	-0.659437	0.00545257	0.0109905	98	98	2
bta-miR-769	CENPM	ENSBTAG00000009956	-0.561399	0.0236473	0.0395443	96	98	2
bta-miR-769	GNPTG	ENSBTAG00000014118	-0.661183	0.00528779	0.0107016	97	98	2
bta-miR-769	LEMD2	ENSBTAG00000015538	-0.804413	0.000172006	0.000576197	96	98	2
bta-miR-769	MAPK12	ENSBTAG00000019574	-0.750273	0.000814175	0.00214073	98	98	2
bta-miR-769	SERINC3	ENSBTAG00000002187	-0.567893	0.0217448	0.0367415	96	98	2
bta-miR-769	STAT1	ENSBTAG00000007867	-0.718458	0.00171682	0.00405211	97	98	2
bta-miR-769	TOR2A	ENSBTAG00000013510	-0.671037	0.00443081	0.00918033	97	98	2
bta-miR-769	ZNF691	ENSBTAG00000016028	-0.647134	0.00673362	0.0132024	97	98	2
bta-miR-769	AKT3	ENSBTAG00000017788	-0.543715	0.0294803	0.0479787	97	98	1
bta-miR-769	ALG2	ENSBTAG00000002454	-0.620463	0.0103333	0.0191714	96	98	1
bta-miR-769	BIN3	ENSBTAG00000005470	-0.796949	0.000218855	0.000704953	96	98	1
bta-miR-769	C15orf52	ENSBTAG00000013774	-0.664435	0.00499148	0.0101794	97	98	1
bta-miR-769	C1orf168	ENSBTAG00000009314	-0.624898	0.0096481	0.018058	99	98	1
bta-miR-769	CFI	ENSBTAG00000034501	-0.72721	0.0014123	0.00342729	98	98	1
bta-miR-769	CISD3	ENSBTAG00000046569	-0.639474	0.007645	0.0147439	97	98	1
bta-miR-769	CTLA4	ENSBTAG00000013170	-0.755606	0.000710939	0.00190738	96	98	1
bta-miR-769	CTNNBIP1	ENSBTAG00000005933	-0.698635	0.00260634	0.00580336	98	98	1
bta-miR-769	CYC1	ENSBTAG00000012232	-0.760131	0.000632004	0.00172575	97	98	1
bta-miR-769	DACT3	ENSBTAG00000030705	-0.564723	0.0226581	0.0380904	98	98	1
bta-miR-769	DCAF10	ENSBTAG00000014934	-0.583919	0.0175534	0.0304605	96	98	1
bta-miR-769	DKK2	ENSBTAG00000012969	-0.710988	0.00201712	0.00465414	97	98	1
bta-miR-769	EFNA4	ENSBTAG00000010673	-0.795988	0.00022559	0.000723104	96	98	1
bta-miR-769	ENDOU	ENSBTAG00000012275	-0.568961	0.0214436	0.0362953	97	98	1
bta-miR-769	ENOSF1	ENSBTAG00000007000	-0.743436	0.000964183	0.00247285	97	98	1
bta-miR-769	EVL	ENSBTAG00000009293	-0.84878	3.21939e-05	0.000144291	99	98	1
bta-miR-769	FAM213A	ENSBTAG00000021416	-0.665938	0.00485904	0.00994472	99	98	1
bta-miR-769	FAM49A	ENSBTAG00000012779	-0.743669	0.000958728	0.0024609	98	98	1
bta-miR-769	FBXO18	ENSBTAG00000004147	-0.793414	0.000244482	0.000773598	99	98	1
bta-miR-769	FLOT1	ENSBTAG00000009960	-0.725832	0.00145707	0.00352025	99	98	1
bta-miR-769	FOXA2	ENSBTAG00000012407	-0.615443	0.0111547	0.0204946	98	98	1
bta-miR-769	GTPBP3	ENSBTAG00000004200	-0.737339	0.00111639	0.00280261	99	98	1
bta-miR-769	HEXIM2	ENSBTAG00000024974	-0.663804	0.00504787	0.0102791	99	98	1
bta-miR-769	HLF	ENSBTAG00000006618	-0.675789	0.00405943	0.00851006	97	98	1
bta-miR-769	HYKK	ENSBTAG00000001786	-0.705586	0.00225978	0.00513213	98	98	1
bta-miR-769	IRAK2	ENSBTAG00000006193	-0.615243	0.0111884	0.0205487	97	98	1
bta-miR-769	IRAK3	ENSBTAG00000007636	-0.737767	0.00110509	0.00277835	96	98	1
bta-miR-769	ISOC1	ENSBTAG00000000341	-0.735986	0.00115268	0.00288033	99	98	1
bta-miR-769	ISX	ENSBTAG00000007674	-0.786076	0.000305649	0.000933446	96	98	1
bta-miR-769	LRRTM2	ENSBTAG00000014192	-0.667968	0.00468475	0.00963463	96	98	1
bta-miR-769	LSM12	ENSBTAG00000016252	-0.557723	0.0247799	0.0411998	98	98	1
bta-miR-769	MAPK7	ENSBTAG00000001014	-0.775789	0.00041225	0.00120154	97	98	1
bta-miR-769	MBOAT1	ENSBTAG00000016519	-0.767825	0.000514378	0.00144907	96	98	1
bta-miR-769	MDH2	ENSBTAG00000009462	-0.736606	0.00113593	0.0028445	96	98	1
bta-miR-769	METRNL	ENSBTAG00000004787	-0.729058	0.00135401	0.00330578	99	98	1
bta-miR-769	MFAP4	ENSBTAG00000006187	-0.636877	0.00797527	0.0152969	97	98	1
bta-miR-769	MMACHC	ENSBTAG00000017027	-0.836836	5.30091e-05	0.000217089	99	98	1
bta-miR-769	MPRIP	ENSBTAG00000010534	-0.779309	0.000372789	0.0011036	98	98	1
bta-miR-769	MTFR1	ENSBTAG00000008629	-0.673202	0.00425836	0.00887	99	98	1
bta-miR-769	NGRN	ENSBTAG00000014505	-0.647282	0.00671684	0.0131738	97	98	1
bta-miR-769	NNAT	ENSBTAG00000003212	-0.702071	0.00243005	0.00546346	99	98	1
bta-miR-769	NSFL1C	ENSBTAG00000006533	-0.598256	0.0143621	0.0255571	99	98	1
bta-miR-769	PAPLN	ENSBTAG00000011680	-0.754789	0.000726006	0.00194172	96	98	1
bta-miR-769	PDZD11	ENSBTAG00000012860	-0.580779	0.0183206	0.0316224	99	98	1
bta-miR-769	PGPEP1	ENSBTAG00000002566	-0.799464	0.000202015	0.000659192	98	98	1
bta-miR-769	PLIN2	ENSBTAG00000005718	-0.544509	0.029197	0.0475739	98	98	1
bta-miR-769	POLR2F	ENSBTAG00000004820	-0.626109	0.00946746	0.0177628	97	98	1
bta-miR-769	PTGFR	ENSBTAG00000015902	-0.675278	0.00409807	0.00858019	99	98	1
bta-miR-769	PYCR1	ENSBTAG00000000042	-0.620492	0.0103288	0.019164	99	98	1
bta-miR-769	QDPR	ENSBTAG00000040333	-0.710669	0.00203082	0.00468128	97	98	1
bta-miR-769	RAB13	ENSBTAG00000017604	-0.728408	0.00137429	0.00334819	96	98	1
bta-miR-769	RASSF6	ENSBTAG00000011935	-0.750704	0.000805391	0.00212106	96	98	1
bta-miR-769	RCAN1	ENSBTAG00000020035	-0.699813	0.00254474	0.00568496	98	98	1
bta-miR-769	RFK	ENSBTAG00000019345	-0.586811	0.0168691	0.0294187	99	98	1
bta-miR-769	RWDD2B	ENSBTAG00000020121	-0.55103	0.0269477	0.0443437	98	98	1
bta-miR-769	SAR1B	ENSBTAG00000021226	-0.594545	0.0151407	0.0267642	99	98	1
bta-miR-769	SERPINH1	ENSBTAG00000001027	-0.745593	0.0009146	0.00236391	96	98	1
bta-miR-769	SERTAD4	ENSBTAG00000010850	-0.715382	0.00183571	0.00429195	99	98	1
bta-miR-769	SH3GL2	ENSBTAG00000014103	-0.72697	0.00142003	0.00344338	97	98	1
bta-miR-769	SLC16A5	ENSBTAG00000001110	-0.77552	0.000415402	0.00120929	97	98	1
bta-miR-769	SLC17A5	ENSBTAG00000044053	-0.694386	0.00283851	0.00624653	98	98	1
bta-miR-769	SLC7A6OS	ENSBTAG00000009636	-0.603497	0.0133161	0.0239229	99	98	1
bta-miR-769	SMIM4	ENSBTAG00000044079	-0.581037	0.0182564	0.0315253	96	98	1
bta-miR-769	SNTB2	ENSBTAG00000001654	-0.72236	0.00157507	0.00376334	96	98	1
bta-miR-769	SORBS3	ENSBTAG00000014401	-0.75958	0.000641215	0.00174709	96	98	1
bta-miR-769	SPIRE1	ENSBTAG00000010542	-0.718864	0.00170161	0.0040213	99	98	1
bta-miR-769	SPIRE2	ENSBTAG00000040356	-0.729578	0.00133797	0.00327222	96	98	1
bta-miR-769	SRA1	ENSBTAG00000001449	-0.69659	0.00271606	0.00601337	98	98	1
bta-miR-769	TBC1D13	ENSBTAG00000012480	-0.661464	0.0052616	0.0106556	96	98	1
bta-miR-769	TMC5	ENSBTAG00000002097	-0.721918	0.0015906	0.00379514	97	98	1
bta-miR-769	TMEM106A	ENSBTAG00000006801	-0.771104	0.000470073	0.00134261	98	98	1
bta-miR-769	TRAF4	ENSBTAG00000038990	-0.776127	0.000408323	0.00119186	98	98	1
bta-miR-769	TSKU	ENSBTAG00000001537	-0.654711	0.00591924	0.0118031	96	98	1
bta-miR-769	TTC26	ENSBTAG00000016373	-0.587521	0.0167043	0.0291671	97	98	1
bta-miR-769	TTC39A	ENSBTAG00000002451	-0.726428	0.00143757	0.0034798	97	98	1
bta-miR-769	USP4	ENSBTAG00000011899	-0.786418	0.000302546	0.000925471	98	98	1
bta-miR-769	ZBTB12	ENSBTAG00000032031	-0.762843	0.000588254	0.00162374	98	98	1
bta-miR-769	ZNF574	ENSBTAG00000021789	-0.74094	0.00102429	0.00260388	96	98	1
bta-miR-769	ZSCAN2	ENSBTAG00000001385	-0.707709	0.00216174	0.0049398	97	98	1
bta-miR-6119-5p	AGO2	ENSBTAG00000001579	-0.542801	0.0298092	0.0484479	99	14	25
bta-miR-6119-5p	AGO2	ENSBTAG00000001579	-0.542801	0.0298092	0.0484479	99	14	25
bta-miR-6119-5p	AGO2	ENSBTAG00000001579	-0.542801	0.0298092	0.0484479	99	14	25
bta-miR-6119-5p	LURAP1	ENSBTAG00000024144	-0.722885	0.00155674	0.00372573	96	14	4
bta-miR-6119-5p	DUSP4	ENSBTAG00000044208	-0.648502	0.0065803	0.0129407	98	14	2
bta-miR-6119-5p	RPUSD3	ENSBTAG00000007968	-0.553176	0.0262374	0.0433165	99	14	2
bta-miR-6119-5p	ACAA1	ENSBTAG00000018283	-0.547985	0.0279811	0.0458317	97	14	1
bta-miR-6119-5p	CALN1	ENSBTAG00000043969	-0.55407	0.0259458	0.0428943	97	14	1
bta-miR-6119-5p	EGLN2	ENSBTAG00000017996	-0.620219	0.0103721	0.0192341	99	14	1
bta-miR-6119-5p	FKRP	ENSBTAG00000013985	-0.563737	0.0229482	0.0385173	97	14	1
bta-miR-6119-5p	KIF7	ENSBTAG00000002440	-0.568549	0.0215594	0.036467	96	14	1
bta-miR-6119-5p	NT5C3B	ENSBTAG00000011456	-0.561066	0.0237485	0.0396925	96	14	1
bta-miR-6119-5p	USP21	ENSBTAG00000021893	-0.544562	0.0291779	0.0475467	98	14	1
bta-miR-6119-5p	WDR45	ENSBTAG00000002563	-0.560665	0.0238704	0.0398707	96	14	1
bta-miR-502b	BUB3	ENSBTAG00000017913	-0.621056	0.0102396	0.0190197	99	51	5
bta-miR-502b	FAM222B	ENSBTAG00000047717	-0.618247	0.0106899	0.0197475	96	51	3
bta-miR-502b	INHBB	ENSBTAG00000032017	-0.550142	0.0272459	0.0447737	96	51	3
bta-miR-502b	AP5S1	ENSBTAG00000008439	-0.548887	0.0276719	0.045387	96	51	2
bta-miR-502b	BOD1L1	ENSBTAG00000004316	-0.599177	0.0141738	0.025264	98	51	2
bta-miR-502b	BYSL	ENSBTAG00000010101	-0.636133	0.0080719	0.0154582	98	51	2
bta-miR-502b	CD34	ENSBTAG00000010562	-0.58699	0.0168274	0.0293551	96	51	2
bta-miR-502b	DKK3	ENSBTAG00000004275	-0.552564	0.0264385	0.0436077	96	51	2
bta-miR-502b	DUSP4	ENSBTAG00000044208	-0.676394	0.00401395	0.00842743	98	51	2
bta-miR-502b	PEX19	ENSBTAG00000007537	-0.561667	0.0235663	0.0394255	96	51	2
bta-miR-502b	PGAP2	ENSBTAG00000008433	-0.694899	0.00280961	0.00619159	96	51	2
bta-miR-502b	PPP1CA	ENSBTAG00000040418	-0.677326	0.00394478	0.00830157	97	51	2
bta-miR-502b	RINL	ENSBTAG00000001775	-0.599924	0.0140224	0.025028	99	51	2
bta-miR-502b	TEF	ENSBTAG00000016580	-0.61333	0.0115154	0.0210719	97	51	2
bta-miR-502b	TPD52L2	ENSBTAG00000021232	-0.549834	0.0273502	0.044924	98	51	2
bta-miR-502b	UBA52	ENSBTAG00000007737	-0.580229	0.0184574	0.0318292	99	51	2
bta-miR-502b	UBA52	ENSBTAG00000007737	-0.580229	0.0184574	0.0318292	97	51	2
bta-miR-502b	ZBTB37	ENSBTAG00000004361	-0.550118	0.0272543	0.0447857	96	51	2
bta-miR-502b	A4GALT	ENSBTAG00000026497	-0.612307	0.0116932	0.0213558	97	51	1
bta-miR-502b	ANKS3	ENSBTAG00000006593	-0.565039	0.0225657	0.0379543	96	51	1
bta-miR-502b	AZGP1	ENSBTAG00000026236	-0.57079	0.020935	0.0355403	97	51	1
bta-miR-502b	BDH1	ENSBTAG00000000448	-0.601616	0.0136845	0.0245003	96	51	1
bta-miR-502b	C2orf68	ENSBTAG00000018291	-0.568224	0.0216509	0.0366025	99	51	1
bta-miR-502b	CNPPD1	ENSBTAG00000012619	-0.624173	0.00975762	0.0182365	97	51	1
bta-miR-502b	COMMD7	ENSBTAG00000016427	-0.586009	0.0170566	0.0297047	97	51	1
bta-miR-502b	COX19	ENSBTAG00000015253	-0.633716	0.00839248	0.0159915	96	51	1
bta-miR-502b	CTNNBL1	ENSBTAG00000007658	-0.601336	0.0137399	0.024587	96	51	1
bta-miR-502b	DYNLL2	ENSBTAG00000025313	-0.557597	0.0248193	0.0412572	98	51	1
bta-miR-502b	EBPL	ENSBTAG00000018410	-0.573279	0.0202583	0.0345326	96	51	1
bta-miR-502b	EGR3	ENSBTAG00000019293	-0.591886	0.0157186	0.0276556	96	51	1
bta-miR-502b	EIF2B2	ENSBTAG00000008664	-0.581722	0.0180875	0.0312696	98	51	1
bta-miR-502b	ENGASE	ENSBTAG00000006277	-0.611152	0.0118967	0.0216799	96	51	1
bta-miR-502b	FLI1	ENSBTAG00000008283	-0.67338	0.00424437	0.00884476	98	51	1
bta-miR-502b	FZD1	ENSBTAG00000002107	-0.584065	0.0175183	0.0304072	96	51	1
bta-miR-502b	HMGXB4	ENSBTAG00000010533	-0.552657	0.0264081	0.0435637	96	51	1
bta-miR-502b	IDNK	ENSBTAG00000047103	-0.572839	0.0203766	0.0347092	98	51	1
bta-miR-502b	IL17RA	ENSBTAG00000011067	-0.552195	0.0265605	0.0437841	98	51	1
bta-miR-502b	KLF11	ENSBTAG00000046218	-0.599943	0.0140187	0.0250223	97	51	1
bta-miR-502b	KLF16	ENSBTAG00000038055	-0.637312	0.00791917	0.0152032	98	51	1
bta-miR-502b	LAYN	ENSBTAG00000017901	-0.6756	0.0040737	0.00853596	96	51	1
bta-miR-502b	NUDT8	ENSBTAG00000011809	-0.674552	0.00415354	0.00868057	96	51	1
bta-miR-502b	OTUD3	ENSBTAG00000017108	-0.557634	0.0248078	0.0412405	97	51	1
bta-miR-502b	PABPN1	ENSBTAG00000006884	-0.570936	0.020895	0.035481	98	51	1
bta-miR-502b	PUSL1	ENSBTAG00000007619	-0.66357	0.00506898	0.0103164	96	51	1
bta-miR-502b	RAD51D	ENSBTAG00000019082	-0.618841	0.0105933	0.0195916	96	51	1
bta-miR-502b	SH3PXD2A	ENSBTAG00000044153	-0.572253	0.0205351	0.0349454	96	51	1
bta-miR-502b	STK11	ENSBTAG00000011639	-0.64978	0.00643967	0.0127	98	51	1
bta-miR-502b	TFE3	ENSBTAG00000008523	-0.580696	0.018341	0.0316534	96	51	1
bta-miR-502b	TRIM7	ENSBTAG00000020954	-0.577406	0.0191733	0.0329071	98	51	1
bta-miR-502b	TTYH3	ENSBTAG00000005934	-0.592301	0.0156272	0.027515	96	51	1
bta-miR-502b	UBAP2L	ENSBTAG00000004271	-0.630239	0.0088711	0.0167837	99	51	1
bta-miR-494	BCAT1	ENSBTAG00000013825	-0.656375	0.00575144	0.0115118	96	3	1
bta-miR-494	ENAM	ENSBTAG00000010346	-0.549403	0.0274961	0.045134	97	3	1
bta-miR-494	GPC2	ENSBTAG00000008869	-0.578055	0.0190069	0.0326571	98	3	1
bta-miR-484	ACHE	ENSBTAG00000001139	-0.622647	0.00999126	0.0186166	98	6	3
bta-miR-484	IL34	ENSBTAG00000009357	-0.65793	0.00559806	0.0112447	99	6	2
bta-miR-484	KCTD17	ENSBTAG00000030646	-0.629611	0.00895977	0.0169297	98	6	2
bta-miR-484	ABI3	ENSBTAG00000000032	-0.567272	0.0219214	0.0370029	98	6	1
bta-miR-484	FXYD7	ENSBTAG00000018326	-0.592307	0.015626	0.0275131	99	6	1
bta-miR-484	PADI2	ENSBTAG00000003403	-0.546229	0.0285905	0.0467057	97	6	1
bta-miR-455-5p	RGS18	ENSBTAG00000013064	-0.564517	0.0227184	0.0381793	96	1	3
bta-miR-455-3p	IL27RA	ENSBTAG00000016933	-0.585784	0.0171095	0.0297853	98	22	3
bta-miR-455-3p	LHFPL4	ENSBTAG00000010916	-0.626009	0.00948221	0.0177869	98	22	3
bta-miR-455-3p	SALL1	ENSBTAG00000008544	-0.542735	0.0298328	0.0484815	98	22	3
bta-miR-455-3p	TMEM206	ENSBTAG00000000758	-0.595718	0.0148912	0.0263783	96	22	3
bta-miR-455-3p	DDAH2	ENSBTAG00000013530	-0.540103	0.0307956	0.0498514	97	22	2
bta-miR-455-3p	EML2	ENSBTAG00000015764	-0.570503	0.0210142	0.035658	96	22	2
bta-miR-455-3p	PCBP2	ENSBTAG00000020757	-0.624124	0.00976505	0.0182486	97	22	2
bta-miR-455-3p	TAZ	ENSBTAG00000007456	-0.582144	0.0179838	0.0311128	98	22	2
bta-miR-455-3p	ZNF593	ENSBTAG00000009562	-0.540407	0.0306833	0.0496917	96	22	2
bta-miR-455-3p	AGMAT	ENSBTAG00000002478	-0.596484	0.0147299	0.0261284	97	22	1
bta-miR-455-3p	BCL2L12	ENSBTAG00000006638	-0.555008	0.0256424	0.0424542	99	22	1
bta-miR-455-3p	DMAP1	ENSBTAG00000005912	-0.613634	0.0114629	0.0209881	97	22	1
bta-miR-455-3p	FARS2	ENSBTAG00000018072	-0.56032	0.0239756	0.0400248	98	22	1
bta-miR-455-3p	FBXO42	ENSBTAG00000008510	-0.565922	0.0223092	0.0375758	98	22	1
bta-miR-455-3p	GTF3C2	ENSBTAG00000017283	-0.608548	0.0123654	0.0224241	97	22	1
bta-miR-455-3p	IRAK1BP1	ENSBTAG00000020825	-0.637251	0.00792696	0.0152162	98	22	1
bta-miR-455-3p	KSR1	ENSBTAG00000006601	-0.540073	0.0308069	0.0498675	96	22	1
bta-miR-455-3p	SLC22A4	ENSBTAG00000031209	-0.627819	0.00921678	0.0173521	96	22	1
bta-miR-455-3p	TUBG1	ENSBTAG00000048152	-0.549463	0.0274757	0.0451047	96	22	1
bta-miR-455-3p	UROC1	ENSBTAG00000008774	-0.626566	0.00939994	0.0176523	99	22	1
bta-miR-455-3p	USP20	ENSBTAG00000020311	-0.762235	0.000597843	0.00164619	96	22	1
bta-miR-455-3p	WBP1	ENSBTAG00000001843	-0.555986	0.0253291	0.041999	98	22	1
bta-miR-432	CNR2	ENSBTAG00000019371	-0.624507	0.00970711	0.0181542	96	1	1
bta-miR-425-3p	RRAD	ENSBTAG00000013929	-0.578358	0.0189294	0.0325405	96	23	3
bta-miR-425-3p	C21orf2	ENSBTAG00000019589	-0.638841	0.00772452	0.0148772	98	23	2
bta-miR-425-3p	C21orf2	ENSBTAG00000019589	-0.638841	0.00772452	0.0148772	97	23	2
bta-miR-425-3p	SH3BGRL2	ENSBTAG00000018634	-0.711068	0.00201368	0.00464731	97	23	2
bta-miR-425-3p	WIPI2	ENSBTAG00000012049	-0.747155	0.000880002	0.00228742	96	23	2
bta-miR-425-3p	ACOXL	ENSBTAG00000004297	-0.692353	0.00295534	0.00646771	99	23	1
bta-miR-425-3p	ATG9B	ENSBTAG00000012031	-0.551134	0.0269132	0.0442938	97	23	1
bta-miR-425-3p	BOC	ENSBTAG00000013909	-0.711723	0.00198581	0.00459194	99	23	1
bta-miR-425-3p	CYB561A3	ENSBTAG00000018202	-0.724192	0.00151186	0.00363339	96	23	1
bta-miR-425-3p	EGFLAM	ENSBTAG00000019595	-0.730159	0.00132023	0.00323501	96	23	1
bta-miR-425-3p	F11R	ENSBTAG00000017846	-0.729013	0.00135539	0.00330869	96	23	1
bta-miR-425-3p	KCTD15	ENSBTAG00000017956	-0.771319	0.000467272	0.00133584	97	23	1
bta-miR-425-3p	LIMA1	ENSBTAG00000012342	-0.682151	0.00360175	0.00767326	97	23	1
bta-miR-425-3p	MYBPC2	ENSBTAG00000020080	-0.879841	7.01827e-06	4.22301e-05	99	23	1
bta-miR-425-3p	NOTCH2	ENSBTAG00000007909	-0.771375	0.000466551	0.0013341	96	23	1
bta-miR-425-3p	NRARP	ENSBTAG00000046122	-0.63866	0.00774733	0.0149155	97	23	1
bta-miR-425-3p	PALLD	ENSBTAG00000001081	-0.766188	0.000537757	0.00150471	97	23	1
bta-miR-425-3p	SEC31A	ENSBTAG00000020525	-0.738762	0.00107921	0.00272266	98	23	1
bta-miR-425-3p	SH3BP5L	ENSBTAG00000002645	-0.765093	0.000553889	0.0015429	96	23	1
bta-miR-425-3p	SSBP3	ENSBTAG00000010717	-0.672155	0.00434106	0.00901897	97	23	1
bta-miR-425-3p	SUMF1	ENSBTAG00000039855	-0.713799	0.0018995	0.0044199	97	23	1
bta-miR-425-3p	TMEM100	ENSBTAG00000009292	-0.638283	0.00779502	0.0149954	99	23	1
bta-miR-425-3p	WHSC1L1	ENSBTAG00000001529	-0.751935	0.000780761	0.00206568	96	23	1
bta-miR-421	GRK4	ENSBTAG00000001505	-0.588647	0.0164455	0.0287712	97	20	7
bta-miR-421	SH3TC2	ENSBTAG00000017151	-0.625713	0.00952628	0.017859	96	20	6
bta-miR-421	GREM1	ENSBTAG00000046604	-0.557083	0.0249811	0.0414928	98	20	5
bta-miR-421	GREM1	ENSBTAG00000046604	-0.557083	0.0249811	0.0414928	98	20	5
bta-miR-421	TMEM25	ENSBTAG00000012940	-0.640594	0.00750589	0.0145101	97	20	3
bta-miR-421	SLC39A14	ENSBTAG00000019225	-0.552891	0.0263311	0.0434523	98	20	2
bta-miR-421	SLC39A14	ENSBTAG00000019225	-0.552891	0.0263311	0.0434523	97	20	2
bta-miR-421	ADO	ENSBTAG00000045717	-0.550944	0.0269766	0.0443853	96	20	1
bta-miR-421	BMF	ENSBTAG00000012180	-0.558425	0.0245603	0.0408795	97	20	1
bta-miR-421	CBY1	ENSBTAG00000006588	-0.571268	0.0208038	0.0353453	99	20	1
bta-miR-421	CLSTN2	ENSBTAG00000008714	-0.58229	0.0179481	0.0310587	96	20	1
bta-miR-421	HAUS7	ENSBTAG00000014095	-0.555981	0.0253308	0.0420015	96	20	1
bta-miR-421	IP6K2	ENSBTAG00000021853	-0.558586	0.0245104	0.0408068	96	20	1
bta-miR-421	MDC1	ENSBTAG00000025526	-0.622482	0.0100169	0.0186583	96	20	1
bta-miR-421	MED22	ENSBTAG00000011556	-0.580155	0.0184759	0.031857	97	20	1
bta-miR-421	NADK	ENSBTAG00000000212	-0.5585	0.0245371	0.0408458	99	20	1
bta-miR-421	PLK1	ENSBTAG00000014453	-0.549973	0.027303	0.044856	97	20	1
bta-miR-421	PPP1R35	ENSBTAG00000026243	-0.547476	0.0281566	0.0460837	97	20	1
bta-miR-421	SAP25	ENSBTAG00000039601	-0.687096	0.00327557	0.00706877	98	20	1
bta-miR-421	SIDT2	ENSBTAG00000007192	-0.614996	0.0112303	0.0206158	96	20	1
bta-miR-411c-3p	CCNA1	ENSBTAG00000007284	-0.564501	0.0227233	0.0381864	98	10	2
bta-miR-411c-3p	GPR137B	ENSBTAG00000000830	-0.715127	0.00184588	0.00431237	97	10	2
bta-miR-411c-3p	METTL23	ENSBTAG00000044138	-0.553968	0.025979	0.0429424	97	10	2
bta-miR-411c-3p	PARG	ENSBTAG00000023018	-0.561072	0.0237465	0.0396896	96	10	2
bta-miR-411c-3p	PXMP4	ENSBTAG00000038738	-0.571582	0.0207179	0.0352176	98	10	2
bta-miR-411c-3p	CCNE1	ENSBTAG00000004735	-0.676744	0.00398785	0.00837996	96	10	1
bta-miR-411c-3p	HPS5	ENSBTAG00000005147	-0.542758	0.0298245	0.0484696	97	10	1
bta-miR-411c-3p	IL2RA	ENSBTAG00000020892	-0.679818	0.00376448	0.00797214	96	10	1
bta-miR-411c-3p	MUC20	ENSBTAG00000032819	-0.631245	0.00873042	0.0165513	97	10	1
bta-miR-411c-3p	SS18	ENSBTAG00000011531	-0.552627	0.0264178	0.0435778	96	10	1
bta-miR-4_36115	DDX51	ENSBTAG00000017219	-0.539986	0.0308393	0.0499133	97	1	1
bta-miR-4_35890	ABCA1	ENSBTAG00000020661	-0.611086	0.0119084	0.0216986	97	5	1
bta-miR-4_35890	FAT2	ENSBTAG00000003498	-0.651357	0.00626946	0.0124076	96	5	1
bta-miR-4_35890	NTRK2	ENSBTAG00000010647	-0.558225	0.0246227	0.0409708	98	5	1
bta-miR-4_35890	SORL1	ENSBTAG00000014611	-0.613391	0.0115048	0.0210549	98	5	1
bta-miR-4_35890	STAC3	ENSBTAG00000018358	-0.583282	0.0177068	0.0306931	97	5	1
bta-miR-376e	AP1S2	ENSBTAG00000020420	-0.565321	0.0224836	0.0378331	96	1	1
bta-miR-374b	AGO2	ENSBTAG00000001579	-0.669716	0.00453869	0.00937365	99	48	25
bta-miR-374b	SH3TC2	ENSBTAG00000017151	-0.833663	6.01198e-05	0.000240788	97	48	6
bta-miR-374b	BUB3	ENSBTAG00000017913	-0.779729	0.000368286	0.00109233	97	48	5
bta-miR-374b	CHSY3	ENSBTAG00000014661	-0.655276	0.00586189	0.0117037	98	48	5
bta-miR-374b	LTBP1	ENSBTAG00000019839	-0.551835	0.0266797	0.0439565	96	48	4
bta-miR-374b	FAM222B	ENSBTAG00000047717	-0.589618	0.0162248	0.0284334	99	48	3
bta-miR-374b	HPS6	ENSBTAG00000021942	-0.688266	0.003202	0.00693127	96	48	3
bta-miR-374b	LIPT2	ENSBTAG00000008227	-0.715155	0.00184475	0.0043101	97	48	3
bta-miR-374b	PPM1D	ENSBTAG00000009427	-0.610439	0.0120237	0.021882	96	48	3
bta-miR-374b	RBM38	ENSBTAG00000008105	-0.683225	0.00352878	0.00753867	98	48	3
bta-miR-374b	RNF214	ENSBTAG00000019358	-0.592447	0.0155952	0.0274658	96	48	3
bta-miR-374b	STMN2	ENSBTAG00000020099	-0.627171	0.00931111	0.0175067	98	48	3
bta-miR-374b	TMEM185A	ENSBTAG00000006818	-0.613661	0.0114582	0.0209805	97	48	3
bta-miR-374b	ARL15	ENSBTAG00000019834	-0.556625	0.025126	0.0417037	98	48	2
bta-miR-374b	CCDC77	ENSBTAG00000000049	-0.637754	0.00786245	0.0151083	96	48	2
bta-miR-374b	COX15	ENSBTAG00000045703	-0.574125	0.0200321	0.0341946	96	48	2
bta-miR-374b	CSNK2A2	ENSBTAG00000013784	-0.619761	0.0104452	0.0193525	99	48	2
bta-miR-374b	EFHB	ENSBTAG00000013806	-0.594413	0.0151689	0.0268079	97	48	2
bta-miR-374b	EIF2AK4	ENSBTAG00000014351	-0.608004	0.0124652	0.0225819	97	48	2
bta-miR-374b	GNB2	ENSBTAG00000006495	-0.618032	0.010725	0.019804	97	48	2
bta-miR-374b	GNB5	ENSBTAG00000003762	-0.654837	0.00590645	0.0117809	98	48	2
bta-miR-374b	HSBP1	ENSBTAG00000024889	-0.542551	0.0298994	0.0485764	99	48	2
bta-miR-374b	KIF18B	ENSBTAG00000008088	-0.828064	7.46148e-05	0.000287762	96	48	2
bta-miR-374b	METTL23	ENSBTAG00000044138	-0.633744	0.00838864	0.0159851	97	48	2
bta-miR-374b	MRPL18	ENSBTAG00000001289	-0.575395	0.0196963	0.033692	98	48	2
bta-miR-374b	PALM2	ENSBTAG00000046602	-0.719464	0.00167929	0.00397597	96	48	2
bta-miR-374b	RCBTB1	ENSBTAG00000034269	-0.680862	0.00369099	0.00783735	96	48	2
bta-miR-374b	RDH5	ENSBTAG00000011927	-0.728111	0.00138362	0.00336764	99	48	2
bta-miR-374b	RGS14	ENSBTAG00000008497	-0.677608	0.00392407	0.00826384	98	48	2
bta-miR-374b	SERPINF1	ENSBTAG00000009705	-0.58755	0.0166975	0.0291568	97	48	2
bta-miR-374b	SNX17	ENSBTAG00000019515	-0.688075	0.00321394	0.00695365	97	48	2
bta-miR-374b	SRPX	ENSBTAG00000004280	-0.641264	0.00742368	0.0143717	98	48	2
bta-miR-374b	SRSF7	ENSBTAG00000014891	-0.591348	0.0158374	0.0278383	99	48	2
bta-miR-374b	STX10	ENSBTAG00000016352	-0.794958	0.000232996	0.000742966	98	48	2
bta-miR-374b	TBL1Y	ENSBTAG00000018112	-0.823292	8.91689e-05	0.000333484	96	48	2
bta-miR-374b	ADORA2B	ENSBTAG00000007581	-0.584785	0.0173461	0.0301453	99	48	1
bta-miR-374b	AGK	ENSBTAG00000019265	-0.566552	0.0221277	0.0373077	97	48	1
bta-miR-374b	BNIP3	ENSBTAG00000017804	-0.58397	0.017541	0.0304418	98	48	1
bta-miR-374b	C9orf78	ENSBTAG00000020307	-0.567263	0.0219239	0.0370066	98	48	1
bta-miR-374b	CDK20	ENSBTAG00000015171	-0.649233	0.00649954	0.0128025	96	48	1
bta-miR-374b	COQ9	ENSBTAG00000001855	-0.565219	0.0225132	0.0378769	99	48	1
bta-miR-374b	DYNLRB2	ENSBTAG00000017752	-0.544445	0.0292199	0.0476066	97	48	1
bta-miR-374b	GPM6A	ENSBTAG00000004231	-0.655173	0.00587232	0.0117218	97	48	1
bta-miR-374b	MRPS18A	ENSBTAG00000025571	-0.585371	0.0172072	0.029934	98	48	1
bta-miR-374b	NDUFV3	ENSBTAG00000021491	-0.630916	0.00877625	0.016627	96	48	1
bta-miR-374b	NXPE4	ENSBTAG00000005945	-0.604426	0.013137	0.0236415	96	48	1
bta-miR-374b	SMYD3	ENSBTAG00000033180	-0.544302	0.0292705	0.0476791	97	48	1
bta-miR-374b	TFRC	ENSBTAG00000032719	-0.572252	0.0205353	0.0349456	97	48	1
bta-miR-374a	AGO2	ENSBTAG00000001579	-0.62288	0.00995539	0.0185583	99	37	25
bta-miR-374a	SH3TC2	ENSBTAG00000017151	-0.804145	0.00017353	0.00058046	96	37	6
bta-miR-374a	BUB3	ENSBTAG00000017913	-0.762897	0.000587417	0.00162178	97	37	5
bta-miR-374a	CHSY3	ENSBTAG00000014661	-0.661797	0.0052308	0.0106015	99	37	5
bta-miR-374a	HPS6	ENSBTAG00000021942	-0.632892	0.00850398	0.0161764	98	37	3
bta-miR-374a	HPS6	ENSBTAG00000021942	-0.632892	0.00850398	0.0161764	96	37	3
bta-miR-374a	LIPT2	ENSBTAG00000008227	-0.686201	0.00333278	0.00717534	97	37	3
bta-miR-374a	PPM1D	ENSBTAG00000009427	-0.573857	0.0201036	0.0343015	96	37	3
bta-miR-374a	RBM38	ENSBTAG00000008105	-0.709904	0.00206405	0.00474714	98	37	3
bta-miR-374a	RNF214	ENSBTAG00000019358	-0.571384	0.0207718	0.0352978	97	37	3
bta-miR-374a	STMN2	ENSBTAG00000020099	-0.596413	0.0147448	0.0261515	97	37	3
bta-miR-374a	TMEM185A	ENSBTAG00000006818	-0.566978	0.0220055	0.0371272	96	37	3
bta-miR-374a	ARL15	ENSBTAG00000019834	-0.539853	0.0308882	0.049983	98	37	2
bta-miR-374a	CCDC77	ENSBTAG00000000049	-0.645105	0.00696606	0.0135979	96	37	2
bta-miR-374a	COX15	ENSBTAG00000045703	-0.544365	0.0292482	0.0476472	97	37	2
bta-miR-374a	CSNK2A2	ENSBTAG00000013784	-0.581241	0.0182061	0.0314493	99	37	2
bta-miR-374a	EFHB	ENSBTAG00000013806	-0.599662	0.0140754	0.0251108	97	37	2
bta-miR-374a	EIF2AK4	ENSBTAG00000014351	-0.561246	0.0236938	0.0396123	97	37	2
bta-miR-374a	GNB2	ENSBTAG00000006495	-0.563571	0.0229972	0.0385894	98	37	2
bta-miR-374a	GNB5	ENSBTAG00000003762	-0.630419	0.00884573	0.0167418	98	37	2
bta-miR-374a	KIF18B	ENSBTAG00000008088	-0.826346	7.96061e-05	0.000303591	96	37	2
bta-miR-374a	KIF20A	ENSBTAG00000008758	-0.753661	0.000747267	0.00198999	96	37	2
bta-miR-374a	MRPL18	ENSBTAG00000001289	-0.550859	0.027005	0.0444264	98	37	2
bta-miR-374a	PALM2	ENSBTAG00000046602	-0.696145	0.00274042	0.00605987	96	37	2
bta-miR-374a	RCBTB1	ENSBTAG00000034269	-0.649886	0.00642812	0.0126802	96	37	2
bta-miR-374a	RDH5	ENSBTAG00000011927	-0.708529	0.00212483	0.00486717	99	37	2
bta-miR-374a	RGS14	ENSBTAG00000008497	-0.648348	0.00659746	0.0129701	98	37	2
bta-miR-374a	SERPINF1	ENSBTAG00000009705	-0.571387	0.0207711	0.0352967	97	37	2
bta-miR-374a	SNX17	ENSBTAG00000019515	-0.651204	0.00628578	0.0124357	96	37	2
bta-miR-374a	SRPX	ENSBTAG00000004280	-0.603788	0.0132598	0.0238343	98	37	2
bta-miR-374a	SRSF7	ENSBTAG00000014891	-0.568121	0.0216802	0.0366459	99	37	2
bta-miR-374a	STX10	ENSBTAG00000016352	-0.826268	7.98387e-05	0.000304325	99	37	2
bta-miR-374a	TBL1Y	ENSBTAG00000018112	-0.819243	0.000103303	0.000376759	96	37	2
bta-miR-374a	COCH	ENSBTAG00000021844	-0.562094	0.0234379	0.039237	97	37	1
bta-miR-374a	HIST1H2BC	ENSBTAG00000031760	-0.554956	0.0256591	0.0424785	96	37	1
bta-miR-374a	MEF2D	ENSBTAG00000046545	-0.699929	0.00253876	0.00567343	97	37	1
bta-miR-374a	SLC15A4	ENSBTAG00000009167	-0.606614	0.0127229	0.0229892	96	37	1
bta-miR-369-3p	RGS13	ENSBTAG00000013849	-0.628738	0.00908431	0.0171345	99	1	3
bta-miR-365-3p	PIGG	ENSBTAG00000005964	-0.564607	0.0226922	0.0381407	99	24	4
bta-miR-365-3p	CTSO	ENSBTAG00000011063	-0.569656	0.0212492	0.036007	98	24	3
bta-miR-365-3p	PRMT6	ENSBTAG00000039951	-0.564283	0.0227872	0.0382805	96	24	3
bta-miR-365-3p	TMEM25	ENSBTAG00000012940	-0.601532	0.0137011	0.0245263	96	24	3
bta-miR-365-3p	ABHD6	ENSBTAG00000016615	-0.586381	0.0169695	0.0295717	96	24	2
bta-miR-365-3p	ADHFE1	ENSBTAG00000004476	-0.578383	0.0189232	0.0325311	98	24	2
bta-miR-365-3p	CMTM3	ENSBTAG00000047654	-0.664934	0.00494722	0.010101	96	24	2
bta-miR-365-3p	DNAJB2	ENSBTAG00000013782	-0.605005	0.0130264	0.0234676	96	24	2
bta-miR-365-3p	ENTPD7	ENSBTAG00000047077	-0.57483	0.0198449	0.0339145	99	24	2
bta-miR-365-3p	RBM23	ENSBTAG00000038333	-0.603269	0.0133603	0.0239921	99	24	2
bta-miR-365-3p	AEN	ENSBTAG00000017632	-0.540433	0.0306736	0.0496779	98	24	1
bta-miR-365-3p	AKNA	ENSBTAG00000017306	-0.601302	0.0137467	0.0245977	96	24	1
bta-miR-365-3p	CD55	ENSBTAG00000006984	-0.546437	0.0285176	0.0466013	96	24	1
bta-miR-365-3p	CHFR	ENSBTAG00000013951	-0.559593	0.0241987	0.0403513	98	24	1
bta-miR-365-3p	DPP9	ENSBTAG00000021134	-0.545763	0.0287538	0.0469399	96	24	1
bta-miR-365-3p	GAPVD1	ENSBTAG00000011544	-0.572706	0.0204126	0.0347629	96	24	1
bta-miR-365-3p	KARS	ENSBTAG00000015677	-0.540815	0.030533	0.0494783	99	24	1
bta-miR-365-3p	2001-03-01	ENSBTAG00000047287	-0.687087	0.00327613	0.00706981	96	24	1
bta-miR-365-3p	MCOLN2	ENSBTAG00000046773	-0.542983	0.0297432	0.0483536	96	24	1
bta-miR-365-3p	NGDN	ENSBTAG00000009595	-0.579174	0.0187225	0.0322288	99	24	1
bta-miR-365-3p	PAX6	ENSBTAG00000004561	-0.646808	0.00677052	0.0132653	98	24	1
bta-miR-365-3p	PFDN6	ENSBTAG00000010723	-0.571524	0.0207336	0.0352409	97	24	1
bta-miR-365-3p	SEC22C	ENSBTAG00000006570	-0.628185	0.00916384	0.0172651	97	24	1
bta-miR-365-3p	TOR1A	ENSBTAG00000020305	-0.551379	0.0268315	0.0441758	98	24	1
bta-miR-362-5p	SH3TC2	ENSBTAG00000017151	-0.760215	0.000630605	0.0017225	96	18	6
bta-miR-362-5p	WAS	ENSBTAG00000046555	-0.709352	0.00208827	0.00479506	98	18	4
bta-miR-362-5p	AGBL5	ENSBTAG00000013403	-0.741882	0.00100126	0.00255382	96	18	2
bta-miR-362-5p	AHCY	ENSBTAG00000018101	-0.572151	0.0205628	0.0349866	99	18	2
bta-miR-362-5p	ARHGEF2	ENSBTAG00000000113	-0.581107	0.0182393	0.0314995	98	18	2
bta-miR-362-5p	C15orf41	ENSBTAG00000002179	-0.569185	0.0213808	0.0362023	96	18	2
bta-miR-362-5p	PRKD2	ENSBTAG00000015599	-0.628992	0.00904798	0.0170747	97	18	2
bta-miR-362-5p	SEMA3A	ENSBTAG00000018133	-0.607389	0.0125788	0.0227617	96	18	2
bta-miR-362-5p	SMTNL2	ENSBTAG00000020605	-0.562332	0.0233664	0.039132	96	18	2
bta-miR-362-5p	BANP	ENSBTAG00000023745	-0.598047	0.0144051	0.025624	99	18	1
bta-miR-362-5p	C8orf48	ENSBTAG00000047643	-0.612104	0.0117287	0.0214125	98	18	1
bta-miR-362-5p	MCOLN1	ENSBTAG00000005592	-0.574509	0.01993	0.034042	99	18	1
bta-miR-362-5p	PLAGL2	ENSBTAG00000018334	-0.548003	0.0279748	0.0458226	97	18	1
bta-miR-362-5p	ROBO1	ENSBTAG00000009851	-0.644926	0.00698688	0.0136332	97	18	1
bta-miR-362-5p	RPS6	ENSBTAG00000005315	-0.586607	0.0169167	0.0294913	96	18	1
bta-miR-362-5p	TRAIP	ENSBTAG00000004877	-0.675804	0.00405824	0.0085079	99	18	1
bta-miR-362-5p	TRMT12	ENSBTAG00000020398	-0.558443	0.0245547	0.0408713	98	18	1
bta-miR-362-5p	ZNF174	ENSBTAG00000001614	-0.564133	0.0228315	0.0383457	99	18	1
bta-miR-361	THAP1	ENSBTAG00000007629	-0.609144	0.0122569	0.0222522	97	8	3
bta-miR-361	ADHFE1	ENSBTAG00000004476	-0.558379	0.0245748	0.0409008	98	8	2
bta-miR-361	CADPS	ENSBTAG00000005321	-0.600153	0.0139764	0.0249564	96	8	2
bta-miR-361	CERK	ENSBTAG00000046654	-0.592164	0.0156572	0.0275611	96	8	2
bta-miR-361	GNPTG	ENSBTAG00000014118	-0.614666	0.0112862	0.0207054	96	8	2
bta-miR-361	PDLIM4	ENSBTAG00000015426	-0.616603	0.0109605	0.0201831	98	8	2
bta-miR-361	CAPN6	ENSBTAG00000000828	-0.693941	0.00286377	0.00629444	96	8	1
bta-miR-361	TMEM204	ENSBTAG00000007246	-0.541922	0.0301278	0.0489018	98	8	1
bta-miR-340	CENPM	ENSBTAG00000009956	-0.5871	0.0168018	0.0293161	97	13	2
bta-miR-340	IL34	ENSBTAG00000009357	-0.682629	0.00356916	0.00761317	98	13	2
bta-miR-340	LEMD2	ENSBTAG00000015538	-0.579089	0.0187441	0.0322612	96	13	2
bta-miR-340	CD37	ENSBTAG00000011421	-0.596586	0.0147085	0.0260952	99	13	1
bta-miR-340	CRY2	ENSBTAG00000021223	-0.60172	0.0136638	0.0244679	96	13	1
bta-miR-340	KDM8	ENSBTAG00000019530	-0.673251	0.00425448	0.00886301	99	13	1
bta-miR-340	LIMD1	ENSBTAG00000026097	-0.603785	0.0132604	0.0238353	97	13	1
bta-miR-340	PTGES	ENSBTAG00000019453	-0.583331	0.0176951	0.0306755	99	13	1
bta-miR-340	RHBDD2	ENSBTAG00000005089	-0.580749	0.0183279	0.0316335	98	13	1
bta-miR-340	SF3B5	ENSBTAG00000009795	-0.564101	0.0228408	0.0383593	99	13	1
bta-miR-340	SLC38A10	ENSBTAG00000018271	-0.548866	0.0276789	0.0453971	97	13	1
bta-miR-340	UBR4	ENSBTAG00000015240	-0.586038	0.0170499	0.0296944	97	13	1
bta-miR-340	WDR73	ENSBTAG00000001387	-0.620294	0.0103602	0.0192148	99	13	1
bta-miR-335	BARD1	ENSBTAG00000033690	-0.627564	0.00925376	0.0174127	98	5	1
bta-miR-335	FCRL1	ENSBTAG00000005891	-0.709531	0.00208038	0.00477945	96	5	1
bta-miR-335	GP2	ENSBTAG00000006263	-0.706972	0.00219541	0.00500598	97	5	1
bta-miR-335	SORCS1	ENSBTAG00000007948	-0.549968	0.0273046	0.0448583	97	5	1
bta-miR-335	TMEM150C	ENSBTAG00000032588	-0.619851	0.0104308	0.0193292	96	5	1
bta-miR-30e-5p	AGO2	ENSBTAG00000001579	-0.686097	0.00333948	0.00718782	99	52	25
bta-miR-30e-5p	AGO2	ENSBTAG00000001579	-0.686097	0.00333948	0.00718782	99	52	25
bta-miR-30e-5p	AGO2	ENSBTAG00000001579	-0.686097	0.00333948	0.00718782	99	52	25
bta-miR-30e-5p	SOX4	ENSBTAG00000046556	-0.588696	0.0164342	0.0287541	96	52	6
bta-miR-30e-5p	COL13A1	ENSBTAG00000011741	-0.878946	7.37446e-06	4.39311e-05	98	52	4
bta-miR-30e-5p	CHST1	ENSBTAG00000003721	-0.591317	0.0158443	0.0278489	96	52	3
bta-miR-30e-5p	DOLPP1	ENSBTAG00000017922	-0.618366	0.0106704	0.019716	97	52	3
bta-miR-30e-5p	MICAL1	ENSBTAG00000008147	-0.567075	0.0219777	0.0370861	97	52	3
bta-miR-30e-5p	RARB	ENSBTAG00000011518	-0.621868	0.0101122	0.018813	96	52	3
bta-miR-30e-5p	RRAD	ENSBTAG00000013929	-0.610399	0.0120308	0.0218933	99	52	3
bta-miR-30e-5p	SLC35E1	ENSBTAG00000005295	-0.686931	0.00328606	0.0070883	96	52	3
bta-miR-30e-5p	SNX8	ENSBTAG00000013708	-0.876087	8.61493e-06	4.97378e-05	97	52	3
bta-miR-30e-5p	TFDP1	ENSBTAG00000019645	-0.688068	0.00321434	0.0069544	97	52	3
bta-miR-30e-5p	TTC8	ENSBTAG00000030432	-0.557098	0.0249765	0.0414861	99	52	3
bta-miR-30e-5p	TTC8	ENSBTAG00000030432	-0.557098	0.0249765	0.0414861	98	52	3
bta-miR-30e-5p	FAM43A	ENSBTAG00000008462	-0.652154	0.00618479	0.0122619	97	52	2
bta-miR-30e-5p	NUDT5	ENSBTAG00000019509	-0.576477	0.0194135	0.0332681	98	52	2
bta-miR-30e-5p	RUNX1	ENSBTAG00000004742	-0.573371	0.0202334	0.0344955	96	52	2
bta-miR-30e-5p	SEMA3A	ENSBTAG00000018133	-0.703479	0.00236064	0.00532871	97	52	2
bta-miR-30e-5p	SOCS1	ENSBTAG00000004386	-0.559878	0.024111	0.040223	99	52	2
bta-miR-30e-5p	TMEM121	ENSBTAG00000045594	-0.784803	0.000317455	0.00096374	98	52	2
bta-miR-30e-5p	ZNF608	ENSBTAG00000016137	-0.658328	0.00555936	0.0111772	96	52	2
bta-miR-30e-5p	BEST4	ENSBTAG00000015288	-0.584406	0.0174366	0.0302829	99	52	1
bta-miR-30e-5p	CCNK	ENSBTAG00000018636	-0.615879	0.0110814	0.0203771	98	52	1
bta-miR-30e-5p	COL9A3	ENSBTAG00000015581	-0.568856	0.021473	0.0363389	97	52	1
bta-miR-30e-5p	COX6B1	ENSBTAG00000023487	-0.57905	0.0187538	0.0322759	99	52	1
bta-miR-30e-5p	CYTH4	ENSBTAG00000014237	-0.637032	0.00795526	0.0152635	96	52	1
bta-miR-30e-5p	EVA1C	ENSBTAG00000017310	-0.722203	0.00158058	0.00377462	98	52	1
bta-miR-30e-5p	H2AFY	ENSBTAG00000016105	-0.602873	0.0134374	0.0241132	96	52	1
bta-miR-30e-5p	JDP2	ENSBTAG00000009451	-0.603795	0.0132585	0.0238323	97	52	1
bta-miR-30e-5p	KBTBD11	ENSBTAG00000018284	-0.736288	0.00114451	0.00286285	96	52	1
bta-miR-30e-5p	LUC7L	ENSBTAG00000016568	-0.632336	0.00857985	0.0163022	96	52	1
bta-miR-30e-5p	MON1B	ENSBTAG00000015694	-0.651292	0.00627642	0.0124196	96	52	1
bta-miR-30e-5p	NMT1	ENSBTAG00000006051	-0.544855	0.029074	0.0473981	96	52	1
bta-miR-30e-5p	PGBD2	ENSBTAG00000019814	-0.682915	0.00354973	0.00757735	99	52	1
bta-miR-30e-5p	PGM1	ENSBTAG00000019011	-0.555206	0.0255787	0.0423617	98	52	1
bta-miR-30e-5p	PGP	ENSBTAG00000009951	-0.611372	0.0118576	0.0216178	96	52	1
bta-miR-30e-5p	POLR3E	ENSBTAG00000018044	-0.66651	0.00480941	0.00985653	98	52	1
bta-miR-30e-5p	POP1	ENSBTAG00000012596	-0.658726	0.00552087	0.0111099	98	52	1
bta-miR-30e-5p	PSMB9	ENSBTAG00000008954	-0.570351	0.0210563	0.0357206	97	52	1
bta-miR-30e-5p	RAPH1	ENSBTAG00000027201	-0.558175	0.0246383	0.0409935	96	52	1
bta-miR-30e-5p	REV1	ENSBTAG00000043999	-0.574677	0.0198855	0.0339753	98	52	1
bta-miR-30e-5p	RHOB	ENSBTAG00000046054	-0.54071	0.0305717	0.0495334	96	52	1
bta-miR-30e-5p	RNF122	ENSBTAG00000016411	-0.602787	0.0134543	0.0241396	96	52	1
bta-miR-30e-5p	SBF1	ENSBTAG00000021337	-0.768625	0.000503269	0.00142249	96	52	1
bta-miR-30e-5p	SDCCAG3	ENSBTAG00000001352	-0.638854	0.00772287	0.0148744	97	52	1
bta-miR-30e-5p	SEMA6B	ENSBTAG00000031658	-0.56533	0.0224811	0.0378295	97	52	1
bta-miR-30e-5p	TNRC6A	ENSBTAG00000017999	-0.62223	0.0100559	0.0187216	96	52	1
bta-miR-30e-5p	TRIM45	ENSBTAG00000001748	-0.598237	0.014366	0.0255631	96	52	1
bta-miR-30e-5p	UBE2I	ENSBTAG00000038866	-0.61002	0.0120987	0.0220013	99	52	1
bta-miR-30e-5p	ZBTB18	ENSBTAG00000000385	-0.658743	0.00551921	0.0111071	96	52	1
bta-miR-30e-5p	ZNRF1	ENSBTAG00000034689	-0.594338	0.0151851	0.0268329	97	52	1
bta-miR-30c	COL13A1	ENSBTAG00000011741	-0.569549	0.0212789	0.036051	98	4	4
bta-miR-30c	MICAL1	ENSBTAG00000008147	-0.585085	0.0172749	0.0300372	98	4	3
bta-miR-30c	SNX8	ENSBTAG00000013708	-0.570215	0.0210939	0.0357764	97	4	3
bta-miR-30c	SLC7A10	ENSBTAG00000046544	-0.564725	0.0226576	0.0380897	99	4	1
bta-miR-30a-5p	COL13A1	ENSBTAG00000011741	-0.662598	0.00515712	0.0104718	98	6	4
bta-miR-30a-5p	RRAD	ENSBTAG00000013929	-0.609155	0.0122549	0.022249	99	6	3
bta-miR-30a-5p	SNX8	ENSBTAG00000013708	-0.582527	0.0178902	0.0309711	97	6	3
bta-miR-30a-5p	FAM43A	ENSBTAG00000008462	-0.636572	0.00801476	0.0153628	98	6	2
bta-miR-30a-5p	TMEM121	ENSBTAG00000045594	-0.712622	0.00194806	0.00451683	98	6	2
bta-miR-30a-5p	ZNF608	ENSBTAG00000016137	-0.556245	0.0252465	0.0418791	97	6	2
bta-miR-29d-5p	AFAP1L2	ENSBTAG00000004895	-0.564687	0.0226688	0.0381062	96	7	4
bta-miR-29d-5p	PKDCC	ENSBTAG00000019382	-0.617612	0.0107938	0.0199149	98	7	2
bta-miR-29d-5p	ZBTB8A	ENSBTAG00000018199	-0.544566	0.0291766	0.0475448	98	7	2
bta-miR-29d-5p	ANGPT4	ENSBTAG00000021811	-0.560337	0.0239703	0.040017	96	7	1
bta-miR-29d-5p	ARHGEF3	ENSBTAG00000014091	-0.596087	0.0148132	0.0262575	98	7	1
bta-miR-29d-5p	NR1H3	ENSBTAG00000010681	-0.584633	0.0173825	0.0302007	96	7	1
bta-miR-29d-5p	RAB25	ENSBTAG00000018914	-0.650139	0.00640064	0.012633	96	7	1
bta-miR-29d-3p	AGO2	ENSBTAG00000001579	-0.619336	0.0105134	0.0194627	99	68	25
bta-miR-29d-3p	AGO2	ENSBTAG00000001579	-0.619336	0.0105134	0.0194627	99	68	25
bta-miR-29d-3p	PAN2	ENSBTAG00000004376	-0.682531	0.00357584	0.0076255	99	68	4
bta-miR-29d-3p	TET1	ENSBTAG00000037756	-0.603826	0.0132526	0.023823	99	68	4
bta-miR-29d-3p	TET1	ENSBTAG00000037756	-0.603826	0.0132526	0.023823	99	68	4
bta-miR-29d-3p	TET1	ENSBTAG00000037756	-0.603826	0.0132526	0.023823	96	68	4
bta-miR-29d-3p	DOLPP1	ENSBTAG00000017922	-0.591123	0.0158876	0.0279154	97	68	3
bta-miR-29d-3p	SATB1	ENSBTAG00000021158	-0.564361	0.0227643	0.0382468	96	68	3
bta-miR-29d-3p	STMN2	ENSBTAG00000020099	-0.65296	0.00610012	0.0121159	98	68	3
bta-miR-29d-3p	TSC22D3	ENSBTAG00000045877	-0.599182	0.0141728	0.0252624	99	68	3
bta-miR-29d-3p	COL3A1	ENSBTAG00000021466	-0.550728	0.027049	0.0444897	99	68	2
bta-miR-29d-3p	COL3A1	ENSBTAG00000021466	-0.550728	0.027049	0.0444897	99	68	2
bta-miR-29d-3p	ENTPD7	ENSBTAG00000047077	-0.540378	0.0306942	0.0497072	99	68	2
bta-miR-29d-3p	NCKAP5	ENSBTAG00000005238	-0.653348	0.00605964	0.012046	97	68	2
bta-miR-29d-3p	PGAP2	ENSBTAG00000008433	-0.638847	0.00772377	0.0148759	98	68	2
bta-miR-29d-3p	RBMS2	ENSBTAG00000017830	-0.57772	0.0190925	0.0327857	96	68	2
bta-miR-29d-3p	SGIP1	ENSBTAG00000011091	-0.615954	0.0110689	0.020357	96	68	2
bta-miR-29d-3p	SMTNL2	ENSBTAG00000020605	-0.627222	0.00930368	0.0174945	99	68	2
bta-miR-29d-3p	ZNF473	ENSBTAG00000012064	-0.650187	0.00639542	0.012624	96	68	2
bta-miR-29d-3p	ZNF473	ENSBTAG00000012064	-0.650187	0.00639542	0.012624	98	68	2
bta-miR-29d-3p	ADAMTS10	ENSBTAG00000014207	-0.769871	0.000486344	0.00138187	98	68	1
bta-miR-29d-3p	ADAMTS7	ENSBTAG00000001396	-0.559626	0.0241885	0.0403364	97	68	1
bta-miR-29d-3p	AIMP2	ENSBTAG00000007367	-0.670257	0.00449422	0.00929405	96	68	1
bta-miR-29d-3p	AMMECR1L	ENSBTAG00000008089	-0.576219	0.0194806	0.0333687	97	68	1
bta-miR-29d-3p	ANKLE1	ENSBTAG00000012592	-0.574374	0.0199658	0.0340954	97	68	1
bta-miR-29d-3p	ANKRD13B	ENSBTAG00000001119	-0.557249	0.0249287	0.0414165	98	68	1
bta-miR-29d-3p	ARF5	ENSBTAG00000009366	-0.634013	0.00835248	0.0159251	96	68	1
bta-miR-29d-3p	B9D2	ENSBTAG00000023452	-0.543011	0.0297333	0.0483396	96	68	1
bta-miR-29d-3p	BAK1	ENSBTAG00000000428	-0.540796	0.0305398	0.049488	97	68	1
bta-miR-29d-3p	CCNL2	ENSBTAG00000004873	-0.581925	0.0180375	0.031194	99	68	1
bta-miR-29d-3p	COL4A1	ENSBTAG00000012849	-0.55454	0.0257935	0.0426735	97	68	1
bta-miR-29d-3p	COL6A2	ENSBTAG00000019269	-0.575437	0.0196851	0.0336753	96	68	1
bta-miR-29d-3p	DAAM1	ENSBTAG00000005984	-0.553784	0.026039	0.0430291	96	68	1
bta-miR-29d-3p	DNAJC30	ENSBTAG00000009022	-0.586172	0.0170184	0.0296464	96	68	1
bta-miR-29d-3p	DNMT3B	ENSBTAG00000003901	-0.698192	0.00262979	0.00584834	97	68	1
bta-miR-29d-3p	ELN	ENSBTAG00000019517	-0.547902	0.0280094	0.0458724	98	68	1
bta-miR-29d-3p	ERCC6	ENSBTAG00000032527	-0.69886	0.00259448	0.0057806	96	68	1
bta-miR-29d-3p	FOXJ2	ENSBTAG00000019742	-0.602163	0.0135766	0.0243313	97	68	1
bta-miR-29d-3p	GID8	ENSBTAG00000001827	-0.595583	0.0149195	0.0264222	96	68	1
bta-miR-29d-3p	GINS3	ENSBTAG00000009363	-0.601672	0.0136734	0.0244829	99	68	1
bta-miR-29d-3p	GPX7	ENSBTAG00000018281	-0.556483	0.0251709	0.0417691	99	68	1
bta-miR-29d-3p	IFFO1	ENSBTAG00000030369	-0.697463	0.00266875	0.00592295	98	68	1
bta-miR-29d-3p	ISG20L2	ENSBTAG00000001518	-0.571307	0.0207931	0.0353294	98	68	1
bta-miR-29d-3p	KCTD5	ENSBTAG00000040575	-0.615166	0.0112014	0.0205695	98	68	1
bta-miR-29d-3p	KIAA0355	ENSBTAG00000013175	-0.663392	0.00508504	0.0103447	97	68	1
bta-miR-29d-3p	KIF26A	ENSBTAG00000021904	-0.619167	0.0105406	0.0195066	97	68	1
bta-miR-29d-3p	MARCKSL1	ENSBTAG00000046862	-0.545126	0.0289784	0.0472613	97	68	1
bta-miR-29d-3p	MEGF6	ENSBTAG00000020839	-0.620875	0.0102681	0.0190658	96	68	1
bta-miR-29d-3p	MTMR6	ENSBTAG00000003116	-0.542385	0.0299596	0.0486622	96	68	1
bta-miR-29d-3p	MYBL2	ENSBTAG00000007783	-0.582144	0.0179838	0.0311128	98	68	1
bta-miR-29d-3p	NARF	ENSBTAG00000018178	-0.574172	0.0200195	0.0341758	98	68	1
bta-miR-29d-3p	PAG1	ENSBTAG00000014026	-0.568588	0.0215483	0.0364504	96	68	1
bta-miR-29d-3p	PDGFC	ENSBTAG00000043959	-0.587864	0.0166251	0.0290461	99	68	1
bta-miR-29d-3p	POLR2E	ENSBTAG00000020776	-0.586287	0.0169915	0.0296053	96	68	1
bta-miR-29d-3p	PSEN2	ENSBTAG00000013197	-0.681117	0.00367319	0.00780468	96	68	1
bta-miR-29d-3p	RHBDD1	ENSBTAG00000023963	-0.568059	0.0216978	0.0366721	96	68	1
bta-miR-29d-3p	SLC43A2	ENSBTAG00000011482	-0.622127	0.0100719	0.0187476	96	68	1
bta-miR-29d-3p	TCHP	ENSBTAG00000006504	-0.548929	0.0276575	0.0453664	97	68	1
bta-miR-29d-3p	TET2	ENSBTAG00000017682	-0.560915	0.0237943	0.0397595	96	68	1
bta-miR-29d-3p	TET3	ENSBTAG00000022381	-0.581857	0.0180542	0.0312192	98	68	1
bta-miR-29d-3p	TIMM8B	ENSBTAG00000002000	-0.609086	0.0122674	0.0222688	99	68	1
bta-miR-29d-3p	TRIM32	ENSBTAG00000017155	-0.621077	0.0102362	0.0190142	96	68	1
bta-miR-29d-3p	TRIM63	ENSBTAG00000005085	-0.564366	0.0227628	0.0382446	97	68	1
bta-miR-29d-3p	TSPAN14	ENSBTAG00000003907	-0.616075	0.0110486	0.0203245	96	68	1
bta-miR-29d-3p	TUBB2A	ENSBTAG00000046886	-0.546704	0.0284245	0.0464677	98	68	1
bta-miR-29d-3p	WASF1	ENSBTAG00000016627	-0.579286	0.0186943	0.0321863	96	68	1
bta-miR-29d-3p	ZFP36L1	ENSBTAG00000025434	-0.556402	0.0251968	0.0418068	99	68	1
bta-miR-29d-3p	ZNF623	ENSBTAG00000045791	-0.677889	0.00390346	0.00822626	96	68	1
bta-miR-29_31601	KALRN	ENSBTAG00000002640	-0.635994	0.0080901	0.0154885	97	11	4
bta-miR-29_31601	NRIP3	ENSBTAG00000013366	-0.665852	0.00486657	0.00995807	96	11	4
bta-miR-29_31601	SLC2A4RG	ENSBTAG00000016664	-0.614641	0.0112905	0.0207123	99	11	4
bta-miR-29_31601	SMAGP	ENSBTAG00000001983	-0.572366	0.0205045	0.0348997	97	11	3
bta-miR-29_31601	TSC22D4	ENSBTAG00000015272	-0.558726	0.0244668	0.0407431	96	11	3
bta-miR-29_31601	ITPRIPL2	ENSBTAG00000032503	-0.554636	0.0257623	0.0426283	99	11	2
bta-miR-29_31601	PBXIP1	ENSBTAG00000004552	-0.686164	0.00333516	0.00717976	97	11	2
bta-miR-29_31601	LANCL3	ENSBTAG00000003088	-0.567527	0.0218489	0.0368956	96	11	1
bta-miR-29_31601	2009-03-01	ENSBTAG00000016904	-0.620914	0.010262	0.0190559	97	11	1
bta-miR-29_31601	TNRC6B	ENSBTAG00000021076	-0.59115	0.0158815	0.027906	97	11	1
bta-miR-29_31601	ZKSCAN1	ENSBTAG00000016757	-0.551461	0.0268039	0.0441361	96	11	1
bta-miR-28_30737	KCTD13	ENSBTAG00000015982	-0.550296	0.0271941	0.044699	98	1	9
bta-miR-26b	CDKN2C	ENSBTAG00000011059	-0.557758	0.0247687	0.0411835	96	1	2
bta-miR-26a	PIGG	ENSBTAG00000005964	-0.544241	0.0292923	0.0477101	97	25	4
bta-miR-26a	PIGG	ENSBTAG00000005964	-0.544241	0.0292923	0.0477101	97	25	4
bta-miR-26a	ANKS1B	ENSBTAG00000030994	-0.599709	0.0140658	0.0250958	98	25	3
bta-miR-26a	ANKS1B	ENSBTAG00000030994	-0.599709	0.0140658	0.0250958	98	25	3
bta-miR-26a	HMGA1	ENSBTAG00000034529	-0.578814	0.0188137	0.0323662	99	25	3
bta-miR-26a	HMGA1	ENSBTAG00000034529	-0.578814	0.0188137	0.0323662	99	25	3
bta-miR-26a	SNN	ENSBTAG00000026376	-0.56928	0.0213541	0.0361627	98	25	3
bta-miR-26a	THAP1	ENSBTAG00000007629	-0.639603	0.00762881	0.0147166	98	25	3
bta-miR-26a	TSC22D4	ENSBTAG00000015272	-0.547021	0.0283141	0.0463094	97	25	3
bta-miR-26a	TSC22D4	ENSBTAG00000015272	-0.547021	0.0283141	0.0463094	97	25	3
bta-miR-26a	CDKN2C	ENSBTAG00000011059	-0.618328	0.0106766	0.0197261	96	25	2
bta-miR-26a	CHAF1A	ENSBTAG00000008181	-0.828878	7.23417e-05	0.000280494	98	25	2
bta-miR-26a	CHAF1A	ENSBTAG00000008181	-0.828878	7.23417e-05	0.000280494	98	25	2
bta-miR-26a	EZH2	ENSBTAG00000009426	-0.645006	0.00697759	0.0136174	99	25	2
bta-miR-26a	EZH2	ENSBTAG00000009426	-0.645006	0.00697759	0.0136174	99	25	2
bta-miR-26a	PAOX	ENSBTAG00000018321	-0.577084	0.0192563	0.0330319	97	25	2
bta-miR-26a	PATL1	ENSBTAG00000005913	-0.571232	0.0208136	0.03536	99	25	2
bta-miR-26a	PATL1	ENSBTAG00000005913	-0.571232	0.0208136	0.03536	99	25	2
bta-miR-26a	SNRPD2	ENSBTAG00000012177	-0.622941	0.00994598	0.018543	99	25	2
bta-miR-26a	YPEL1	ENSBTAG00000017867	-0.612909	0.0115883	0.0211884	97	25	2
bta-miR-26a	YPEL1	ENSBTAG00000017867	-0.612909	0.0115883	0.0211884	97	25	2
bta-miR-26a	BID	ENSBTAG00000013988	-0.54238	0.0299615	0.0486649	96	25	1
bta-miR-26a	ESPL1	ENSBTAG00000008934	-0.743242	0.000968748	0.00248283	99	25	1
bta-miR-26a	TARS2	ENSBTAG00000003799	-0.564814	0.0226316	0.0380514	96	25	1
bta-miR-26a	TMEM37	ENSBTAG00000026825	-0.566568	0.022123	0.0373009	98	25	1
bta-miR-24-3p	LMBR1L	ENSBTAG00000044048	-0.614363	0.0113379	0.020788	99	10	4
bta-miR-24-3p	SNN	ENSBTAG00000026376	-0.654681	0.00592231	0.0118084	97	10	3
bta-miR-24-3p	SNN	ENSBTAG00000026376	-0.654681	0.00592231	0.0118084	97	10	3
bta-miR-24-3p	LIMD2	ENSBTAG00000008154	-0.630437	0.00884326	0.0167377	97	10	2
bta-miR-24-3p	LIMD2	ENSBTAG00000008154	-0.630437	0.00884326	0.0167377	96	10	2
bta-miR-24-3p	ABHD4	ENSBTAG00000016658	-0.602567	0.0134972	0.024207	96	10	1
bta-miR-24-3p	ALAD	ENSBTAG00000000251	-0.555087	0.0256169	0.0424173	97	10	1
bta-miR-24-3p	DHX30	ENSBTAG00000015833	-0.55531	0.0255454	0.0423134	96	10	1
bta-miR-24-3p	FFAR1	ENSBTAG00000045806	-0.762953	0.000586544	0.00161973	96	10	1
bta-miR-24-3p	2006-09-01	ENSBTAG00000004291	-0.645339	0.00693897	0.0135519	96	10	1
bta-miR-2431-3p	ITGA7	ENSBTAG00000012897	-0.57432	0.0199802	0.034117	96	1	1
bta-miR-2376	SH3TC2	ENSBTAG00000017151	-0.566977	0.0220056	0.0371273	96	32	6
bta-miR-2376	NRIP3	ENSBTAG00000013366	-0.583245	0.0177158	0.0307068	98	32	4
bta-miR-2376	NRIP3	ENSBTAG00000013366	-0.583245	0.0177158	0.0307068	97	32	4
bta-miR-2376	PROSER2	ENSBTAG00000039571	-0.61443	0.0113264	0.0207698	98	32	3
bta-miR-2376	PROSER2	ENSBTAG00000039571	-0.61443	0.0113264	0.0207698	96	32	3
bta-miR-2376	THAP1	ENSBTAG00000007629	-0.572953	0.0203458	0.0346631	97	32	3
bta-miR-2376	CADPS	ENSBTAG00000005321	-0.565726	0.0223659	0.0376595	99	32	2
bta-miR-2376	GRAMD1A	ENSBTAG00000003820	-0.58524	0.0172382	0.0299811	96	32	2
bta-miR-2376	IL17D	ENSBTAG00000025402	-0.618905	0.010583	0.0195749	97	32	2
bta-miR-2376	PRKD2	ENSBTAG00000015599	-0.622143	0.0100695	0.0187436	98	32	2
bta-miR-2376	USP36	ENSBTAG00000021505	-0.590343	0.0160617	0.0281829	96	32	2
bta-miR-2376	ZNF672	ENSBTAG00000046984	-0.560414	0.0239468	0.0399826	97	32	2
bta-miR-2376	AKT2	ENSBTAG00000001400	-0.651296	0.00627595	0.0124188	98	32	1
bta-miR-2376	ARRDC2	ENSBTAG00000039335	-0.555293	0.025551	0.0423214	97	32	1
bta-miR-2376	CABLES2	ENSBTAG00000020797	-0.617656	0.0107865	0.0199032	96	32	1
bta-miR-2376	CTPS1	ENSBTAG00000001626	-0.55135	0.0268408	0.0441892	97	32	1
bta-miR-2376	HSD11B1L	ENSBTAG00000001793	-0.660212	0.00537895	0.0108615	97	32	1
bta-miR-2376	INO80E	ENSBTAG00000005030	-0.543313	0.0296244	0.0481843	97	32	1
bta-miR-2376	KLF12	ENSBTAG00000044007	-0.548435	0.0278264	0.0456094	96	32	1
bta-miR-2376	LIPE	ENSBTAG00000038321	-0.630464	0.00883947	0.0167314	97	32	1
bta-miR-2376	MCPH1	ENSBTAG00000011032	-0.650272	0.00638619	0.0126082	98	32	1
bta-miR-2376	NFATC1	ENSBTAG00000000656	-0.586391	0.0169671	0.0295682	96	32	1
bta-miR-2376	NUBP2	ENSBTAG00000016561	-0.547017	0.0283156	0.0463117	96	32	1
bta-miR-2376	OGG1	ENSBTAG00000007777	-0.545043	0.0290077	0.0473032	96	32	1
bta-miR-2376	PCBP4	ENSBTAG00000018622	-0.561409	0.0236445	0.0395401	99	32	1
bta-miR-2376	PCDH7	ENSBTAG00000000061	-0.645295	0.00694406	0.0135606	97	32	1
bta-miR-2376	RPS28	ENSBTAG00000002468	-0.636675	0.00800147	0.0153406	99	32	1
bta-miR-2376	SKAP1	ENSBTAG00000000641	-0.629008	0.00904565	0.0170709	98	32	1
bta-miR-2376	TCF7	ENSBTAG00000001002	-0.548564	0.0277823	0.045546	98	32	1
bta-miR-2376	THAP8	ENSBTAG00000014995	-0.602578	0.0134951	0.0242037	97	32	1
bta-miR-2376	TOX2	ENSBTAG00000016741	-0.665998	0.00485388	0.00993554	98	32	1
bta-miR-2376	XXYLT1	ENSBTAG00000014564	-0.561549	0.0236021	0.039478	96	32	1
bta-miR-23_25417	HAPLN1	ENSBTAG00000012411	-0.61481	0.0112618	0.0206663	96	1	1
bta-miR-23_24689	SLC25A46	ENSBTAG00000009667	-0.551997	0.0266259	0.0438788	98	12	9
bta-miR-23_24689	COPS7B	ENSBTAG00000005207	-0.735829	0.00115697	0.00288948	96	12	8
bta-miR-23_24689	ZNF689	ENSBTAG00000018094	-0.564915	0.0226022	0.038008	98	12	8
bta-miR-23_24689	AFAP1L2	ENSBTAG00000004895	-0.554197	0.0259045	0.0428345	98	12	4
bta-miR-23_24689	LTBP1	ENSBTAG00000019839	-0.568743	0.0215048	0.036386	99	12	4
bta-miR-23_24689	P3H2	ENSBTAG00000021025	-0.649373	0.00648421	0.0127762	99	12	4
bta-miR-23_24689	TRAF3IP1	ENSBTAG00000015973	-0.546231	0.0285895	0.0467044	96	12	4
bta-miR-23_24689	UBP1	ENSBTAG00000003968	-0.622743	0.00997654	0.0185927	99	12	4
bta-miR-23_24689	ATP2B2	ENSBTAG00000001305	-0.711784	0.00198323	0.00458683	96	12	3
bta-miR-23_24689	PCDH17	ENSBTAG00000010420	-0.626726	0.00937641	0.0176137	97	12	3
bta-miR-23_24689	TMEM248	ENSBTAG00000002935	-0.581829	0.0180612	0.0312298	96	12	3
bta-miR-23_24689	ZEB1	ENSBTAG00000020053	-0.610794	0.0119603	0.0217812	97	12	3
bta-miR-2285v	AGO2	ENSBTAG00000001579	-0.633625	0.00840477	0.0160119	99	20	25
bta-miR-2285v	GREM1	ENSBTAG00000046604	-0.67335	0.00424674	0.00884902	98	20	5
bta-miR-2285v	C1orf174	ENSBTAG00000024520	-0.612961	0.0115793	0.021174	96	20	3
bta-miR-2285v	RBMS1	ENSBTAG00000005180	-0.579714	0.0185864	0.0320238	98	20	3
bta-miR-2285v	TGFA	ENSBTAG00000000783	-0.562191	0.0234087	0.0391941	97	20	3
bta-miR-2285v	BTBD3	ENSBTAG00000019304	-0.668971	0.00460049	0.00948418	99	20	2
bta-miR-2285v	CERK	ENSBTAG00000046654	-0.763904	0.000571833	0.0015852	96	20	2
bta-miR-2285v	EFCC1	ENSBTAG00000005922	-0.601688	0.0136702	0.024478	99	20	2
bta-miR-2285v	EFCC1	ENSBTAG00000005922	-0.601688	0.0136702	0.024478	98	20	2
bta-miR-2285v	KCNE4	ENSBTAG00000006432	-0.685285	0.00339217	0.0072857	97	20	2
bta-miR-2285v	RUNX1	ENSBTAG00000004742	-0.596897	0.0146434	0.0259943	96	20	2
bta-miR-2285v	CAPN10	ENSBTAG00000002809	-0.674838	0.00413166	0.00864096	98	20	1
bta-miR-2285v	EVC2	ENSBTAG00000004277	-0.657951	0.00559605	0.0112413	96	20	1
bta-miR-2285v	FTO	ENSBTAG00000012501	-0.687042	0.00327901	0.00707519	97	20	1
bta-miR-2285v	FXYD5	ENSBTAG00000031441	-0.617915	0.0107441	0.0198348	99	20	1
bta-miR-2285v	MYCL	ENSBTAG00000006338	-0.54815	0.0279243	0.04575	99	20	1
bta-miR-2285v	PEPD	ENSBTAG00000031941	-0.614162	0.0113722	0.0208429	96	20	1
bta-miR-2285v	PEX5	ENSBTAG00000010490	-0.673832	0.00420916	0.00878116	96	20	1
bta-miR-2285v	PRRC2B	ENSBTAG00000004400	-0.752878	0.000762299	0.00202404	97	20	1
bta-miR-2285v	SLC35C2	ENSBTAG00000003635	-0.631137	0.0087455	0.0165762	96	20	1
bta-miR-2285u	BMP6	ENSBTAG00000019234	-0.605969	0.012844	0.0231802	96	1	1
bta-miR-2285q	AGO2	ENSBTAG00000001579	-0.652821	0.00611465	0.0121409	99	80	25
bta-miR-2285q	ABCB10	ENSBTAG00000017053	-0.632297	0.00858523	0.0163111	98	80	6
bta-miR-2285q	SOX4	ENSBTAG00000046556	-0.66298	0.00512237	0.0104105	98	80	6
bta-miR-2285q	GREM1	ENSBTAG00000046604	-0.680683	0.00370347	0.00786025	96	80	5
bta-miR-2285q	ARHGEF28	ENSBTAG00000005633	-0.682095	0.00360561	0.00768037	97	80	3
bta-miR-2285q	MBD1	ENSBTAG00000003801	-0.632771	0.00852049	0.0162038	96	80	3
bta-miR-2285q	MCAT	ENSBTAG00000002413	-0.670115	0.00450587	0.00931493	97	80	3
bta-miR-2285q	AES	ENSBTAG00000031363	-0.712078	0.00197081	0.00456211	97	80	2
bta-miR-2285q	C1orf35	ENSBTAG00000020720	-0.623235	0.00990082	0.0184696	97	80	2
bta-miR-2285q	CCND2	ENSBTAG00000016649	-0.672592	0.00430639	0.00895653	97	80	2
bta-miR-2285q	CCND2	ENSBTAG00000016649	-0.672592	0.00430639	0.00895653	99	80	2
bta-miR-2285q	CD63	ENSBTAG00000011931	-0.578453	0.0189054	0.0325042	99	80	2
bta-miR-2285q	CHMP4B	ENSBTAG00000013387	-0.670873	0.00444408	0.00920412	97	80	2
bta-miR-2285q	GFPT2	ENSBTAG00000002215	-0.749278	0.000834725	0.00218668	97	80	2
bta-miR-2285q	MTFR1L	ENSBTAG00000021781	-0.578603	0.0188672	0.0324467	99	80	2
bta-miR-2285q	MTFR1L	ENSBTAG00000021781	-0.578603	0.0188672	0.0324467	99	80	2
bta-miR-2285q	SESN2	ENSBTAG00000002363	-0.665916	0.004861	0.00994819	96	80	2
bta-miR-2285q	SRD5A1	ENSBTAG00000015478	-0.624177	0.00975702	0.0182355	96	80	2
bta-miR-2285q	TMPRSS4	ENSBTAG00000021518	-0.683778	0.00349167	0.00747001	98	80	2
bta-miR-2285q	TMUB2	ENSBTAG00000019660	-0.661654	0.00524403	0.0106248	96	80	2
bta-miR-2285q	ZNF691	ENSBTAG00000016028	-0.547328	0.0282077	0.0461569	98	80	2
bta-miR-2285q	ACP6	ENSBTAG00000017051	-0.692292	0.00295889	0.00647442	96	80	1
bta-miR-2285q	ARL3	ENSBTAG00000004318	-0.672637	0.00430283	0.00895013	96	80	1
bta-miR-2285q	C19orf12	ENSBTAG00000020434	-0.646699	0.00678287	0.0132863	99	80	1
bta-miR-2285q	C7	ENSBTAG00000011766	-0.640653	0.00749862	0.0144979	98	80	1
bta-miR-2285q	CALU	ENSBTAG00000016481	-0.543611	0.0295176	0.048032	97	80	1
bta-miR-2285q	CSRNP2	ENSBTAG00000010928	-0.632229	0.00859453	0.0163265	96	80	1
bta-miR-2285q	DHRS7	ENSBTAG00000020729	-0.587334	0.0167474	0.0292331	96	80	1
bta-miR-2285q	DXO	ENSBTAG00000005588	-0.595408	0.0149568	0.0264798	96	80	1
bta-miR-2285q	ECI1	ENSBTAG00000009965	-0.628962	0.00905222	0.0170817	99	80	1
bta-miR-2285q	EFCAB11	ENSBTAG00000013136	-0.607714	0.0125187	0.0226666	96	80	1
bta-miR-2285q	ERCC1	ENSBTAG00000017355	-0.667743	0.00470383	0.00966864	98	80	1
bta-miR-2285q	FAM83E	ENSBTAG00000046291	-0.596525	0.0147213	0.0261151	98	80	1
bta-miR-2285q	FANK1	ENSBTAG00000022917	-0.586503	0.0169409	0.0295283	96	80	1
bta-miR-2285q	FCER1G	ENSBTAG00000024503	-0.568884	0.021465	0.036327	99	80	1
bta-miR-2285q	FCGRT	ENSBTAG00000013926	-0.6617	0.00523977	0.0106173	97	80	1
bta-miR-2285q	HTRA1	ENSBTAG00000008389	-0.689377	0.00313333	0.00680273	99	80	1
bta-miR-2285q	IER5	ENSBTAG00000039764	-0.613804	0.0114337	0.0209414	98	80	1
bta-miR-2285q	IL7R	ENSBTAG00000019975	-0.566886	0.0220316	0.0371658	97	80	1
bta-miR-2285q	ITGB2	ENSBTAG00000017060	-0.668196	0.00466553	0.00960031	96	80	1
bta-miR-2285q	JAGN1	ENSBTAG00000010832	-0.553249	0.0262136	0.0432821	96	80	1
bta-miR-2285q	KLF6	ENSBTAG00000015188	-0.667483	0.00472598	0.00970809	99	80	1
bta-miR-2285q	LYVE1	ENSBTAG00000000802	-0.588903	0.0163871	0.0286818	99	80	1
bta-miR-2285q	MAST2	ENSBTAG00000020444	-0.687507	0.00324958	0.00702023	97	80	1
bta-miR-2285q	MYOM3	ENSBTAG00000014885	-0.568857	0.0214726	0.0363382	99	80	1
bta-miR-2285q	PCDHB15	ENSBTAG00000039067	-0.733855	0.0012118	0.00300629	97	80	1
bta-miR-2285q	PCSK5	ENSBTAG00000008101	-0.688701	0.00317498	0.00688075	96	80	1
bta-miR-2285q	PCYOX1	ENSBTAG00000002783	-0.543394	0.0295953	0.0481429	96	80	1
bta-miR-2285q	PDE7B	ENSBTAG00000015888	-0.55595	0.0253405	0.0420157	96	80	1
bta-miR-2285q	PEX14	ENSBTAG00000013538	-0.638131	0.00781441	0.0150279	96	80	1
bta-miR-2285q	PLD2	ENSBTAG00000013392	-0.668984	0.00459939	0.0094822	98	80	1
bta-miR-2285q	PLEKHG2	ENSBTAG00000004017	-0.696899	0.00269928	0.00598133	96	80	1
bta-miR-2285q	POLR3K	ENSBTAG00000019803	-0.559106	0.0243489	0.0405711	97	80	1
bta-miR-2285q	PPM1E	ENSBTAG00000010788	-0.656774	0.00571179	0.0114429	96	80	1
bta-miR-2285q	PPM1L	ENSBTAG00000001274	-0.557847	0.0247408	0.041143	96	80	1
bta-miR-2285q	PREPL	ENSBTAG00000017429	-0.559371	0.0242673	0.0404516	98	80	1
bta-miR-2285q	PRRC1	ENSBTAG00000021977	-0.619098	0.0105518	0.0195247	96	80	1
bta-miR-2285q	PRSS53	ENSBTAG00000031551	-0.551579	0.0267647	0.0440794	98	80	1
bta-miR-2285q	RASGRP4	ENSBTAG00000006998	-0.642302	0.00729778	0.0141594	97	80	1
bta-miR-2285q	RASL10B	ENSBTAG00000018518	-0.722072	0.00158519	0.00378405	97	80	1
bta-miR-2285q	RBM20	ENSBTAG00000023891	-0.600362	0.0139343	0.0248907	98	80	1
bta-miR-2285q	RBM33	ENSBTAG00000010243	-0.67427	0.00417528	0.00871989	98	80	1
bta-miR-2285q	RFX6	ENSBTAG00000000264	-0.625709	0.00952674	0.0178597	98	80	1
bta-miR-2285q	RGS7BP	ENSBTAG00000005169	-0.581341	0.0181812	0.0314117	99	80	1
bta-miR-2285q	RNASE4	ENSBTAG00000019612	-0.678337	0.00387084	0.00816674	98	80	1
bta-miR-2285q	RPS6KA5	ENSBTAG00000010906	-0.572004	0.0206029	0.0350462	99	80	1
bta-miR-2285q	SLC2A9	ENSBTAG00000039197	-0.637516	0.00789293	0.0151593	97	80	1
bta-miR-2285q	SLITRK3	ENSBTAG00000017180	-0.60138	0.0137311	0.0245732	98	80	1
bta-miR-2285q	SMARCC2	ENSBTAG00000014697	-0.678906	0.00382969	0.00809157	98	80	1
bta-miR-2285q	SMUG1	ENSBTAG00000021974	-0.708564	0.00212324	0.00486404	99	80	1
bta-miR-2285q	SNTB1	ENSBTAG00000044126	-0.631635	0.00867639	0.016462	99	80	1
bta-miR-2285q	SURF2	ENSBTAG00000000046	-0.635297	0.00818168	0.0156411	97	80	1
bta-miR-2285q	TMEM214	ENSBTAG00000017423	-0.667723	0.00470552	0.00967164	96	80	1
bta-miR-2285q	TSPAN3	ENSBTAG00000002415	-0.598524	0.0143071	0.0254716	96	80	1
bta-miR-2285q	TTYH2	ENSBTAG00000011007	-0.69749	0.00266735	0.00592027	98	80	1
bta-miR-2285q	VAT1L	ENSBTAG00000018146	-0.666339	0.0048242	0.0098828	96	80	1
bta-miR-2285q	VDAC1	ENSBTAG00000013113	-0.584218	0.0174816	0.0303514	97	80	1
bta-miR-2285q	WDR18	ENSBTAG00000002434	-0.621824	0.0101192	0.0188243	99	80	1
bta-miR-2285q	ZNF398	ENSBTAG00000020445	-0.685103	0.00340404	0.00730773	97	80	1
bta-miR-2285q	ZNF584	ENSBTAG00000037882	-0.638915	0.00771513	0.0148615	98	80	1
bta-miR-2285n	GRK4	ENSBTAG00000001505	-0.603009	0.013411	0.0240717	99	3	7
bta-miR-2285n	CCDC68	ENSBTAG00000008158	-0.59354	0.0153571	0.0270986	96	3	1
bta-miR-2285n	REM1	ENSBTAG00000014176	-0.789092	0.000279136	0.000864805	96	3	1
bta-miR-2285l	KCTD13	ENSBTAG00000015982	-0.643924	0.00710433	0.0138323	99	14	9
bta-miR-2285l	PAXIP1	ENSBTAG00000017505	-0.607598	0.01254	0.0227004	99	14	9
bta-miR-2285l	TFDP1	ENSBTAG00000019645	-0.604305	0.0131603	0.0236782	99	14	3
bta-miR-2285l	TSPYL2	ENSBTAG00000017783	-0.591653	0.0157699	0.0277345	99	14	3
bta-miR-2285l	AP1M1	ENSBTAG00000013329	-0.544997	0.0290238	0.0473262	96	14	1
bta-miR-2285l	EHMT2	ENSBTAG00000005676	-0.609787	0.0121407	0.0220681	98	14	1
bta-miR-2285l	LRRC24	ENSBTAG00000004970	-0.610061	0.0120914	0.0219896	99	14	1
bta-miR-2285l	PFAS	ENSBTAG00000031509	-0.680934	0.00368596	0.00782811	97	14	1
bta-miR-2285l	POGZ	ENSBTAG00000021289	-0.625972	0.00948767	0.0177958	96	14	1
bta-miR-2285l	RHNO1	ENSBTAG00000015878	-0.591777	0.0157426	0.0276924	99	14	1
bta-miR-2285l	RNASEH1	ENSBTAG00000016235	-0.588476	0.0164845	0.0288309	99	14	1
bta-miR-2285l	SART3	ENSBTAG00000031846	-0.616228	0.011023	0.0202835	97	14	1
bta-miR-2285l	SFSWAP	ENSBTAG00000000439	-0.58379	0.0175842	0.0305073	99	14	1
bta-miR-2285l	ZDHHC18	ENSBTAG00000046672	-0.541005	0.0304632	0.049379	99	14	1
bta-miR-2285k	SLC25A46	ENSBTAG00000009667	-0.656808	0.00570842	0.011437	98	24	9
bta-miR-2285k	FUT11	ENSBTAG00000002792	-0.633024	0.00848606	0.0161467	98	24	3
bta-miR-2285k	INHBB	ENSBTAG00000032017	-0.703508	0.00235925	0.005326	96	24	3
bta-miR-2285k	SLC22A3	ENSBTAG00000039080	-0.696219	0.00273638	0.00605217	98	24	3
bta-miR-2285k	C2CD2	ENSBTAG00000021259	-0.789501	0.000275692	0.000855813	96	24	2
bta-miR-2285k	EGLN3	ENSBTAG00000008172	-0.592684	0.0155433	0.0273858	99	24	2
bta-miR-2285k	FILIP1L	ENSBTAG00000013664	-0.586738	0.0168861	0.0294446	99	24	2
bta-miR-2285k	PDE4A	ENSBTAG00000012032	-0.675199	0.00410409	0.00859107	98	24	2
bta-miR-2285k	PHF2	ENSBTAG00000012922	-0.669433	0.00456209	0.0094155	98	24	2
bta-miR-2285k	SNRPD2	ENSBTAG00000012177	-0.593981	0.0152617	0.0269514	97	24	2
bta-miR-2285k	SV2B	ENSBTAG00000027074	-0.790901	0.00026417	0.000825635	96	24	2
bta-miR-2285k	TP53BP1	ENSBTAG00000021304	-0.760171	0.000631336	0.0017242	97	24	2
bta-miR-2285k	CPT2	ENSBTAG00000014649	-0.660027	0.00539642	0.0108922	96	24	1
bta-miR-2285k	DYNLT1	ENSBTAG00000004472	-0.604795	0.0130665	0.0235306	97	24	1
bta-miR-2285k	IGSF10	ENSBTAG00000001728	-0.571331	0.0207864	0.0353195	96	24	1
bta-miR-2285k	KIAA0930	ENSBTAG00000006776	-0.598168	0.0143801	0.0255851	98	24	1
bta-miR-2285k	PIK3IP1	ENSBTAG00000010667	-0.762262	0.000597416	0.00164519	97	24	1
bta-miR-2285k	PLCB4	ENSBTAG00000013116	-0.591104	0.0158917	0.0279217	98	24	1
bta-miR-2285k	POMK	ENSBTAG00000003649	-0.729444	0.00134209	0.00328084	98	24	1
bta-miR-2285k	RAB11FIP4	ENSBTAG00000016972	-0.698762	0.00259961	0.00579044	96	24	1
bta-miR-2285k	2005-09-01	ENSBTAG00000008320	-0.637245	0.00792778	0.0152176	96	24	1
bta-miR-2285k	SLC25A4	ENSBTAG00000013208	-0.651538	0.00625015	0.0123744	97	24	1
bta-miR-2285k	UBTD1	ENSBTAG00000012719	-0.643541	0.00714969	0.0139091	96	24	1
bta-miR-2285k	UQCRFS1	ENSBTAG00000046786	-0.580533	0.0183817	0.0317147	96	24	1
bta-miR-2285g	SLC25A46	ENSBTAG00000009667	-0.636691	0.00799933	0.0153371	96	71	9
bta-miR-2285g	COPS7B	ENSBTAG00000005207	-0.737241	0.00111899	0.00280819	99	71	8
bta-miR-2285g	GRK4	ENSBTAG00000001505	-0.713937	0.00189386	0.00440862	96	71	7
bta-miR-2285g	GRK4	ENSBTAG00000001505	-0.713937	0.00189386	0.00440862	97	71	7
bta-miR-2285g	AP1S1	ENSBTAG00000014468	-0.582089	0.0179972	0.031133	99	71	5
bta-miR-2285g	CD9	ENSBTAG00000014764	-0.583793	0.0175837	0.0305065	98	71	5
bta-miR-2285g	COPS8	ENSBTAG00000005854	-0.591657	0.0157692	0.0277333	98	71	5
bta-miR-2285g	RPL37	ENSBTAG00000005142	-0.576975	0.0192844	0.0330741	97	71	4
bta-miR-2285g	ASB9	ENSBTAG00000009198	-0.578403	0.018918	0.0325233	97	71	3
bta-miR-2285g	EIF5AL1	ENSBTAG00000002018	-0.662279	0.0051864	0.0105233	99	71	3
bta-miR-2285g	EIF5AL1	ENSBTAG00000002018	-0.662279	0.0051864	0.0105233	99	71	3
bta-miR-2285g	FBXO17	ENSBTAG00000001783	-0.667833	0.00469619	0.00965504	96	71	3
bta-miR-2285g	RNPEP	ENSBTAG00000013726	-0.669299	0.00457322	0.0094354	96	71	3
bta-miR-2285g	SOSTDC1	ENSBTAG00000005377	-0.625671	0.00953254	0.0178692	98	71	3
bta-miR-2285g	SOSTDC1	ENSBTAG00000005377	-0.625671	0.00953254	0.0178692	99	71	3
bta-miR-2285g	TGFA	ENSBTAG00000000783	-0.587164	0.016787	0.0292934	98	71	3
bta-miR-2285g	ACO2	ENSBTAG00000006429	-0.680942	0.00368542	0.00782711	97	71	2
bta-miR-2285g	C15orf41	ENSBTAG00000002179	-0.614913	0.0112442	0.0206382	98	71	2
bta-miR-2285g	C3orf58	ENSBTAG00000007933	-0.6128	0.0116073	0.0212186	98	71	2
bta-miR-2285g	CCDC92	ENSBTAG00000020346	-0.691602	0.00299947	0.006551	99	71	2
bta-miR-2285g	CSRNP1	ENSBTAG00000003845	-0.650162	0.00639806	0.0126286	96	71	2
bta-miR-2285g	CYSTM1	ENSBTAG00000016595	-0.551076	0.0269325	0.0443217	98	71	2
bta-miR-2285g	DAZAP1	ENSBTAG00000019714	-0.66253	0.00516333	0.0104827	96	71	2
bta-miR-2285g	DNAL1	ENSBTAG00000015930	-0.635701	0.0081285	0.0155525	96	71	2
bta-miR-2285g	FLRT3	ENSBTAG00000003319	-0.62952	0.00897273	0.016951	98	71	2
bta-miR-2285g	FST	ENSBTAG00000003329	-0.543506	0.0295551	0.0480855	96	71	2
bta-miR-2285g	GNG12	ENSBTAG00000035697	-0.568058	0.021698	0.0366724	96	71	2
bta-miR-2285g	NAA38	ENSBTAG00000014695	-0.612612	0.01164	0.0212709	98	71	2
bta-miR-2285g	NOA1	ENSBTAG00000019362	-0.616139	0.0110378	0.0203072	96	71	2
bta-miR-2285g	PEX10	ENSBTAG00000009309	-0.752184	0.000775843	0.00205461	97	71	2
bta-miR-2285g	TMEM236	ENSBTAG00000018981	-0.603154	0.0133826	0.0240272	96	71	2
bta-miR-2285g	TMEM236	ENSBTAG00000018981	-0.603154	0.0133826	0.0240272	96	71	2
bta-miR-2285g	ABI2	ENSBTAG00000011017	-0.628261	0.00915284	0.0172471	97	71	1
bta-miR-2285g	ANKRD40	ENSBTAG00000002267	-0.546822	0.0283835	0.0464089	98	71	1
bta-miR-2285g	ARHGAP32	ENSBTAG00000015905	-0.688264	0.00320212	0.0069315	97	71	1
bta-miR-2285g	ATP1B1	ENSBTAG00000002688	-0.553622	0.0260917	0.0431055	98	71	1
bta-miR-2285g	BAG4	ENSBTAG00000013143	-0.546196	0.0286018	0.0467219	97	71	1
bta-miR-2285g	BAG5	ENSBTAG00000017361	-0.69804	0.00263786	0.0058638	97	71	1
bta-miR-2285g	CACNA1H	ENSBTAG00000026461	-0.653178	0.00607736	0.0120766	98	71	1
bta-miR-2285g	CCL25	ENSBTAG00000005581	-0.648009	0.00663524	0.0130347	96	71	1
bta-miR-2285g	CLIC4	ENSBTAG00000009470	-0.582209	0.0179679	0.0310887	97	71	1
bta-miR-2285g	COA3	ENSBTAG00000019911	-0.544591	0.0291676	0.047532	96	71	1
bta-miR-2285g	EI24	ENSBTAG00000007202	-0.546206	0.0285983	0.046717	97	71	1
bta-miR-2285g	GIMAP8	ENSBTAG00000014402	-0.545073	0.0289971	0.0472882	98	71	1
bta-miR-2285g	GNA12	ENSBTAG00000017871	-0.649581	0.00646141	0.0127372	96	71	1
bta-miR-2285g	GOLM1	ENSBTAG00000031569	-0.563006	0.0231652	0.0388364	97	71	1
bta-miR-2285g	IFT46	ENSBTAG00000012941	-0.631186	0.00873863	0.0165648	99	71	1
bta-miR-2285g	IMPA2	ENSBTAG00000043951	-0.659825	0.00541557	0.0109257	97	71	1
bta-miR-2285g	KCNMB4	ENSBTAG00000003749	-0.591944	0.0157058	0.0276359	98	71	1
bta-miR-2285g	LTA4H	ENSBTAG00000016415	-0.541961	0.0301137	0.0488818	96	71	1
bta-miR-2285g	MICALCL	ENSBTAG00000008193	-0.679565	0.00378253	0.00800523	97	71	1
bta-miR-2285g	MTUS2	ENSBTAG00000001094	-0.610896	0.0119421	0.0217522	97	71	1
bta-miR-2285g	NCAM2	ENSBTAG00000003301	-0.62016	0.0103816	0.0192496	97	71	1
bta-miR-2285g	NDUFB9	ENSBTAG00000020405	-0.643118	0.00719997	0.0139941	99	71	1
bta-miR-2285g	PARM1	ENSBTAG00000015919	-0.616234	0.011022	0.0202819	98	71	1
bta-miR-2285g	PIAS4	ENSBTAG00000000753	-0.738893	0.00107584	0.0027154	96	71	1
bta-miR-2285g	PLEKHN1	ENSBTAG00000014537	-0.585455	0.0171873	0.0299038	96	71	1
bta-miR-2285g	PPARGC1A	ENSBTAG00000017024	-0.586023	0.0170534	0.0296999	96	71	1
bta-miR-2285g	PTGER2	ENSBTAG00000002163	-0.552659	0.0264074	0.0435628	96	71	1
bta-miR-2285g	RUVBL1	ENSBTAG00000020998	-0.591565	0.0157893	0.0277643	96	71	1
bta-miR-2285g	SFXN4	ENSBTAG00000008730	-0.575294	0.0197228	0.0337318	97	71	1
bta-miR-2285g	SLC6A7	ENSBTAG00000000910	-0.653506	0.00604326	0.0120177	96	71	1
bta-miR-2285g	SLMAP	ENSBTAG00000021164	-0.593128	0.0154464	0.0272365	97	71	1
bta-miR-2285g	SNX24	ENSBTAG00000031069	-0.56088	0.0238048	0.0397749	96	71	1
bta-miR-2285g	SSPN	ENSBTAG00000000393	-0.59461	0.0151267	0.0267426	98	71	1
bta-miR-2285g	STRIP2	ENSBTAG00000007206	-0.600881	0.0138305	0.0247286	96	71	1
bta-miR-2285g	SYNJ2BP	ENSBTAG00000007586	-0.566997	0.022	0.037119	96	71	1
bta-miR-2285g	TMEM170B	ENSBTAG00000010256	-0.626627	0.00939092	0.0176375	98	71	1
bta-miR-2285g	TMEM173	ENSBTAG00000002296	-0.551513	0.0267868	0.0441114	99	71	1
bta-miR-2285g	TTC39C	ENSBTAG00000005635	-0.545923	0.0286977	0.0468595	96	71	1
bta-miR-2285g	WWTR1	ENSBTAG00000007814	-0.609132	0.0122591	0.0222557	97	71	1
bta-miR-2285f	GRK4	ENSBTAG00000001505	-0.787096	0.000296456	0.00090976	98	172	7
bta-miR-2285f	GRK4	ENSBTAG00000001505	-0.787096	0.000296456	0.00090976	98	172	7
bta-miR-2285f	ABCB10	ENSBTAG00000017053	-0.719076	0.00169369	0.00400519	97	172	6
bta-miR-2285f	SOX4	ENSBTAG00000046556	-0.551914	0.0266535	0.0439186	98	172	6
bta-miR-2285f	CCNG2	ENSBTAG00000021768	-0.588512	0.0164763	0.0288185	97	172	5
bta-miR-2285f	RPL37	ENSBTAG00000005142	-0.726626	0.00143113	0.00346642	99	172	4
bta-miR-2285f	SLC2A4RG	ENSBTAG00000016664	-0.641055	0.00744927	0.0144148	99	172	4
bta-miR-2285f	UBP1	ENSBTAG00000003968	-0.692273	0.00296001	0.00647653	96	172	4
bta-miR-2285f	ZADH2	ENSBTAG00000001724	-0.593866	0.0152866	0.0269899	98	172	4
bta-miR-2285f	C1orf174	ENSBTAG00000024520	-0.676036	0.00404083	0.00847628	99	172	3
bta-miR-2285f	CTSO	ENSBTAG00000011063	-0.672454	0.0043173	0.00897618	96	172	3
bta-miR-2285f	DDHD1	ENSBTAG00000019924	-0.597154	0.01459	0.0259114	99	172	3
bta-miR-2285f	EIF5AL1	ENSBTAG00000002018	-0.690433	0.00306921	0.00668231	99	172	3
bta-miR-2285f	FUT11	ENSBTAG00000002792	-0.683773	0.00349202	0.00747065	99	172	3
bta-miR-2285f	MBD1	ENSBTAG00000003801	-0.721257	0.00161411	0.00384317	96	172	3
bta-miR-2285f	PTPN21	ENSBTAG00000018596	-0.567534	0.0218466	0.0368924	97	172	3
bta-miR-2285f	PTPN21	ENSBTAG00000018596	-0.567534	0.0218466	0.0368924	97	172	3
bta-miR-2285f	RBMS1	ENSBTAG00000005180	-0.603491	0.0133173	0.0239247	96	172	3
bta-miR-2285f	RNPEP	ENSBTAG00000013726	-0.609384	0.0122134	0.0221832	99	172	3
bta-miR-2285f	SMAGP	ENSBTAG00000001983	-0.759535	0.000641971	0.00174885	96	172	3
bta-miR-2285f	AMT	ENSBTAG00000002321	-0.773448	0.000440354	0.00127044	98	172	2
bta-miR-2285f	BAG2	ENSBTAG00000005355	-0.742142	0.00099497	0.00254011	99	172	2
bta-miR-2285f	C3orf58	ENSBTAG00000007933	-0.707135	0.0021879	0.00499125	96	172	2
bta-miR-2285f	CCNA1	ENSBTAG00000007284	-0.664607	0.00497618	0.0101523	97	172	2
bta-miR-2285f	CCSAP	ENSBTAG00000000079	-0.711175	0.00200914	0.0046383	98	172	2
bta-miR-2285f	CD63	ENSBTAG00000011931	-0.634149	0.00833432	0.0158949	99	172	2
bta-miR-2285f	CYSTM1	ENSBTAG00000016595	-0.591455	0.0158137	0.0278018	98	172	2
bta-miR-2285f	DAZAP1	ENSBTAG00000019714	-0.720878	0.00162772	0.00387094	97	172	2
bta-miR-2285f	DNAL1	ENSBTAG00000015930	-0.549446	0.0274815	0.045113	96	172	2
bta-miR-2285f	ELMOD3	ENSBTAG00000021935	-0.619856	0.0104301	0.019328	96	172	2
bta-miR-2285f	GNG12	ENSBTAG00000035697	-0.592067	0.0156787	0.0275942	96	172	2
bta-miR-2285f	HNRNPA0	ENSBTAG00000016929	-0.757815	0.000671454	0.00181689	97	172	2
bta-miR-2285f	HSBP1	ENSBTAG00000024889	-0.667713	0.00470639	0.0096732	99	172	2
bta-miR-2285f	IMMP2L	ENSBTAG00000004398	-0.71571	0.00182274	0.00426589	97	172	2
bta-miR-2285f	KIF20A	ENSBTAG00000008758	-0.866158	1.43768e-05	7.50359e-05	96	172	2
bta-miR-2285f	LRP8	ENSBTAG00000000736	-0.734622	0.00119026	0.00296049	96	172	2
bta-miR-2285f	MFAP2	ENSBTAG00000003832	-0.591851	0.0157263	0.0276674	96	172	2
bta-miR-2285f	NAA38	ENSBTAG00000014695	-0.725518	0.00146743	0.00354166	99	172	2
bta-miR-2285f	NOA1	ENSBTAG00000019362	-0.736853	0.0011293	0.0028303	97	172	2
bta-miR-2285f	PAOX	ENSBTAG00000018321	-0.658086	0.00558284	0.0112182	97	172	2
bta-miR-2285f	PCBP2	ENSBTAG00000020757	-0.733098	0.0012334	0.00305207	98	172	2
bta-miR-2285f	PDLIM4	ENSBTAG00000015426	-0.831529	6.53393e-05	0.000257889	98	172	2
bta-miR-2285f	PEX10	ENSBTAG00000009309	-0.604392	0.0131437	0.023652	97	172	2
bta-miR-2285f	PTPDC1	ENSBTAG00000005803	-0.612842	0.0116	0.021207	96	172	2
bta-miR-2285f	RPS21	ENSBTAG00000020795	-0.666615	0.00480038	0.00984049	99	172	2
bta-miR-2285f	RPS21	ENSBTAG00000020795	-0.666615	0.00480038	0.00984049	98	172	2
bta-miR-2285f	SERINC3	ENSBTAG00000002187	-0.717719	0.00174478	0.00410868	98	172	2
bta-miR-2285f	SESN2	ENSBTAG00000002363	-0.629238	0.00901289	0.0170171	96	172	2
bta-miR-2285f	SPIDR	ENSBTAG00000044106	-0.624963	0.0096383	0.0180419	97	172	2
bta-miR-2285f	TP53BP1	ENSBTAG00000021304	-0.752274	0.000774073	0.00205063	96	172	2
bta-miR-2285f	TRIM52	ENSBTAG00000019651	-0.732964	0.00123727	0.00306025	98	172	2
bta-miR-2285f	TTC17	ENSBTAG00000031299	-0.624635	0.0096877	0.0181225	97	172	2
bta-miR-2285f	ZBTB22	ENSBTAG00000016829	-0.622983	0.00993948	0.0185324	96	172	2
bta-miR-2285f	ZNF593	ENSBTAG00000009562	-0.755748	0.000708344	0.00190145	98	172	2
bta-miR-2285f	ACVR2A	ENSBTAG00000018114	-0.551404	0.026823	0.0441636	98	172	1
bta-miR-2285f	AP3S2	ENSBTAG00000001407	-0.715757	0.00182089	0.00426215	96	172	1
bta-miR-2285f	APEX1	ENSBTAG00000002745	-0.619807	0.0104378	0.0193406	98	172	1
bta-miR-2285f	ARID3A	ENSBTAG00000008607	-0.644229	0.00706837	0.0137714	96	172	1
bta-miR-2285f	ARL4A	ENSBTAG00000002869	-0.568777	0.0214953	0.0363719	98	172	1
bta-miR-2285f	ATAD1	ENSBTAG00000000806	-0.604145	0.013191	0.0237265	96	172	1
bta-miR-2285f	C22orf39	ENSBTAG00000019894	-0.674622	0.0041482	0.00867092	97	172	1
bta-miR-2285f	C8orf4	ENSBTAG00000033304	-0.621343	0.0101945	0.0189465	97	172	1
bta-miR-2285f	CAMK1D	ENSBTAG00000008650	-0.66062	0.00534047	0.0107941	98	172	1
bta-miR-2285f	CAT	ENSBTAG00000020980	-0.590175	0.0160993	0.0282407	96	172	1
bta-miR-2285f	CCDC43	ENSBTAG00000005693	-0.622758	0.00997416	0.0185888	98	172	1
bta-miR-2285f	CCNL1	ENSBTAG00000003851	-0.576403	0.0194328	0.033297	98	172	1
bta-miR-2285f	CDC14A	ENSBTAG00000031439	-0.585251	0.0172356	0.0299772	98	172	1
bta-miR-2285f	CDC42SE1	ENSBTAG00000015363	-0.585396	0.0172011	0.0299248	99	172	1
bta-miR-2285f	CDKN2AIPNL	ENSBTAG00000010984	-0.721488	0.00160587	0.00382635	99	172	1
bta-miR-2285f	CIB1	ENSBTAG00000021275	-0.604986	0.0130301	0.0234735	96	172	1
bta-miR-2285f	CLDN4	ENSBTAG00000026278	-0.622457	0.0100207	0.0186644	96	172	1
bta-miR-2285f	CLNS1A	ENSBTAG00000019930	-0.632325	0.00858138	0.0163047	99	172	1
bta-miR-2285f	CLOCK	ENSBTAG00000044044	-0.593573	0.0153499	0.0270875	96	172	1
bta-miR-2285f	COX16	ENSBTAG00000030595	-0.554679	0.0257486	0.0426084	97	172	1
bta-miR-2285f	COX18	ENSBTAG00000005394	-0.681866	0.00362136	0.00770938	97	172	1
bta-miR-2285f	DMTF1	ENSBTAG00000020878	-0.567481	0.0218619	0.0369149	96	172	1
bta-miR-2285f	DNTTIP2	ENSBTAG00000047679	-0.592864	0.015504	0.0273254	98	172	1
bta-miR-2285f	DSCC1	ENSBTAG00000015338	-0.608284	0.0124138	0.0225005	96	172	1
bta-miR-2285f	EIF2S2	ENSBTAG00000005969	-0.602021	0.0136044	0.0243749	98	172	1
bta-miR-2285f	EMC7	ENSBTAG00000007385	-0.634506	0.00828654	0.0158155	98	172	1
bta-miR-2285f	EXT1	ENSBTAG00000006209	-0.588615	0.0164529	0.0287826	99	172	1
bta-miR-2285f	FAM210A	ENSBTAG00000009141	-0.68794	0.00322235	0.00696938	96	172	1
bta-miR-2285f	FBXO28	ENSBTAG00000019538	-0.631156	0.00874285	0.0165718	97	172	1
bta-miR-2285f	GINS2	ENSBTAG00000044006	-0.796631	0.000221065	0.000710922	98	172	1
bta-miR-2285f	GLRX2	ENSBTAG00000015972	-0.701432	0.00246205	0.00552535	99	172	1
bta-miR-2285f	GOLGA7	ENSBTAG00000027626	-0.615258	0.0111859	0.0205446	96	172	1
bta-miR-2285f	GOSR1	ENSBTAG00000004961	-0.583733	0.017598	0.0305282	98	172	1
bta-miR-2285f	GPX8	ENSBTAG00000021960	-0.546892	0.0283591	0.046374	96	172	1
bta-miR-2285f	HCCS	ENSBTAG00000012113	-0.678907	0.00382966	0.00809151	98	172	1
bta-miR-2285f	HINT1	ENSBTAG00000010959	-0.666201	0.0048362	0.00990415	99	172	1
bta-miR-2285f	HOXB7	ENSBTAG00000005546	-0.658007	0.00559053	0.0112316	96	172	1
bta-miR-2285f	HOXD3	ENSBTAG00000004835	-0.56013	0.0240336	0.0401097	97	172	1
bta-miR-2285f	HS3ST3A1	ENSBTAG00000031107	-0.713951	0.00189327	0.00440745	97	172	1
bta-miR-2285f	HSP90AB1	ENSBTAG00000000778	-0.697591	0.00266188	0.0059098	98	172	1
bta-miR-2285f	IKBIP	ENSBTAG00000021660	-0.562958	0.0231795	0.0388572	99	172	1
bta-miR-2285f	IMPA1	ENSBTAG00000011709	-0.616248	0.0110196	0.020278	97	172	1
bta-miR-2285f	INPP5K	ENSBTAG00000011479	-0.716528	0.00179065	0.00420126	97	172	1
bta-miR-2285f	ITPA	ENSBTAG00000013776	-0.707015	0.00219341	0.00500207	97	172	1
bta-miR-2285f	KCTD9	ENSBTAG00000012382	-0.589408	0.0162724	0.0285063	97	172	1
bta-miR-2285f	KIF27	ENSBTAG00000020436	-0.647796	0.00665905	0.0130754	96	172	1
bta-miR-2285f	LCA5	ENSBTAG00000043950	-0.660726	0.00533054	0.0107767	96	172	1
bta-miR-2285f	LSM2	ENSBTAG00000005634	-0.746867	0.000886313	0.00230141	96	172	1
bta-miR-2285f	LSM4	ENSBTAG00000008578	-0.767117	0.000524385	0.00147292	97	172	1
bta-miR-2285f	MARK3	ENSBTAG00000013410	-0.705152	0.0022803	0.00517221	99	172	1
bta-miR-2285f	METAP1	ENSBTAG00000016004	-0.62196	0.010098	0.0187899	96	172	1
bta-miR-2285f	MFSD11	ENSBTAG00000018260	-0.604005	0.0132181	0.0237689	99	172	1
bta-miR-2285f	MIDN	ENSBTAG00000012172	-0.572219	0.0205443	0.034959	97	172	1
bta-miR-2285f	MRPL27	ENSBTAG00000021720	-0.666934	0.0047729	0.0097916	98	172	1
bta-miR-2285f	MSANTD4	ENSBTAG00000023989	-0.58485	0.0173306	0.0301218	98	172	1
bta-miR-2285f	MSN	ENSBTAG00000003418	-0.634965	0.00822561	0.0157143	96	172	1
bta-miR-2285f	NADK2	ENSBTAG00000011334	-0.692801	0.00292926	0.00641845	98	172	1
bta-miR-2285f	NSMCE1	ENSBTAG00000002176	-0.78396	0.000325474	0.00098422	97	172	1
bta-miR-2285f	NUFIP1	ENSBTAG00000009415	-0.674961	0.00412223	0.00862392	98	172	1
bta-miR-2285f	NUP88	ENSBTAG00000011507	-0.67939	0.00379496	0.00802799	96	172	1
bta-miR-2285f	OSER1	ENSBTAG00000016873	-0.735753	0.00115904	0.00289392	99	172	1
bta-miR-2285f	PAK1IP1	ENSBTAG00000018674	-0.623061	0.00992747	0.0185129	97	172	1
bta-miR-2285f	PAQR3	ENSBTAG00000008887	-0.636528	0.00802052	0.0153724	97	172	1
bta-miR-2285f	PARP6	ENSBTAG00000005753	-0.690951	0.00303816	0.00662393	98	172	1
bta-miR-2285f	PDIA6	ENSBTAG00000001928	-0.635028	0.00821726	0.0157004	97	172	1
bta-miR-2285f	PGRMC1	ENSBTAG00000019552	-0.543175	0.0296741	0.0482552	98	172	1
bta-miR-2285f	POLDIP2	ENSBTAG00000008116	-0.69065	0.00305621	0.00665788	98	172	1
bta-miR-2285f	POP5	ENSBTAG00000005385	-0.616837	0.0109216	0.0201206	99	172	1
bta-miR-2285f	PRELID2	ENSBTAG00000044169	-0.565331	0.0224808	0.0378291	99	172	1
bta-miR-2285f	PRKRA	ENSBTAG00000001096	-0.566926	0.0220203	0.0371491	97	172	1
bta-miR-2285f	PROS1	ENSBTAG00000023652	-0.570356	0.0210549	0.0357185	98	172	1
bta-miR-2285f	PSME4	ENSBTAG00000020262	-0.609723	0.0121522	0.0220863	98	172	1
bta-miR-2285f	PTRHD1	ENSBTAG00000015012	-0.780282	0.000362443	0.0010777	99	172	1
bta-miR-2285f	PWP1	ENSBTAG00000004654	-0.655495	0.00583969	0.0116652	96	172	1
bta-miR-2285f	RAB2B	ENSBTAG00000044207	-0.617007	0.0108935	0.0200753	99	172	1
bta-miR-2285f	RAD21	ENSBTAG00000007303	-0.677272	0.00394878	0.00830884	98	172	1
bta-miR-2285f	RBM3	ENSBTAG00000025848	-0.614756	0.011271	0.0206811	98	172	1
bta-miR-2285f	RBM4B	ENSBTAG00000000423	-0.766856	0.000528112	0.00148179	98	172	1
bta-miR-2285f	RER1	ENSBTAG00000009307	-0.614498	0.0113149	0.0207513	97	172	1
bta-miR-2285f	RIPK1	ENSBTAG00000006378	-0.591276	0.0158536	0.0278631	96	172	1
bta-miR-2285f	RIT1	ENSBTAG00000000105	-0.544237	0.0292938	0.0477124	98	172	1
bta-miR-2285f	RNF115	ENSBTAG00000008131	-0.662204	0.00519329	0.0105355	96	172	1
bta-miR-2285f	RPL23	ENSBTAG00000003229	-0.649433	0.00647758	0.0127649	99	172	1
bta-miR-2285f	RSBN1L	ENSBTAG00000015753	-0.622887	0.00995429	0.0185565	96	172	1
bta-miR-2285f	SAC3D1	ENSBTAG00000002248	-0.598427	0.014327	0.0255025	96	172	1
bta-miR-2285f	SAMD5	ENSBTAG00000036287	-0.645808	0.00688484	0.0134599	97	172	1
bta-miR-2285f	SENP5	ENSBTAG00000032674	-0.587316	0.0167516	0.0292395	96	172	1
bta-miR-2285f	SLC25A32	ENSBTAG00000033902	-0.54409	0.0293462	0.0477873	99	172	1
bta-miR-2285f	SLC2A1	ENSBTAG00000009617	-0.634411	0.00829927	0.0158367	97	172	1
bta-miR-2285f	SLC2A13	ENSBTAG00000043962	-0.5941	0.0152362	0.026912	96	172	1
bta-miR-2285f	SLC5A8	ENSBTAG00000011525	-0.541331	0.0303436	0.0492089	99	172	1
bta-miR-2285f	SMAP1	ENSBTAG00000038190	-0.632536	0.00855254	0.016257	98	172	1
bta-miR-2285f	SMIM13	ENSBTAG00000046160	-0.618655	0.0106234	0.0196404	98	172	1
bta-miR-2285f	SRR	ENSBTAG00000004223	-0.586802	0.0168712	0.0294218	98	172	1
bta-miR-2285f	STC1	ENSBTAG00000001687	-0.571421	0.0207618	0.0352829	96	172	1
bta-miR-2285f	STYX	ENSBTAG00000046956	-0.598325	0.014348	0.0255351	98	172	1
bta-miR-2285f	TATDN3	ENSBTAG00000024443	-0.625553	0.00955006	0.0178978	99	172	1
bta-miR-2285f	TCERG1	ENSBTAG00000003259	-0.60861	0.0123542	0.0224063	96	172	1
bta-miR-2285f	TCP1	ENSBTAG00000002829	-0.653298	0.00606479	0.0120548	97	172	1
bta-miR-2285f	THUMPD2	ENSBTAG00000004722	-0.564158	0.0228241	0.0383348	97	172	1
bta-miR-2285f	TIMM10B	ENSBTAG00000003567	-0.629352	0.00899652	0.0169902	99	172	1
bta-miR-2285f	TMEM184B	ENSBTAG00000009668	-0.623205	0.00990533	0.018477	96	172	1
bta-miR-2285f	TMEM216	ENSBTAG00000021517	-0.592897	0.0154967	0.027314	96	172	1
bta-miR-2285f	TMEM64	ENSBTAG00000011268	-0.587357	0.0167422	0.0292251	98	172	1
bta-miR-2285f	TNFAIP8L3	ENSBTAG00000010472	-0.566656	0.0220977	0.0372635	96	172	1
bta-miR-2285f	TNFRSF11A	ENSBTAG00000007569	-0.661017	0.00530321	0.0107287	96	172	1
bta-miR-2285f	TRAPPC13	ENSBTAG00000016900	-0.549493	0.0274656	0.0450901	98	172	1
bta-miR-2285f	UBE2G1	ENSBTAG00000014433	-0.565783	0.0223496	0.0376355	97	172	1
bta-miR-2285f	UFC1	ENSBTAG00000021705	-0.60933	0.0122231	0.0221987	99	172	1
bta-miR-2285f	UTP20	ENSBTAG00000003239	-0.606529	0.0127388	0.0230144	98	172	1
bta-miR-2285f	VPS29	ENSBTAG00000008417	-0.582145	0.0179836	0.0311125	97	172	1
bta-miR-2285f	VPS72	ENSBTAG00000018074	-0.662667	0.00515081	0.0104607	98	172	1
bta-miR-2285f	WSB2	ENSBTAG00000007139	-0.592099	0.0156716	0.0275833	96	172	1
bta-miR-2285f	YAF2	ENSBTAG00000015025	-0.552354	0.026508	0.0437083	99	172	1
bta-miR-2285f	YIPF2	ENSBTAG00000025606	-0.622341	0.0100386	0.0186936	97	172	1
bta-miR-2285f	ZCCHC6	ENSBTAG00000001737	-0.63603	0.00808535	0.0154806	98	172	1
bta-miR-2285f	ZDHHC13	ENSBTAG00000020642	-0.560247	0.0239979	0.0400574	98	172	1
bta-miR-2285f	ZNF23	ENSBTAG00000032018	-0.757024	0.000685379	0.00184888	98	172	1
bta-miR-2284x	RANBP3L	ENSBTAG00000008430	-0.540364	0.0306992	0.0497144	98	1	1
bta-miR-222	NOVA1	ENSBTAG00000002170	-0.572563	0.0204512	0.0348203	99	2	2
bta-miR-222	SUN2	ENSBTAG00000003693	-0.569375	0.0213276	0.0361235	96	2	2
bta-miR-22_23450	CEP72	ENSBTAG00000011405	-0.615897	0.0110784	0.0203722	99	17	2
bta-miR-22_23450	INPPL1	ENSBTAG00000019167	-0.685491	0.00337872	0.00726073	99	17	2
bta-miR-22_23450	MED29	ENSBTAG00000020429	-0.622355	0.0100365	0.0186901	96	17	2
bta-miR-22_23450	ABHD12	ENSBTAG00000001420	-0.584379	0.017443	0.0302927	98	17	1
bta-miR-22_23450	ARID1A	ENSBTAG00000001024	-0.589625	0.0162232	0.0284308	97	17	1
bta-miR-22_23450	C8orf82	ENSBTAG00000046031	-0.569607	0.0212628	0.0360272	98	17	1
bta-miR-22_23450	COPS3	ENSBTAG00000018973	-0.549454	0.0274789	0.0451092	96	17	1
bta-miR-22_23450	IGDCC4	ENSBTAG00000006440	-0.667788	0.00470001	0.00966185	99	17	1
bta-miR-22_23450	PSME3	ENSBTAG00000019918	-0.54045	0.0306675	0.0496692	97	17	1
bta-miR-22_23450	PXYLP1	ENSBTAG00000014034	-0.714028	0.00189015	0.00440117	99	17	1
bta-miR-22_23450	RND2	ENSBTAG00000007393	-0.602547	0.0135012	0.0242132	98	17	1
bta-miR-22_23450	RNF135	ENSBTAG00000017225	-0.567959	0.0217262	0.036714	98	17	1
bta-miR-22_23450	SIRT5	ENSBTAG00000014904	-0.644554	0.00703029	0.0137068	99	17	1
bta-miR-22_23450	SLC13A1	ENSBTAG00000006674	-0.613473	0.0114906	0.0210324	96	17	1
bta-miR-22_23450	UBTF	ENSBTAG00000005067	-0.653442	0.00604988	0.0120291	97	17	1
bta-miR-22_23450	VPS51	ENSBTAG00000015499	-0.575711	0.0196132	0.0335675	96	17	1
bta-miR-22_23450	WWC3	ENSBTAG00000013824	-0.641098	0.00744399	0.0144059	96	17	1
bta-miR-215	DTL	ENSBTAG00000018142	-0.593039	0.0154659	0.0272665	98	3	2
bta-miR-215	ST6GALNAC2	ENSBTAG00000015255	-0.61094	0.0119343	0.0217398	97	3	2
bta-miR-215	WDR88	ENSBTAG00000031810	-0.643545	0.00714914	0.0139081	99	3	2
bta-miR-212	SOX5	ENSBTAG00000022360	-0.68212	0.00360392	0.00767726	96	3	2
bta-miR-212	ADRA1A	ENSBTAG00000031632	-0.622846	0.00996066	0.0185669	96	3	1
bta-miR-212	NECAB3	ENSBTAG00000003946	-0.599246	0.0141597	0.0252421	99	3	1
bta-miR-21_22035	SLC25A46	ENSBTAG00000009667	-0.612692	0.0116261	0.0212487	98	29	9
bta-miR-21_22035	COPS7B	ENSBTAG00000005207	-0.73593	0.0011542	0.00288356	99	29	8
bta-miR-21_22035	ZNF689	ENSBTAG00000018094	-0.610557	0.0120026	0.0218485	97	29	8
bta-miR-21_22035	ABCB10	ENSBTAG00000017053	-0.655138	0.00587588	0.011728	96	29	6
bta-miR-21_22035	AP1S1	ENSBTAG00000014468	-0.553313	0.0261925	0.0432515	97	29	5
bta-miR-21_22035	CCNG2	ENSBTAG00000021768	-0.620574	0.0103157	0.0191428	99	29	5
bta-miR-21_22035	CD9	ENSBTAG00000014764	-0.566278	0.0222066	0.0374244	97	29	5
bta-miR-21_22035	COPS8	ENSBTAG00000005854	-0.560523	0.0239135	0.039934	98	29	5
bta-miR-21_22035	ARFGEF1	ENSBTAG00000014691	-0.604033	0.0132126	0.0237602	99	29	4
bta-miR-21_22035	BPTF	ENSBTAG00000014598	-0.640103	0.0075666	0.0146121	97	29	4
bta-miR-21_22035	CCDC62	ENSBTAG00000003527	-0.7903	0.000269065	0.000838481	97	29	4
bta-miR-21_22035	CEP55	ENSBTAG00000005129	-0.606677	0.0127112	0.0229708	98	29	4
bta-miR-21_22035	DHX40	ENSBTAG00000017868	-0.615784	0.0110973	0.0204026	97	29	4
bta-miR-21_22035	HNRNPA2B1	ENSBTAG00000005726	-0.630969	0.00876884	0.0166147	98	29	4
bta-miR-21_22035	LARS	ENSBTAG00000006765	-0.580233	0.0184564	0.0318276	97	29	4
bta-miR-21_22035	LSM8	ENSBTAG00000012649	-0.65454	0.00593674	0.0118334	96	29	4
bta-miR-21_22035	MAN1A2	ENSBTAG00000003586	-0.568757	0.0215009	0.0363802	96	29	4
bta-miR-21_22035	MTERF4	ENSBTAG00000000784	-0.621347	0.0101938	0.0189454	98	29	4
bta-miR-21_22035	MYEF2	ENSBTAG00000008771	-0.549253	0.027547	0.0452073	97	29	4
bta-miR-21_22035	PTP4A1	ENSBTAG00000002275	-0.579807	0.0185632	0.0319888	98	29	4
bta-miR-21_22035	RAB14	ENSBTAG00000017803	-0.567966	0.0217241	0.036711	98	29	4
bta-miR-21_22035	RAB23	ENSBTAG00000005362	-0.610446	0.0120224	0.02188	99	29	4
bta-miR-21_22035	RFX7	ENSBTAG00000000565	-0.547253	0.0282337	0.0461942	97	29	4
bta-miR-21_22035	RSRC2	ENSBTAG00000006118	-0.553037	0.0262832	0.0433829	98	29	4
bta-miR-21_22035	TOPORS	ENSBTAG00000005905	-0.568051	0.0217	0.0366753	97	29	4
bta-miR-21_22035	UBA2	ENSBTAG00000002573	-0.592796	0.0155188	0.027348	99	29	4
bta-miR-21_22035	WDR44	ENSBTAG00000018697	-0.552743	0.0263798	0.0435228	99	29	4
bta-miR-21_22035	WDR78	ENSBTAG00000005442	-0.630204	0.00887607	0.0167919	99	29	4
bta-miR-21_22035	DDHD1	ENSBTAG00000019924	-0.543021	0.0297296	0.0483342	96	29	3
bta-miR-204	EPHB6	ENSBTAG00000015510	-0.583627	0.0176236	0.030567	99	2	1
bta-miR-204	HMCES	ENSBTAG00000030930	-0.634014	0.00835245	0.0159251	99	2	1
bta-miR-200b	RGS18	ENSBTAG00000013064	-0.583125	0.0177449	0.030751	98	1	3
bta-miR-20_21886	SLC25A46	ENSBTAG00000009667	-0.612692	0.0116261	0.0212487	98	29	9
bta-miR-20_21886	COPS7B	ENSBTAG00000005207	-0.73593	0.0011542	0.00288356	99	29	8
bta-miR-20_21886	ZNF689	ENSBTAG00000018094	-0.610557	0.0120026	0.0218485	97	29	8
bta-miR-20_21886	ABCB10	ENSBTAG00000017053	-0.655138	0.00587588	0.011728	96	29	6
bta-miR-20_21886	AP1S1	ENSBTAG00000014468	-0.553313	0.0261925	0.0432515	97	29	5
bta-miR-20_21886	CCNG2	ENSBTAG00000021768	-0.620574	0.0103157	0.0191428	99	29	5
bta-miR-20_21886	CD9	ENSBTAG00000014764	-0.566278	0.0222066	0.0374244	97	29	5
bta-miR-20_21886	COPS8	ENSBTAG00000005854	-0.560523	0.0239135	0.039934	98	29	5
bta-miR-20_21886	ARFGEF1	ENSBTAG00000014691	-0.604033	0.0132126	0.0237602	99	29	4
bta-miR-20_21886	BPTF	ENSBTAG00000014598	-0.640103	0.0075666	0.0146121	97	29	4
bta-miR-20_21886	CCDC62	ENSBTAG00000003527	-0.7903	0.000269065	0.000838481	97	29	4
bta-miR-20_21886	CEP55	ENSBTAG00000005129	-0.606677	0.0127112	0.0229708	98	29	4
bta-miR-20_21886	DHX40	ENSBTAG00000017868	-0.615784	0.0110973	0.0204026	97	29	4
bta-miR-20_21886	HNRNPA2B1	ENSBTAG00000005726	-0.630969	0.00876884	0.0166147	98	29	4
bta-miR-20_21886	LARS	ENSBTAG00000006765	-0.580233	0.0184564	0.0318276	97	29	4
bta-miR-20_21886	LSM8	ENSBTAG00000012649	-0.65454	0.00593674	0.0118334	96	29	4
bta-miR-20_21886	MAN1A2	ENSBTAG00000003586	-0.568757	0.0215009	0.0363802	96	29	4
bta-miR-20_21886	MTERF4	ENSBTAG00000000784	-0.621347	0.0101938	0.0189454	98	29	4
bta-miR-20_21886	MYEF2	ENSBTAG00000008771	-0.549253	0.027547	0.0452073	97	29	4
bta-miR-20_21886	PTP4A1	ENSBTAG00000002275	-0.579807	0.0185632	0.0319888	98	29	4
bta-miR-20_21886	RAB14	ENSBTAG00000017803	-0.567966	0.0217241	0.036711	98	29	4
bta-miR-20_21886	RAB23	ENSBTAG00000005362	-0.610446	0.0120224	0.02188	99	29	4
bta-miR-20_21886	RFX7	ENSBTAG00000000565	-0.547253	0.0282337	0.0461942	97	29	4
bta-miR-20_21886	RSRC2	ENSBTAG00000006118	-0.553037	0.0262832	0.0433829	98	29	4
bta-miR-20_21886	TOPORS	ENSBTAG00000005905	-0.568051	0.0217	0.0366753	97	29	4
bta-miR-20_21886	UBA2	ENSBTAG00000002573	-0.592796	0.0155188	0.027348	99	29	4
bta-miR-20_21886	WDR44	ENSBTAG00000018697	-0.552743	0.0263798	0.0435228	99	29	4
bta-miR-20_21886	WDR78	ENSBTAG00000005442	-0.630204	0.00887607	0.0167919	99	29	4
bta-miR-20_21886	DDHD1	ENSBTAG00000019924	-0.543021	0.0297296	0.0483342	96	29	3
bta-miR-20_21657	BUB3	ENSBTAG00000017913	-0.68972	0.0031124	0.00676345	98	23	5
bta-miR-20_21657	AGBL5	ENSBTAG00000013403	-0.567972	0.0217225	0.0367085	99	23	2
bta-miR-20_21657	CCSAP	ENSBTAG00000000079	-0.712734	0.00194337	0.00450749	97	23	2
bta-miR-20_21657	MED29	ENSBTAG00000020429	-0.583394	0.0176797	0.0306521	98	23	2
bta-miR-20_21657	RECK	ENSBTAG00000000076	-0.725656	0.00146288	0.00353228	97	23	2
bta-miR-20_21657	TCEA1	ENSBTAG00000003460	-0.579122	0.0187355	0.0322484	96	23	2
bta-miR-20_21657	CCNA2	ENSBTAG00000004943	-0.576288	0.0194626	0.0333418	99	23	1
bta-miR-20_21657	CCNB1	ENSBTAG00000014239	-0.580884	0.0182943	0.0315827	96	23	1
bta-miR-20_21657	CDT1	ENSBTAG00000000638	-0.683576	0.00350521	0.00749505	96	23	1
bta-miR-20_21657	DYRK1A	ENSBTAG00000001771	-0.549136	0.027587	0.0452649	98	23	1
bta-miR-20_21657	GIT2	ENSBTAG00000006506	-0.674394	0.00416573	0.0087026	96	23	1
bta-miR-20_21657	KIF15	ENSBTAG00000016726	-0.604842	0.0130576	0.0235166	97	23	1
bta-miR-20_21657	KRT10	ENSBTAG00000020824	-0.557021	0.0250007	0.0415214	99	23	1
bta-miR-20_21657	MCM9	ENSBTAG00000002059	-0.573334	0.0202434	0.0345104	96	23	1
bta-miR-20_21657	PARP1	ENSBTAG00000000837	-0.600045	0.0139981	0.0249902	96	23	1
bta-miR-20_21657	RACGAP1	ENSBTAG00000012784	-0.589846	0.0161734	0.0283544	99	23	1
bta-miR-20_21657	SAP130	ENSBTAG00000006003	-0.549254	0.0275467	0.045207	96	23	1
bta-miR-20_21657	SLC25A30	ENSBTAG00000016529	-0.548648	0.0277536	0.0455046	97	23	1
bta-miR-20_21657	STX16	ENSBTAG00000003872	-0.650965	0.00631136	0.0124797	97	23	1
bta-miR-20_21657	SUPT16H	ENSBTAG00000020421	-0.584046	0.0175228	0.0304141	99	23	1
bta-miR-20_21657	TCF4	ENSBTAG00000016462	-0.585364	0.0172087	0.0299363	98	23	1
bta-miR-20_21657	UBE2S	ENSBTAG00000009211	-0.570709	0.0209573	0.0355736	97	23	1
bta-miR-20_21657	ZNF367	ENSBTAG00000006587	-0.781233	0.000352568	0.00105288	99	23	1
bta-miR-199a-5p	PIGG	ENSBTAG00000005964	-0.593842	0.0152917	0.0269977	98	40	4
bta-miR-199a-5p	ZNF772	ENSBTAG00000040358	-0.580306	0.0184382	0.0318002	98	40	4
bta-miR-199a-5p	ZNF772	ENSBTAG00000040358	-0.580306	0.0184382	0.0318002	96	40	4
bta-miR-199a-5p	ZNF772	ENSBTAG00000040358	-0.580306	0.0184382	0.0318002	97	40	4
bta-miR-199a-5p	ZNF772	ENSBTAG00000040358	-0.580306	0.0184382	0.0318002	96	40	4
bta-miR-199a-5p	GGACT	ENSBTAG00000046552	-0.543362	0.0296069	0.0481595	97	40	3
bta-miR-199a-5p	MCM7	ENSBTAG00000030965	-0.561047	0.0237541	0.0397007	99	40	3
bta-miR-199a-5p	SLC35E1	ENSBTAG00000005295	-0.598821	0.0142462	0.0253768	97	40	3
bta-miR-199a-5p	SMAGP	ENSBTAG00000001983	-0.656431	0.00574588	0.0115021	98	40	3
bta-miR-199a-5p	BCAM	ENSBTAG00000009495	-0.572511	0.0204653	0.0348414	97	40	2
bta-miR-199a-5p	BCAM	ENSBTAG00000009495	-0.572511	0.0204653	0.0348414	97	40	2
bta-miR-199a-5p	COASY	ENSBTAG00000046746	-0.627788	0.00922131	0.0173595	98	40	2
bta-miR-199a-5p	DNAJB2	ENSBTAG00000013782	-0.61165	0.0118085	0.0215396	97	40	2
bta-miR-199a-5p	LRP8	ENSBTAG00000000736	-0.634898	0.00823454	0.0157291	96	40	2
bta-miR-199a-5p	TOR2A	ENSBTAG00000013510	-0.552339	0.0265128	0.0437153	97	40	2
bta-miR-199a-5p	ABCC1	ENSBTAG00000021090	-0.605462	0.0129396	0.023331	98	40	1
bta-miR-199a-5p	ARF6	ENSBTAG00000045980	-0.543879	0.0294216	0.0478949	97	40	1
bta-miR-199a-5p	CNPY4	ENSBTAG00000007016	-0.558974	0.0243897	0.0406307	96	40	1
bta-miR-199a-5p	DDX28	ENSBTAG00000004290	-0.590413	0.0160458	0.0281585	97	40	1
bta-miR-199a-5p	EMC10	ENSBTAG00000045510	-0.543159	0.0296798	0.0482633	96	40	1
bta-miR-199a-5p	KLHL32	ENSBTAG00000005301	-0.568464	0.0215832	0.0365022	97	40	1
bta-miR-199a-5p	LYRM4	ENSBTAG00000031432	-0.575503	0.0196678	0.0336494	96	40	1
bta-miR-199a-5p	MED12	ENSBTAG00000021351	-0.685829	0.00335682	0.00722004	96	40	1
bta-miR-199a-5p	MYBPC3	ENSBTAG00000021707	-0.568559	0.0215564	0.0364625	97	40	1
bta-miR-199a-5p	MYO7A	ENSBTAG00000003955	-0.573369	0.0202341	0.0344966	98	40	1
bta-miR-199a-5p	NAB2	ENSBTAG00000006324	-0.591992	0.0156952	0.0276195	96	40	1
bta-miR-199a-5p	NPAS2	ENSBTAG00000019697	-0.634365	0.00830539	0.0158468	96	40	1
bta-miR-199a-5p	PLCD4	ENSBTAG00000003809	-0.654315	0.00595978	0.0118733	96	40	1
bta-miR-199a-5p	PRG4	ENSBTAG00000011932	-0.581665	0.0181015	0.0312908	97	40	1
bta-miR-199a-5p	RFX3	ENSBTAG00000000819	-0.615769	0.0110998	0.0204066	96	40	1
bta-miR-199a-5p	SLC25A13	ENSBTAG00000003773	-0.572813	0.0203835	0.0347194	98	40	1
bta-miR-199a-5p	SMDT1	ENSBTAG00000009508	-0.559469	0.0242369	0.0404072	96	40	1
bta-miR-199a-5p	SRRM1	ENSBTAG00000013772	-0.579938	0.0185304	0.0319393	98	40	1
bta-miR-199a-5p	TMEM138	ENSBTAG00000021604	-0.625463	0.00956355	0.0179199	97	40	1
bta-miR-199a-5p	TMEM163	ENSBTAG00000018753	-0.559929	0.0240953	0.0402001	98	40	1
bta-miR-199a-5p	TST	ENSBTAG00000030650	-0.643085	0.0072039	0.0140008	99	40	1
bta-miR-199a-5p	ZBTB42	ENSBTAG00000005038	-0.58193	0.0180362	0.0311921	99	40	1
bta-miR-199a-5p	ZFYVE27	ENSBTAG00000018564	-0.61162	0.011814	0.0215482	98	40	1
bta-miR-199a-5p	ZNF331	ENSBTAG00000016513	-0.679208	0.00380802	0.00805188	98	40	1
bta-miR-199a-5p	ZNF551	ENSBTAG00000003447	-0.551433	0.0268133	0.0441496	99	40	1
bta-miR-192	DTL	ENSBTAG00000018142	-0.697751	0.00265331	0.0058934	98	8	2
bta-miR-192	ST6GALNAC2	ENSBTAG00000015255	-0.691462	0.00300775	0.00656661	97	8	2
bta-miR-192	TCEA1	ENSBTAG00000003460	-0.550677	0.0270661	0.0445142	99	8	2
bta-miR-192	WDR88	ENSBTAG00000031810	-0.728865	0.00135999	0.00331829	99	8	2
bta-miR-192	CDC6	ENSBTAG00000010384	-0.594002	0.0152572	0.0269445	96	8	1
bta-miR-192	FANCI	ENSBTAG00000009097	-0.547542	0.0281338	0.0460509	96	8	1
bta-miR-192	MCM10	ENSBTAG00000016406	-0.629965	0.00890969	0.0168473	98	8	1
bta-miR-192	PRR3	ENSBTAG00000006914	-0.556927	0.0250305	0.0415648	99	8	1
bta-miR-191	AGO2	ENSBTAG00000001579	-0.60102	0.0138028	0.0246853	99	19	25
bta-miR-191	SOX4	ENSBTAG00000046556	-0.545075	0.0289963	0.0472871	97	19	6
bta-miR-191	GORASP1	ENSBTAG00000047135	-0.637222	0.0079307	0.0152225	96	19	4
bta-miR-191	SALL1	ENSBTAG00000008544	-0.612377	0.011681	0.0213362	98	19	3
bta-miR-191	SATB1	ENSBTAG00000021158	-0.599648	0.0140783	0.0251152	98	19	3
bta-miR-191	KAT2B	ENSBTAG00000000746	-0.579683	0.0185942	0.0320355	96	19	2
bta-miR-191	TMEM143	ENSBTAG00000007107	-0.57794	0.0190362	0.0327011	98	19	2
bta-miR-191	ZBTB34	ENSBTAG00000039343	-0.583211	0.0177242	0.0307195	97	19	2
bta-miR-191	ZBTB37	ENSBTAG00000004361	-0.543674	0.0294951	0.0479999	96	19	2
bta-miR-191	APBB1	ENSBTAG00000015655	-0.551903	0.0266572	0.043924	97	19	1
bta-miR-191	CCAR2	ENSBTAG00000005469	-0.700829	0.00249259	0.00558433	96	19	1
bta-miR-191	GNL3L	ENSBTAG00000031564	-0.597514	0.0145151	0.025795	96	19	1
bta-miR-191	IRGQ	ENSBTAG00000001262	-0.662933	0.00512662	0.010418	96	19	1
bta-miR-191	KIF5C	ENSBTAG00000018125	-0.589422	0.0162692	0.0285014	97	19	1
bta-miR-191	MAPRE2	ENSBTAG00000007520	-0.626092	0.00946999	0.0177669	98	19	1
bta-miR-191	MAPRE3	ENSBTAG00000008884	-0.575566	0.0196512	0.0336245	96	19	1
bta-miR-191	SAE1	ENSBTAG00000002676	-0.57267	0.0204223	0.0347773	99	19	1
bta-miR-191	SNAP47	ENSBTAG00000004188	-0.623483	0.00986276	0.0184078	96	19	1
bta-miR-191	YTHDF1	ENSBTAG00000010383	-0.578123	0.0189894	0.0326307	96	19	1
bta-miR-19_17651	RNF214	ENSBTAG00000019358	-0.624561	0.00969887	0.0181407	97	41	3
bta-miR-19_17651	ABHD6	ENSBTAG00000016615	-0.561987	0.0234701	0.0392844	97	41	2
bta-miR-19_17651	COMMD9	ENSBTAG00000019045	-0.682229	0.00359643	0.00766345	97	41	2
bta-miR-19_17651	COMMD9	ENSBTAG00000019045	-0.682229	0.00359643	0.00766345	98	41	2
bta-miR-19_17651	INPPL1	ENSBTAG00000019167	-0.701496	0.00245886	0.0055192	98	41	2
bta-miR-19_17651	ITPRIPL2	ENSBTAG00000032503	-0.616569	0.0109662	0.0201922	97	41	2
bta-miR-19_17651	KDM4A	ENSBTAG00000002078	-0.700425	0.00251325	0.00562421	97	41	2
bta-miR-19_17651	SERTAD3	ENSBTAG00000010502	-0.620779	0.0102833	0.0190905	98	41	2
bta-miR-19_17651	ABCF1	ENSBTAG00000006927	-0.708921	0.00210733	0.00483265	96	41	1
bta-miR-19_17651	AXL	ENSBTAG00000003166	-0.648801	0.00654716	0.012884	98	41	1
bta-miR-19_17651	B4GALT2	ENSBTAG00000011879	-0.731017	0.00129438	0.0031807	97	41	1
bta-miR-19_17651	CALR	ENSBTAG00000015114	-0.543862	0.0294278	0.0479037	98	41	1
bta-miR-19_17651	CENPO	ENSBTAG00000015014	-0.570621	0.0209818	0.0356099	97	41	1
bta-miR-19_17651	CNRIP1	ENSBTAG00000001408	-0.672442	0.00431822	0.00897785	96	41	1
bta-miR-19_17651	CPAMD8	ENSBTAG00000009331	-0.636313	0.00804851	0.0154191	96	41	1
bta-miR-19_17651	DCHS1	ENSBTAG00000015405	-0.705998	0.00224051	0.0050944	97	41	1
bta-miR-19_17651	DHH	ENSBTAG00000000124	-0.628721	0.00908672	0.0171384	99	41	1
bta-miR-19_17651	ENC1	ENSBTAG00000026369	-0.543318	0.0296228	0.048182	98	41	1
bta-miR-19_17651	FAM129A	ENSBTAG00000014548	-0.541554	0.0302621	0.049093	99	41	1
bta-miR-19_17651	GATB	ENSBTAG00000013914	-0.664796	0.00495942	0.0101227	97	41	1
bta-miR-19_17651	GNAI2	ENSBTAG00000020645	-0.690844	0.00304454	0.00663595	96	41	1
bta-miR-19_17651	LONRF2	ENSBTAG00000004327	-0.63392	0.008365	0.0159459	99	41	1
bta-miR-19_17651	MID1IP1	ENSBTAG00000011463	-0.563142	0.0231247	0.0387769	99	41	1
bta-miR-19_17651	MPI	ENSBTAG00000005845	-0.698441	0.00261656	0.00582298	99	41	1
bta-miR-19_17651	MYO5C	ENSBTAG00000003763	-0.546139	0.0286219	0.0467509	97	41	1
bta-miR-19_17651	MYOZ1	ENSBTAG00000033008	-0.572111	0.0205736	0.0350028	98	41	1
bta-miR-19_17651	NOSTRIN	ENSBTAG00000010362	-0.570897	0.0209057	0.0354968	99	41	1
bta-miR-19_17651	OR51E1	ENSBTAG00000000233	-0.574177	0.0200183	0.0341739	98	41	1
bta-miR-19_17651	PRDM4	ENSBTAG00000012999	-0.594653	0.0151176	0.0267285	98	41	1
bta-miR-19_17651	PREB	ENSBTAG00000007080	-0.62081	0.0102784	0.0190825	98	41	1
bta-miR-19_17651	RAB3GAP2	ENSBTAG00000012585	-0.54595	0.0286881	0.0468458	98	41	1
bta-miR-19_17651	RNF41	ENSBTAG00000026754	-0.695212	0.00279213	0.00615834	96	41	1
bta-miR-19_17651	S100B	ENSBTAG00000004777	-0.625771	0.00951757	0.0178447	97	41	1
bta-miR-19_17651	SELENBP1	ENSBTAG00000008091	-0.684316	0.00345588	0.00740378	97	41	1
bta-miR-19_17651	SEMA3F	ENSBTAG00000018307	-0.653198	0.00607526	0.0120729	98	41	1
bta-miR-19_17651	SMO	ENSBTAG00000013287	-0.638562	0.00775972	0.0149362	97	41	1
bta-miR-19_17651	STARD8	ENSBTAG00000033702	-0.647548	0.00668684	0.0131227	96	41	1
bta-miR-19_17651	STRN4	ENSBTAG00000005830	-0.737974	0.00109966	0.00276667	98	41	1
bta-miR-19_17651	TAOK1	ENSBTAG00000000827	-0.572985	0.0203373	0.0346505	96	41	1
bta-miR-19_17651	TGM2	ENSBTAG00000016208	-0.545182	0.0289585	0.047233	99	41	1
bta-miR-19_17651	ZNF583	ENSBTAG00000000801	-0.540388	0.0306905	0.0497019	98	41	1
bta-miR-186	WAS	ENSBTAG00000046555	-0.565737	0.022363	0.0376552	96	14	4
bta-miR-186	LMO3	ENSBTAG00000013541	-0.549536	0.0274509	0.045069	98	14	3
bta-miR-186	MCM7	ENSBTAG00000030965	-0.660194	0.00538066	0.0108645	98	14	3
bta-miR-186	RBM38	ENSBTAG00000008105	-0.652473	0.0061511	0.0122038	98	14	3
bta-miR-186	IMMP2L	ENSBTAG00000004398	-0.562908	0.0231943	0.0388791	96	14	2
bta-miR-186	ADD1	ENSBTAG00000021128	-0.645292	0.00694445	0.0135612	96	14	1
bta-miR-186	ADM2	ENSBTAG00000017062	-0.552666	0.026405	0.0435594	99	14	1
bta-miR-186	CDAN1	ENSBTAG00000005751	-0.731899	0.00126825	0.00312565	96	14	1
bta-miR-186	GSG2	ENSBTAG00000032372	-0.656109	0.00577803	0.011558	96	14	1
bta-miR-186	HIST1H2AK	ENSBTAG00000024183	-0.541541	0.0302667	0.0490996	98	14	1
bta-miR-186	NEK2	ENSBTAG00000009618	-0.548508	0.0278014	0.0455734	96	14	1
bta-miR-186	SOX15	ENSBTAG00000005461	-0.557084	0.0249806	0.0414922	99	14	1
bta-miR-186	SRSF9	ENSBTAG00000012792	-0.59434	0.0151847	0.0268323	98	14	1
bta-miR-186	ZMYM3	ENSBTAG00000008492	-0.643775	0.00712197	0.0138621	97	14	1
bta-miR-183	LMO3	ENSBTAG00000013541	-0.551244	0.0268764	0.0442406	96	2	3
bta-miR-183	ZFPM2	ENSBTAG00000001649	-0.754492	0.000731551	0.00195431	97	2	2
bta-miR-182	PAN2	ENSBTAG00000004376	-0.631787	0.00865536	0.0164271	98	23	4
bta-miR-182	MCM7	ENSBTAG00000030965	-0.827342	7.668e-05	0.000294334	96	23	3
bta-miR-182	GPR137B	ENSBTAG00000000830	-0.632423	0.00856797	0.0162825	99	23	2
bta-miR-182	LTB	ENSBTAG00000020674	-0.560984	0.0237733	0.0397287	97	23	2
bta-miR-182	RECK	ENSBTAG00000000076	-0.684079	0.00347166	0.007433	97	23	2
bta-miR-182	CENPL	ENSBTAG00000006925	-0.596713	0.014682	0.0260541	98	23	1
bta-miR-182	CFL1	ENSBTAG00000021455	-0.562861	0.0232083	0.0388996	98	23	1
bta-miR-182	CORO1C	ENSBTAG00000007993	-0.58299	0.0177777	0.0308007	98	23	1
bta-miR-182	EBF1	ENSBTAG00000037508	-0.600609	0.0138849	0.0248136	98	23	1
bta-miR-182	ELMO1	ENSBTAG00000003490	-0.718364	0.00172037	0.0040593	99	23	1
bta-miR-182	FAM78A	ENSBTAG00000004542	-0.648975	0.00652795	0.0128512	98	23	1
bta-miR-182	FOXP1	ENSBTAG00000016533	-0.717289	0.00176123	0.00414193	96	23	1
bta-miR-182	HIST1H2BD	ENSBTAG00000031778	-0.785529	0.000310676	0.000946369	97	23	1
bta-miR-182	ITIH2	ENSBTAG00000014075	-0.576051	0.0195243	0.0334342	96	23	1
bta-miR-182	OSBPL10	ENSBTAG00000009194	-0.802234	0.000184728	0.000611626	98	23	1
bta-miR-182	PLEKHM2	ENSBTAG00000018722	-0.569139	0.0213936	0.0362212	97	23	1
bta-miR-182	PPIL1	ENSBTAG00000002376	-0.588744	0.0164234	0.0287375	99	23	1
bta-miR-182	PYGO2	ENSBTAG00000004331	-0.622106	0.0100752	0.0187529	96	23	1
bta-miR-182	SERINC4	ENSBTAG00000017211	-0.549814	0.0273567	0.0449334	97	23	1
bta-miR-182	SFT2D3	ENSBTAG00000005986	-0.595967	0.0148386	0.0262969	97	23	1
bta-miR-182	SLC44A2	ENSBTAG00000002628	-0.63567	0.00813257	0.0155593	96	23	1
bta-miR-182	TAF15	ENSBTAG00000006916	-0.5886	0.0164563	0.0287878	99	23	1
bta-miR-182	USP6NL	ENSBTAG00000019488	-0.559331	0.0242794	0.0404693	97	23	1
bta-miR-181a	DLK2	ENSBTAG00000005850	-0.59265	0.0155506	0.0273971	96	1	1
bta-miR-17_14066	ZNF500	ENSBTAG00000037566	-0.615475	0.0111492	0.0204858	97	1	2
bta-miR-17_13842	ZNF689	ENSBTAG00000018094	-0.619753	0.0104465	0.0193545	97	23	8
bta-miR-17_13842	TET1	ENSBTAG00000037756	-0.578457	0.0189043	0.0325026	98	23	4
bta-miR-17_13842	SLC35E1	ENSBTAG00000005295	-0.747487	0.000872805	0.00227145	98	23	3
bta-miR-17_13842	ACO2	ENSBTAG00000006429	-0.570413	0.021039	0.0356949	99	23	2
bta-miR-17_13842	AHCY	ENSBTAG00000018101	-0.725502	0.00146798	0.0035428	97	23	2
bta-miR-17_13842	CEP72	ENSBTAG00000011405	-0.675798	0.00405876	0.00850884	98	23	2
bta-miR-17_13842	MTF1	ENSBTAG00000006511	-0.54866	0.0277494	0.0454986	97	23	2
bta-miR-17_13842	PARG	ENSBTAG00000023018	-0.561456	0.0236303	0.0395192	97	23	2
bta-miR-17_13842	ABCG5	ENSBTAG00000016365	-0.546664	0.0284386	0.0464879	96	23	1
bta-miR-17_13842	ABL2	ENSBTAG00000015026	-0.636473	0.00802759	0.0153842	99	23	1
bta-miR-17_13842	C16orf71	ENSBTAG00000006595	-0.689778	0.00310887	0.00675682	97	23	1
bta-miR-17_13842	C6orf203	ENSBTAG00000021398	-0.55421	0.0259003	0.0428284	96	23	1
bta-miR-17_13842	DPAGT1	ENSBTAG00000005371	-0.674367	0.00416778	0.00870632	97	23	1
bta-miR-17_13842	EPHA3	ENSBTAG00000006811	-0.62199	0.0100933	0.0187823	97	23	1
bta-miR-17_13842	FBXO9	ENSBTAG00000015083	-0.597906	0.0144342	0.0256692	96	23	1
bta-miR-17_13842	HSH2D	ENSBTAG00000038154	-0.64706	0.00674191	0.0132165	99	23	1
bta-miR-17_13842	LAMA1	ENSBTAG00000018160	-0.739266	0.00106629	0.00269478	98	23	1
bta-miR-17_13842	LDLRAD4	ENSBTAG00000009139	-0.875942	8.68237e-06	5.00491e-05	97	23	1
bta-miR-17_13842	MRPL20	ENSBTAG00000004872	-0.634385	0.00830275	0.0158425	98	23	1
bta-miR-17_13842	PLEKHG1	ENSBTAG00000009679	-0.749117	0.000838083	0.00219418	98	23	1
bta-miR-17_13842	SON	ENSBTAG00000008482	-0.657561	0.00563412	0.0113076	97	23	1
bta-miR-17_13842	TK2	ENSBTAG00000005152	-0.642049	0.00732833	0.014211	96	23	1
bta-miR-17_13842	TRIB3	ENSBTAG00000017007	-0.571641	0.0207018	0.0351937	97	23	1
bta-miR-17_13539	SLC25A46	ENSBTAG00000009667	-0.612177	0.0117159	0.021392	98	28	9
bta-miR-17_13539	COPS7B	ENSBTAG00000005207	-0.733908	0.00121031	0.00300313	99	28	8
bta-miR-17_13539	ZNF689	ENSBTAG00000018094	-0.609221	0.0122429	0.0222301	97	28	8
bta-miR-17_13539	ABCB10	ENSBTAG00000017053	-0.654228	0.00596873	0.0118888	96	28	6
bta-miR-17_13539	AP1S1	ENSBTAG00000014468	-0.552732	0.0263834	0.043528	97	28	5
bta-miR-17_13539	CCNG2	ENSBTAG00000021768	-0.620046	0.0103997	0.0192789	99	28	5
bta-miR-17_13539	CD9	ENSBTAG00000014764	-0.565477	0.0224382	0.0377662	97	28	5
bta-miR-17_13539	COPS8	ENSBTAG00000005854	-0.559103	0.0243499	0.0405725	98	28	5
bta-miR-17_13539	ARFGEF1	ENSBTAG00000014691	-0.602622	0.0134865	0.0241902	99	28	4
bta-miR-17_13539	BPTF	ENSBTAG00000014598	-0.638672	0.00774574	0.0149128	97	28	4
bta-miR-17_13539	CCDC62	ENSBTAG00000003527	-0.789524	0.000275496	0.000855302	97	28	4
bta-miR-17_13539	CEP55	ENSBTAG00000005129	-0.607542	0.0125504	0.0227168	98	28	4
bta-miR-17_13539	DHX40	ENSBTAG00000017868	-0.614756	0.011271	0.020681	97	28	4
bta-miR-17_13539	HNRNPA2B1	ENSBTAG00000005726	-0.630707	0.00880548	0.0166753	98	28	4
bta-miR-17_13539	LARS	ENSBTAG00000006765	-0.58018	0.0184697	0.0318477	97	28	4
bta-miR-17_13539	LSM8	ENSBTAG00000012649	-0.653997	0.00599249	0.0119299	96	28	4
bta-miR-17_13539	MAN1A2	ENSBTAG00000003586	-0.568173	0.0216654	0.036624	96	28	4
bta-miR-17_13539	MTERF4	ENSBTAG00000000784	-0.620622	0.0103081	0.0191305	98	28	4
bta-miR-17_13539	MYEF2	ENSBTAG00000008771	-0.549932	0.0273168	0.0448759	97	28	4
bta-miR-17_13539	PTP4A1	ENSBTAG00000002275	-0.579476	0.0186464	0.0321141	98	28	4
bta-miR-17_13539	RAB14	ENSBTAG00000017803	-0.56784	0.0217598	0.0367639	98	28	4
bta-miR-17_13539	RAB23	ENSBTAG00000005362	-0.61153	0.0118297	0.0215733	99	28	4
bta-miR-17_13539	RFX7	ENSBTAG00000000565	-0.544158	0.0293219	0.0477525	97	28	4
bta-miR-17_13539	RSRC2	ENSBTAG00000006118	-0.552842	0.0263471	0.0434753	98	28	4
bta-miR-17_13539	TOPORS	ENSBTAG00000005905	-0.567351	0.0218989	0.0369696	97	28	4
bta-miR-17_13539	UBA2	ENSBTAG00000002573	-0.592866	0.0155037	0.0273248	99	28	4
bta-miR-17_13539	WDR44	ENSBTAG00000018697	-0.5532	0.0262296	0.0433053	99	28	4
bta-miR-17_13539	WDR78	ENSBTAG00000005442	-0.626671	0.00938453	0.0176271	99	28	4
bta-miR-16b	C17orf67	ENSBTAG00000035147	-0.553776	0.0260416	0.0430329	99	2	1
bta-miR-16b	CA5B	ENSBTAG00000020418	-0.547241	0.0282378	0.0462001	97	2	1
bta-miR-16_12560	LMBR1L	ENSBTAG00000044048	-0.681173	0.00366931	0.00779756	97	17	4
bta-miR-16_12560	ARHGEF2	ENSBTAG00000000113	-0.58885	0.0163992	0.0287004	96	17	2
bta-miR-16_12560	PCYOX1L	ENSBTAG00000019951	-0.750849	0.000802464	0.00211449	98	17	2
bta-miR-16_12560	ZNF672	ENSBTAG00000046984	-0.633268	0.00845289	0.0160917	97	17	2
bta-miR-16_12560	ABHD14B	ENSBTAG00000037377	-0.54647	0.028506	0.0465846	97	17	1
bta-miR-16_12560	ACIN1	ENSBTAG00000011571	-0.590043	0.016129	0.0282863	97	17	1
bta-miR-16_12560	ARFGAP1	ENSBTAG00000004916	-0.563008	0.0231645	0.0388352	96	17	1
bta-miR-16_12560	CAPN1	ENSBTAG00000010230	-0.608717	0.0123347	0.0223754	96	17	1
bta-miR-16_12560	COPS7A	ENSBTAG00000011111	-0.592848	0.0155075	0.0273307	96	17	1
bta-miR-16_12560	CORO1A	ENSBTAG00000008631	-0.594476	0.0151555	0.0267872	98	17	1
bta-miR-16_12560	CRAMP1	ENSBTAG00000002202	-0.681513	0.00364571	0.00775416	98	17	1
bta-miR-16_12560	ERF	ENSBTAG00000000332	-0.547573	0.0281229	0.0460352	96	17	1
bta-miR-16_12560	MLST8	ENSBTAG00000009928	-0.577754	0.019084	0.0327729	96	17	1
bta-miR-16_12560	PROX1	ENSBTAG00000010978	-0.74283	0.000978495	0.00250416	99	17	1
bta-miR-16_12560	PTCH2	ENSBTAG00000024137	-0.553928	0.025992	0.0429611	98	17	1
bta-miR-16_12560	RBM15B	ENSBTAG00000006500	-0.566172	0.0222372	0.0374696	99	17	1
bta-miR-16_12560	SNED1	ENSBTAG00000014132	-0.570319	0.0210652	0.0357338	99	17	1
bta-miR-16_12476	RGS13	ENSBTAG00000013849	-0.595951	0.0148419	0.026302	98	1	3
bta-miR-16_12156	PAXIP1	ENSBTAG00000017505	-0.563053	0.0231513	0.0388159	99	36	9
bta-miR-16_12156	CHSY3	ENSBTAG00000014661	-0.667267	0.00474436	0.00974084	99	36	5
bta-miR-16_12156	KALRN	ENSBTAG00000002640	-0.672095	0.00434585	0.0090276	99	36	4
bta-miR-16_12156	P3H2	ENSBTAG00000021025	-0.669893	0.00452413	0.00934761	96	36	4
bta-miR-16_12156	ANKZF1	ENSBTAG00000020610	-0.606745	0.0126985	0.0229507	96	36	2
bta-miR-16_12156	BOD1L1	ENSBTAG00000004316	-0.577616	0.0191194	0.0328261	97	36	2
bta-miR-16_12156	FLRT3	ENSBTAG00000003319	-0.576768	0.019338	0.0331547	96	36	2
bta-miR-16_12156	PCYOX1L	ENSBTAG00000019951	-0.654308	0.00596053	0.0118746	97	36	2
bta-miR-16_12156	PGM3	ENSBTAG00000000679	-0.549459	0.0274772	0.0451068	96	36	2
bta-miR-16_12156	PGM3	ENSBTAG00000000679	-0.549459	0.0274772	0.0451068	97	36	2
bta-miR-16_12156	TMPRSS4	ENSBTAG00000021518	-0.659142	0.00548078	0.0110399	98	36	2
bta-miR-16_12156	TXN2	ENSBTAG00000000014	-0.5873	0.0167554	0.0292452	96	36	2
bta-miR-16_12156	ZNF777	ENSBTAG00000002810	-0.643618	0.0071405	0.0138935	97	36	2
bta-miR-16_12156	A1CF	ENSBTAG00000021195	-0.626537	0.00940423	0.0176593	98	36	1
bta-miR-16_12156	ARL14	ENSBTAG00000017322	-0.627358	0.0092839	0.0174621	99	36	1
bta-miR-16_12156	C1QTNF7	ENSBTAG00000010343	-0.5698	0.0212092	0.0359477	99	36	1
bta-miR-16_12156	CDH3	ENSBTAG00000033248	-0.597245	0.0145709	0.0258818	96	36	1
bta-miR-16_12156	CPS1	ENSBTAG00000016662	-0.578802	0.0188167	0.0323708	96	36	1
bta-miR-16_12156	EPHA4	ENSBTAG00000010030	-0.618703	0.0106156	0.0196278	98	36	1
bta-miR-16_12156	ERAP1	ENSBTAG00000013557	-0.54927	0.0275413	0.0451992	97	36	1
bta-miR-16_12156	FPGS	ENSBTAG00000008994	-0.575643	0.0196311	0.0335944	97	36	1
bta-miR-16_12156	JARID2	ENSBTAG00000012938	-0.636313	0.00804841	0.015419	96	36	1
bta-miR-16_12156	LAT	ENSBTAG00000021249	-0.673759	0.00421486	0.00879148	99	36	1
bta-miR-16_12156	LYST	ENSBTAG00000016804	-0.574927	0.0198194	0.0338764	96	36	1
bta-miR-16_12156	MTUS1	ENSBTAG00000039682	-0.588462	0.0164878	0.0288361	98	36	1
bta-miR-16_12156	PARP12	ENSBTAG00000016546	-0.571918	0.0206261	0.0350809	97	36	1
bta-miR-16_12156	PLEKHA4	ENSBTAG00000009177	-0.618819	0.0105969	0.0195973	98	36	1
bta-miR-16_12156	PLXNA2	ENSBTAG00000001173	-0.605882	0.0128604	0.0232062	97	36	1
bta-miR-16_12156	PMM1	ENSBTAG00000004009	-0.606473	0.0127493	0.023031	97	36	1
bta-miR-16_12156	POLR2A	ENSBTAG00000046765	-0.684532	0.00344159	0.00737733	99	36	1
bta-miR-16_12156	PPARD	ENSBTAG00000017542	-0.586387	0.016968	0.0295696	98	36	1
bta-miR-16_12156	RNF34	ENSBTAG00000002315	-0.649175	0.00650599	0.0128136	98	36	1
bta-miR-16_12156	STOML2	ENSBTAG00000011388	-0.583617	0.0176259	0.0305704	99	36	1
bta-miR-16_12156	TMEM120A	ENSBTAG00000016139	-0.625546	0.00955112	0.0178996	98	36	1
bta-miR-16_12156	TOM1L1	ENSBTAG00000007013	-0.577796	0.019073	0.0327564	97	36	1
bta-miR-16_12156	ZCCHC24	ENSBTAG00000003877	-0.595928	0.0148468	0.0263096	97	36	1
bta-miR-16_11751	KCTD13	ENSBTAG00000015982	-0.56191	0.0234933	0.0393183	98	2	9
bta-miR-16_11751	PAXIP1	ENSBTAG00000017505	-0.542928	0.0297633	0.0483823	96	2	9
bta-miR-15b	AGO2	ENSBTAG00000001579	-0.619682	0.0104579	0.0193731	99	101	25
bta-miR-15b	AGO2	ENSBTAG00000001579	-0.619682	0.0104579	0.0193731	99	101	25
bta-miR-15b	GREM1	ENSBTAG00000046604	-0.627282	0.00929498	0.0174803	96	101	5
bta-miR-15b	GORASP1	ENSBTAG00000047135	-0.657355	0.00565441	0.011343	98	101	4
bta-miR-15b	GORASP1	ENSBTAG00000047135	-0.657355	0.00565441	0.011343	96	101	4
bta-miR-15b	LURAP1	ENSBTAG00000024144	-0.825226	8.30087e-05	0.00031429	97	101	4
bta-miR-15b	ZADH2	ENSBTAG00000001724	-0.646246	0.00683453	0.0133743	96	101	4
bta-miR-15b	ARL2	ENSBTAG00000002238	-0.572294	0.020524	0.0349289	99	101	3
bta-miR-15b	ARL2	ENSBTAG00000002238	-0.572294	0.020524	0.0349289	97	101	3
bta-miR-15b	ARL2	ENSBTAG00000002238	-0.572294	0.020524	0.0349289	96	101	3
bta-miR-15b	CDCA4	ENSBTAG00000031242	-0.70461	0.00230608	0.00522251	99	101	3
bta-miR-15b	DOLPP1	ENSBTAG00000017922	-0.608923	0.0122971	0.0223159	96	101	3
bta-miR-15b	FBXO17	ENSBTAG00000001783	-0.580519	0.0183851	0.03172	99	101	3
bta-miR-15b	HMGA1	ENSBTAG00000034529	-0.626797	0.00936591	0.0175965	96	101	3
bta-miR-15b	PPM1D	ENSBTAG00000009427	-0.551259	0.0268713	0.0442333	98	101	3
bta-miR-15b	SALL1	ENSBTAG00000008544	-0.606653	0.0127157	0.0229779	99	101	3
bta-miR-15b	TSC22D3	ENSBTAG00000045877	-0.583964	0.0175426	0.0304441	99	101	3
bta-miR-15b	TSPYL2	ENSBTAG00000017783	-0.591086	0.0158957	0.0279279	97	101	3
bta-miR-15b	ATXN7L2	ENSBTAG00000009042	-0.662109	0.00520199	0.0105508	99	101	2
bta-miR-15b	CDC42EP2	ENSBTAG00000032089	-0.716243	0.0018018	0.00422375	98	101	2
bta-miR-15b	CDC42EP2	ENSBTAG00000032089	-0.716243	0.0018018	0.00422375	97	101	2
bta-miR-15b	CSRNP1	ENSBTAG00000003845	-0.612211	0.01171	0.0213826	96	101	2
bta-miR-15b	HNRNPA0	ENSBTAG00000016929	-0.560591	0.0238929	0.0399038	96	101	2
bta-miR-15b	NEK9	ENSBTAG00000016612	-0.565692	0.0223758	0.0376741	96	101	2
bta-miR-15b	NEK9	ENSBTAG00000016612	-0.565692	0.0223758	0.0376741	97	101	2
bta-miR-15b	NUDT5	ENSBTAG00000019509	-0.562055	0.0234495	0.0392541	97	101	2
bta-miR-15b	PAGR1	ENSBTAG00000010904	-0.623244	0.00989941	0.0184673	97	101	2
bta-miR-15b	PAGR1	ENSBTAG00000010904	-0.623244	0.00989941	0.0184673	97	101	2
bta-miR-15b	PEX19	ENSBTAG00000007537	-0.580723	0.0183344	0.0316433	96	101	2
bta-miR-15b	PLAG1	ENSBTAG00000004022	-0.610313	0.0120462	0.0219178	99	101	2
bta-miR-15b	PLAG1	ENSBTAG00000004022	-0.610313	0.0120462	0.0219178	97	101	2
bta-miR-15b	PNPLA6	ENSBTAG00000032137	-0.684722	0.00342905	0.00735412	97	101	2
bta-miR-15b	RBM23	ENSBTAG00000038333	-0.616107	0.0110432	0.0203159	96	101	2
bta-miR-15b	TMUB2	ENSBTAG00000019660	-0.678963	0.00382563	0.00808413	96	101	2
bta-miR-15b	TPD52L2	ENSBTAG00000021232	-0.565897	0.0223165	0.0375867	96	101	2
bta-miR-15b	TXN2	ENSBTAG00000000014	-0.612533	0.0116537	0.0212928	97	101	2
bta-miR-15b	WIPI2	ENSBTAG00000012049	-0.633108	0.00847461	0.0161277	99	101	2
bta-miR-15b	ZBTB34	ENSBTAG00000039343	-0.633557	0.00841383	0.0160269	99	101	2
bta-miR-15b	ZDHHC16	ENSBTAG00000012702	-0.691146	0.00302651	0.00660197	96	101	2
bta-miR-15b	ACOX1	ENSBTAG00000030174	-0.54767	0.0280894	0.0459872	96	101	1
bta-miR-15b	ADAT1	ENSBTAG00000015669	-0.597549	0.014508	0.0257839	98	101	1
bta-miR-15b	AK4	ENSBTAG00000030674	-0.591346	0.015838	0.0278392	98	101	1
bta-miR-15b	AP2A1	ENSBTAG00000019180	-0.65906	0.0054887	0.0110537	96	101	1
bta-miR-15b	AQP11	ENSBTAG00000019928	-0.591739	0.015751	0.0277053	99	101	1
bta-miR-15b	ATG9A	ENSBTAG00000020608	-0.616663	0.0109505	0.020167	96	101	1
bta-miR-15b	BCL2L2	ENSBTAG00000019692	-0.584576	0.0173961	0.0302213	97	101	1
bta-miR-15b	C20orf27	ENSBTAG00000018735	-0.632878	0.00850594	0.0161797	98	101	1
bta-miR-15b	CBX4	ENSBTAG00000009782	-0.550892	0.0269939	0.0444104	99	101	1
bta-miR-15b	COA1	ENSBTAG00000012968	-0.591334	0.0158406	0.0278432	97	101	1
bta-miR-15b	DEPTOR	ENSBTAG00000015341	-0.568112	0.0216827	0.0366496	97	101	1
bta-miR-15b	DYRK1B	ENSBTAG00000012509	-0.650934	0.00631469	0.0124854	99	101	1
bta-miR-15b	E2F3	ENSBTAG00000021045	-0.587466	0.0167171	0.0291867	96	101	1
bta-miR-15b	EXOC3L2	ENSBTAG00000015836	-0.549197	0.0275662	0.0452351	98	101	1
bta-miR-15b	EXT2	ENSBTAG00000019644	-0.552118	0.026586	0.043821	96	101	1
bta-miR-15b	GCNT4	ENSBTAG00000002781	-0.548819	0.0276949	0.0454201	97	101	1
bta-miR-15b	GHR	ENSBTAG00000001335	-0.642041	0.00732932	0.0142126	98	101	1
bta-miR-15b	IAH1	ENSBTAG00000001140	-0.660213	0.00537883	0.0108613	96	101	1
bta-miR-15b	IKBKB	ENSBTAG00000007599	-0.625047	0.0096257	0.0180214	99	101	1
bta-miR-15b	ISLR	ENSBTAG00000006024	-0.570399	0.0210429	0.0357007	98	101	1
bta-miR-15b	KLHL26	ENSBTAG00000014114	-0.591458	0.0158132	0.027801	96	101	1
bta-miR-15b	MAFK	ENSBTAG00000019303	-0.578534	0.0188848	0.0324732	98	101	1
bta-miR-15b	MFN2	ENSBTAG00000005314	-0.665942	0.00485871	0.00994412	99	101	1
bta-miR-15b	MIEF1	ENSBTAG00000017439	-0.587926	0.0166108	0.0290243	96	101	1
bta-miR-15b	NAPG	ENSBTAG00000005158	-0.584534	0.0174059	0.0302363	99	101	1
bta-miR-15b	NISCH	ENSBTAG00000014779	-0.650728	0.00633689	0.0125236	98	101	1
bta-miR-15b	NUBPL	ENSBTAG00000044121	-0.586341	0.0169789	0.0295861	98	101	1
bta-miR-15b	OOEP	ENSBTAG00000019600	-0.599462	0.0141158	0.0251738	99	101	1
bta-miR-15b	PHF19	ENSBTAG00000016958	-0.685455	0.00338108	0.00726511	98	101	1
bta-miR-15b	PPP1R11	ENSBTAG00000032247	-0.57484	0.0198423	0.0339106	99	101	1
bta-miR-15b	PRDX5	ENSBTAG00000008648	-0.576403	0.0194326	0.0332967	99	101	1
bta-miR-15b	PRKAR2A	ENSBTAG00000014205	-0.546262	0.0285789	0.0466891	96	101	1
bta-miR-15b	PTGIR	ENSBTAG00000014585	-0.65346	0.00604805	0.012026	96	101	1
bta-miR-15b	RAD9A	ENSBTAG00000012141	-0.668933	0.00460364	0.00948981	98	101	1
bta-miR-15b	RBCK1	ENSBTAG00000017002	-0.642072	0.00732548	0.0142062	99	101	1
bta-miR-15b	RNF10	ENSBTAG00000015767	-0.631712	0.00866582	0.0164445	96	101	1
bta-miR-15b	SETD3	ENSBTAG00000018310	-0.571214	0.0208187	0.0353675	99	101	1
bta-miR-15b	SFT2D2	ENSBTAG00000037819	-0.614912	0.0112444	0.0206385	96	101	1
bta-miR-15b	SGK1	ENSBTAG00000004269	-0.568181	0.0216632	0.0366208	98	101	1
bta-miR-15b	SIRT3	ENSBTAG00000002044	-0.707861	0.00215488	0.00492632	96	101	1
bta-miR-15b	SIRT4	ENSBTAG00000021168	-0.675478	0.00408293	0.00855271	99	101	1
bta-miR-15b	SLC35F6	ENSBTAG00000018761	-0.543634	0.0295091	0.0480199	96	101	1
bta-miR-15b	SMAD7	ENSBTAG00000012441	-0.604646	0.0130949	0.0235754	99	101	1
bta-miR-15b	SMIM12	ENSBTAG00000014235	-0.605842	0.0128678	0.0232178	97	101	1
bta-miR-15b	SMURF1	ENSBTAG00000007118	-0.550654	0.0270739	0.0445256	96	101	1
bta-miR-15b	SOBP	ENSBTAG00000019175	-0.542037	0.0300859	0.0488422	96	101	1
bta-miR-15b	SPAG7	ENSBTAG00000008590	-0.615892	0.0110792	0.0203735	98	101	1
bta-miR-15b	TARBP2	ENSBTAG00000000435	-0.693814	0.00287101	0.00630818	99	101	1
bta-miR-15b	TLE4	ENSBTAG00000003532	-0.653002	0.0060957	0.0121082	97	101	1
bta-miR-15b	TM7SF3	ENSBTAG00000006985	-0.589478	0.0162566	0.0284821	97	101	1
bta-miR-15b	TMEM55A	ENSBTAG00000039968	-0.550372	0.0271684	0.044662	99	101	1
bta-miR-15b	TMEM55B	ENSBTAG00000002748	-0.604743	0.0130765	0.0235463	98	101	1
bta-miR-15b	TRIM35	ENSBTAG00000009958	-0.594334	0.0151859	0.0268341	97	101	1
bta-miR-15b	TUBB	ENSBTAG00000006969	-0.566801	0.0220562	0.0372021	96	101	1
bta-miR-15b	UBE4B	ENSBTAG00000010401	-0.644714	0.00701165	0.0136752	98	101	1
bta-miR-15b	USH1C	ENSBTAG00000000986	-0.627132	0.00931677	0.017516	98	101	1
bta-miR-15b	USP11	ENSBTAG00000016772	-0.732515	0.00125025	0.00308767	97	101	1
bta-miR-15b	USP19	ENSBTAG00000018921	-0.637816	0.00785461	0.0150952	98	101	1
bta-miR-15b	USP42	ENSBTAG00000000725	-0.589994	0.01614	0.0283032	96	101	1
bta-miR-15b	WBP11	ENSBTAG00000014759	-0.541431	0.0303071	0.0491571	99	101	1
bta-miR-15b	XKR8	ENSBTAG00000008800	-0.635267	0.00818571	0.0156479	98	101	1
bta-miR-15b	XPO7	ENSBTAG00000047628	-0.620857	0.0102709	0.0190704	96	101	1
bta-miR-154c	ANKS1B	ENSBTAG00000030994	-0.596745	0.0146752	0.0260435	98	5	3
bta-miR-154c	LTB	ENSBTAG00000020674	-0.731577	0.00127773	0.00314564	98	5	2
bta-miR-154c	MKX	ENSBTAG00000007678	-0.547481	0.0281548	0.046081	97	5	1
bta-miR-154c	SNX31	ENSBTAG00000011271	-0.560902	0.0237981	0.0397652	99	5	1
bta-miR-154c	ZNF585A	ENSBTAG00000038715	-0.598321	0.0143486	0.0255361	96	5	1
bta-miR-15_11508	SOX4	ENSBTAG00000046556	-0.576562	0.0193914	0.033235	96	28	6
bta-miR-15_11508	KALRN	ENSBTAG00000002640	-0.701345	0.00246644	0.00553383	99	28	4
bta-miR-15_11508	RPL37	ENSBTAG00000005142	-0.548599	0.0277702	0.0455285	99	28	4
bta-miR-15_11508	SLC2A4RG	ENSBTAG00000016664	-0.67487	0.00412916	0.00863645	99	28	4
bta-miR-15_11508	ARHGEF28	ENSBTAG00000005633	-0.608341	0.0124035	0.0224842	97	28	3
bta-miR-15_11508	ASB9	ENSBTAG00000009198	-0.54083	0.0305273	0.0494702	98	28	3
bta-miR-15_11508	ASB9	ENSBTAG00000009198	-0.54083	0.0305273	0.0494702	99	28	3
bta-miR-15_11508	C1orf174	ENSBTAG00000024520	-0.593947	0.0152691	0.0269629	97	28	3
bta-miR-15_11508	CTSO	ENSBTAG00000011063	-0.614074	0.0113874	0.0208672	98	28	3
bta-miR-15_11508	PTPN21	ENSBTAG00000018596	-0.596279	0.0147728	0.0261949	98	28	3
bta-miR-15_11508	RBMS1	ENSBTAG00000005180	-0.557216	0.0249391	0.0414317	98	28	3
bta-miR-15_11508	RNPEP	ENSBTAG00000013726	-0.601067	0.0137934	0.0246706	99	28	3
bta-miR-15_11508	IL17D	ENSBTAG00000025402	-0.678141	0.0038851	0.00819275	97	28	2
bta-miR-15_11508	MFAP2	ENSBTAG00000003832	-0.601089	0.013789	0.0246637	97	28	2
bta-miR-15_11508	PTPDC1	ENSBTAG00000005803	-0.564071	0.0228496	0.0383723	96	28	2
bta-miR-15_11508	TRIM52	ENSBTAG00000019651	-0.578952	0.0187787	0.0323135	99	28	2
bta-miR-15_11508	TTC17	ENSBTAG00000031299	-0.572495	0.0204696	0.0348478	98	28	2
bta-miR-15_11508	CHD3	ENSBTAG00000014377	-0.786226	0.000304288	0.000929951	99	28	1
bta-miR-15_11508	DIP2A	ENSBTAG00000011495	-0.72678	0.00142616	0.00345612	99	28	1
bta-miR-15_11508	ENTPD4	ENSBTAG00000006768	-0.574265	0.0199949	0.0341389	98	28	1
bta-miR-15_11508	FAM217B	ENSBTAG00000045509	-0.647546	0.00668715	0.0131232	97	28	1
bta-miR-15_11508	IYD	ENSBTAG00000015935	-0.571363	0.0207776	0.0353064	99	28	1
bta-miR-15_11508	LIFR	ENSBTAG00000010423	-0.627659	0.00923996	0.0173901	97	28	1
bta-miR-15_11508	NEDD4L	ENSBTAG00000005412	-0.553248	0.026214	0.0432826	96	28	1
bta-miR-15_11508	NR2C2	ENSBTAG00000013716	-0.73434	0.00119813	0.00297723	97	28	1
bta-miR-15_11508	SDK2	ENSBTAG00000044195	-0.567533	0.0218469	0.0368928	99	28	1
bta-miR-15_11508	TMEM44	ENSBTAG00000002394	-0.643525	0.00715159	0.0139123	96	28	1
bta-miR-15_11508	TRERF1	ENSBTAG00000015321	-0.577845	0.0190607	0.0327378	98	28	1
bta-miR-149-5p	LMBR1L	ENSBTAG00000044048	-0.54769	0.0280826	0.0459774	98	3	4
bta-miR-149-5p	POU2F2	ENSBTAG00000008556	-0.544803	0.0290924	0.0474244	96	3	1
bta-miR-149-5p	S1PR4	ENSBTAG00000000381	-0.604039	0.0132114	0.0237584	97	3	1
bta-miR-148a	AGO2	ENSBTAG00000001579	-0.546625	0.028452	0.0465071	99	52	25
bta-miR-148a	AGO2	ENSBTAG00000001579	-0.546625	0.028452	0.0465071	99	52	25
bta-miR-148a	GORASP1	ENSBTAG00000047135	-0.654131	0.00597868	0.011906	98	52	4
bta-miR-148a	CHST1	ENSBTAG00000003721	-0.672849	0.00428611	0.00892	97	52	3
bta-miR-148a	INHBB	ENSBTAG00000032017	-0.801937	0.000186523	0.000616595	99	52	3
bta-miR-148a	AKAP1	ENSBTAG00000025320	-0.57187	0.0206394	0.0351007	97	52	2
bta-miR-148a	ASPH	ENSBTAG00000026283	-0.553667	0.0260771	0.0430843	98	52	2
bta-miR-148a	BTBD3	ENSBTAG00000019304	-0.652345	0.00616463	0.0122271	98	52	2
bta-miR-148a	C1orf35	ENSBTAG00000020720	-0.543506	0.0295551	0.0480855	99	52	2
bta-miR-148a	CHMP4B	ENSBTAG00000013387	-0.618151	0.0107055	0.0197726	96	52	2
bta-miR-148a	EML2	ENSBTAG00000015764	-0.611858	0.0117719	0.0214812	99	52	2
bta-miR-148a	PBXIP1	ENSBTAG00000004552	-0.66702	0.00476557	0.00977858	97	52	2
bta-miR-148a	PNPLA6	ENSBTAG00000032137	-0.686611	0.00330646	0.00712635	98	52	2
bta-miR-148a	RBMS2	ENSBTAG00000017830	-0.599546	0.0140988	0.0251473	96	52	2
bta-miR-148a	SH3BGRL2	ENSBTAG00000018634	-0.558093	0.024664	0.0410311	97	52	2
bta-miR-148a	ACVR1	ENSBTAG00000011909	-0.639777	0.00760715	0.0146803	97	52	1
bta-miR-148a	AHDC1	ENSBTAG00000037456	-0.682764	0.00356	0.00759632	97	52	1
bta-miR-148a	ATP11A	ENSBTAG00000000446	-0.5894	0.0162742	0.028509	96	52	1
bta-miR-148a	B4GALT5	ENSBTAG00000012626	-0.559366	0.0242685	0.0404534	98	52	1
bta-miR-148a	BAG1	ENSBTAG00000017845	-0.54904	0.0276196	0.0453119	98	52	1
bta-miR-148a	BHLHE41	ENSBTAG00000030575	-0.564971	0.0225857	0.0379837	99	52	1
bta-miR-148a	CA7	ENSBTAG00000020889	-0.626562	0.00940046	0.0176531	99	52	1
bta-miR-148a	CTTNBP2NL	ENSBTAG00000021602	-0.542324	0.0299818	0.0486937	96	52	1
bta-miR-148a	CYTH3	ENSBTAG00000007384	-0.554783	0.0257149	0.0425595	97	52	1
bta-miR-148a	DOCK6	ENSBTAG00000009569	-0.651611	0.0062424	0.012361	96	52	1
bta-miR-148a	DUSP23	ENSBTAG00000004776	-0.641438	0.0074025	0.014336	99	52	1
bta-miR-148a	ERBB3	ENSBTAG00000010444	-0.696156	0.00273984	0.00605876	98	52	1
bta-miR-148a	ERI3	ENSBTAG00000015559	-0.61268	0.0116281	0.0212519	96	52	1
bta-miR-148a	FAM189A2	ENSBTAG00000011173	-0.551334	0.0268465	0.0441974	96	52	1
bta-miR-148a	FBN1	ENSBTAG00000002278	-0.585849	0.0170943	0.0297622	97	52	1
bta-miR-148a	FOXF1	ENSBTAG00000000009	-0.594915	0.0150616	0.0266421	98	52	1
bta-miR-148a	GPATCH8	ENSBTAG00000038316	-0.559091	0.0243538	0.0405782	97	52	1
bta-miR-148a	KLF5	ENSBTAG00000002129	-0.561946	0.0234823	0.0393022	97	52	1
bta-miR-148a	LAMA4	ENSBTAG00000008817	-0.54874	0.027722	0.0454592	97	52	1
bta-miR-148a	MAF	ENSBTAG00000044192	-0.611943	0.0117571	0.0214576	96	52	1
bta-miR-148a	MAFB	ENSBTAG00000003396	-0.582723	0.0178424	0.0308988	98	52	1
bta-miR-148a	MMP15	ENSBTAG00000012919	-0.596407	0.0147459	0.0261532	97	52	1
bta-miR-148a	MS4A8	ENSBTAG00000009289	-0.556161	0.0252732	0.0419179	99	52	1
bta-miR-148a	MXD1	ENSBTAG00000001042	-0.581056	0.0182518	0.0315184	98	52	1
bta-miR-148a	NPEPL1	ENSBTAG00000016724	-0.616277	0.0110147	0.0202702	99	52	1
bta-miR-148a	NPTX1	ENSBTAG00000008940	-0.61883	0.0105951	0.0195945	96	52	1
bta-miR-148a	PPP6R1	ENSBTAG00000021157	-0.674591	0.00415055	0.00867517	98	52	1
bta-miR-148a	PRKAA2	ENSBTAG00000018747	-0.542842	0.0297941	0.0484263	98	52	1
bta-miR-148a	RAB24	ENSBTAG00000025425	-0.556082	0.0252986	0.0419549	98	52	1
bta-miR-148a	RAB34	ENSBTAG00000046129	-0.603131	0.0133872	0.0240345	99	52	1
bta-miR-148a	S1PR1	ENSBTAG00000005990	-0.550532	0.0271146	0.0445843	98	52	1
bta-miR-148a	TMEM54	ENSBTAG00000008331	-0.595665	0.0149022	0.0263954	99	52	1
bta-miR-148a	UNC79	ENSBTAG00000008017	-0.594171	0.0152208	0.0268882	97	52	1
bta-miR-148a	USP32	ENSBTAG00000020089	-0.574134	0.0200296	0.0341909	96	52	1
bta-miR-148a	WDFY4	ENSBTAG00000023028	-0.632105	0.00861157	0.0163547	98	52	1
bta-miR-148a	YPEL3	ENSBTAG00000009047	-0.592028	0.0156873	0.0276073	97	52	1
bta-miR-148a	ZNF641	ENSBTAG00000016496	-0.594418	0.0151679	0.0268063	97	52	1
bta-miR-146b	AGO2	ENSBTAG00000001579	-0.632756	0.00852244	0.0162071	99	33	25
bta-miR-146b	AGO2	ENSBTAG00000001579	-0.632756	0.00852244	0.0162071	97	33	25
bta-miR-146b	BUB3	ENSBTAG00000017913	-0.666272	0.00483008	0.00989327	97	33	5
bta-miR-146b	LURAP1	ENSBTAG00000024144	-0.806723	0.000159325	0.000540469	96	33	4
bta-miR-146b	PAN2	ENSBTAG00000004376	-0.743363	0.000965896	0.00247659	97	33	4
bta-miR-146b	SCARB1	ENSBTAG00000014269	-0.615003	0.011229	0.0206137	96	33	4
bta-miR-146b	WAS	ENSBTAG00000046555	-0.620025	0.0104031	0.0192843	96	33	4
bta-miR-146b	CDCA4	ENSBTAG00000031242	-0.823456	8.86322e-05	0.000331822	96	33	3
bta-miR-146b	IL27RA	ENSBTAG00000016933	-0.594815	0.015083	0.0266751	96	33	3
bta-miR-146b	MCAT	ENSBTAG00000002413	-0.666386	0.00482014	0.00987558	97	33	3
bta-miR-146b	MYLK3	ENSBTAG00000014818	-0.585653	0.0171405	0.0298324	96	33	3
bta-miR-146b	PRMT6	ENSBTAG00000039951	-0.646358	0.00682175	0.0133526	96	33	3
bta-miR-146b	RARB	ENSBTAG00000011518	-0.652021	0.0061988	0.012286	99	33	3
bta-miR-146b	TMEM206	ENSBTAG00000000758	-0.690911	0.00304058	0.00662849	98	33	3
bta-miR-146b	ABLIM1	ENSBTAG00000004899	-0.639674	0.00761997	0.0147018	96	33	2
bta-miR-146b	ATP5G2	ENSBTAG00000005735	-0.701189	0.00247435	0.00554911	97	33	2
bta-miR-146b	CITED4	ENSBTAG00000015113	-0.663972	0.00503279	0.0102524	97	33	2
bta-miR-146b	GFRA3	ENSBTAG00000005288	-0.686693	0.00330121	0.00711658	96	33	2
bta-miR-146b	IRAK1	ENSBTAG00000016085	-0.584041	0.017524	0.0304158	96	33	2
bta-miR-146b	PLCL2	ENSBTAG00000009942	-0.546886	0.028361	0.0463767	97	33	2
bta-miR-146b	PNKP	ENSBTAG00000001834	-0.618371	0.0106697	0.0197149	97	33	2
bta-miR-146b	PTPN14	ENSBTAG00000021553	-0.567102	0.0219699	0.0370746	96	33	2
bta-miR-146b	PXMP4	ENSBTAG00000038738	-0.559623	0.0241893	0.0403376	99	33	2
bta-miR-146b	SHKBP1	ENSBTAG00000004755	-0.659909	0.00540758	0.0109117	99	33	2
bta-miR-146b	CWC25	ENSBTAG00000030591	-0.562624	0.0232791	0.0390037	97	33	1
bta-miR-146b	KBTBD4	ENSBTAG00000018482	-0.556967	0.0250178	0.0415464	99	33	1
bta-miR-146b	MTA2	ENSBTAG00000011865	-0.556522	0.0251586	0.0417511	96	33	1
bta-miR-146b	MTHFD1	ENSBTAG00000009641	-0.688375	0.00319518	0.00691853	96	33	1
bta-miR-146b	PHF10	ENSBTAG00000003929	-0.64584	0.00688111	0.0134535	96	33	1
bta-miR-146b	PSMC4	ENSBTAG00000009414	-0.551245	0.026876	0.0442401	97	33	1
bta-miR-146b	RPL18A	ENSBTAG00000015831	-0.671203	0.00441739	0.00915625	96	33	1
bta-miR-146b	RRP9	ENSBTAG00000000670	-0.56418	0.0228176	0.0383252	98	33	1
bta-miR-146b	SLC19A2	ENSBTAG00000020266	-0.616417	0.0109915	0.0202328	98	33	1
bta-miR-146a	AGO2	ENSBTAG00000001579	-0.589651	0.0162174	0.028422	98	32	25
bta-miR-146a	AGO2	ENSBTAG00000001579	-0.589651	0.0162174	0.028422	99	32	25
bta-miR-146a	LURAP1	ENSBTAG00000024144	-0.764116	0.000568596	0.00157759	96	32	4
bta-miR-146a	PAN2	ENSBTAG00000004376	-0.583433	0.0176705	0.030638	97	32	4
bta-miR-146a	SCARB1	ENSBTAG00000014269	-0.646776	0.00677418	0.0132715	96	32	4
bta-miR-146a	WAS	ENSBTAG00000046555	-0.66557	0.00489125	0.0100018	96	32	4
bta-miR-146a	CDCA4	ENSBTAG00000031242	-0.712765	0.00194209	0.00450494	96	32	3
bta-miR-146a	IL27RA	ENSBTAG00000016933	-0.631451	0.0087019	0.0165041	96	32	3
bta-miR-146a	MCAT	ENSBTAG00000002413	-0.658474	0.00554518	0.0111524	97	32	3
bta-miR-146a	MYLK3	ENSBTAG00000014818	-0.625927	0.00949442	0.0178069	96	32	3
bta-miR-146a	PRMT6	ENSBTAG00000039951	-0.599693	0.0140692	0.0251011	96	32	3
bta-miR-146a	RARB	ENSBTAG00000011518	-0.665277	0.00491696	0.0100474	99	32	3
bta-miR-146a	TMEM206	ENSBTAG00000000758	-0.649818	0.00643555	0.0126929	98	32	3
bta-miR-146a	ABLIM1	ENSBTAG00000004899	-0.568366	0.0216109	0.0365432	96	32	2
bta-miR-146a	ATP5G2	ENSBTAG00000005735	-0.592108	0.0156695	0.0275801	97	32	2
bta-miR-146a	CITED4	ENSBTAG00000015113	-0.681184	0.00366853	0.00779611	97	32	2
bta-miR-146a	GFRA3	ENSBTAG00000005288	-0.575375	0.0197013	0.0336997	96	32	2
bta-miR-146a	IRAK1	ENSBTAG00000016085	-0.677204	0.00395383	0.00831803	96	32	2
bta-miR-146a	PLCL2	ENSBTAG00000009942	-0.559135	0.0243399	0.0405579	97	32	2
bta-miR-146a	PNKP	ENSBTAG00000001834	-0.661493	0.00525894	0.010651	97	32	2
bta-miR-146a	PTPN14	ENSBTAG00000021553	-0.588135	0.0165628	0.0289509	96	32	2
bta-miR-146a	SHKBP1	ENSBTAG00000004755	-0.696717	0.00270913	0.00600019	99	32	2
bta-miR-146a	CCDC87	ENSBTAG00000004342	-0.556494	0.0251675	0.0417641	99	32	1
bta-miR-146a	CDC42BPG	ENSBTAG00000009736	-0.570951	0.0208908	0.0354747	96	32	1
bta-miR-146a	FAM160B2	ENSBTAG00000014361	-0.570486	0.0210188	0.035665	96	32	1
bta-miR-146a	LFNG	ENSBTAG00000040361	-0.582192	0.0179722	0.0310952	98	32	1
bta-miR-146a	LYRM1	ENSBTAG00000018559	-0.611713	0.0117974	0.021522	99	32	1
bta-miR-146a	NOTCH1	ENSBTAG00000022799	-0.549376	0.0275053	0.0451473	97	32	1
bta-miR-146a	NRBP2	ENSBTAG00000008079	-0.581468	0.01815	0.0313643	96	32	1
bta-miR-146a	RARRES2	ENSBTAG00000004215	-0.563486	0.0230224	0.0386264	99	32	1
bta-miR-146a	RIC8B	ENSBTAG00000000147	-0.557884	0.0247294	0.0411263	96	32	1
bta-miR-146a	S100A16	ENSBTAG00000014204	-0.545734	0.0287641	0.0469546	99	32	1
bta-miR-1468	DNER	ENSBTAG00000016063	-0.662263	0.00518785	0.0105259	98	1	1
bta-miR-142-5p	CHSY3	ENSBTAG00000014661	-0.715486	0.00183162	0.00428373	96	65	5
bta-miR-142-5p	TRAF3IP1	ENSBTAG00000015973	-0.574346	0.0199733	0.0341066	96	65	4
bta-miR-142-5p	MYLK3	ENSBTAG00000014818	-0.651305	0.00627498	0.0124171	96	65	3
bta-miR-142-5p	SLC22A3	ENSBTAG00000039080	-0.56411	0.0228383	0.0383556	97	65	3
bta-miR-142-5p	TMEM185A	ENSBTAG00000006818	-0.612488	0.0116615	0.0213053	96	65	3
bta-miR-142-5p	TTC8	ENSBTAG00000030432	-0.602385	0.0135329	0.024263	99	65	3
bta-miR-142-5p	ADAMTS1	ENSBTAG00000000706	-0.59601	0.0148295	0.0262828	97	65	2
bta-miR-142-5p	ATXN7L2	ENSBTAG00000009042	-0.73855	0.00108468	0.00273444	99	65	2
bta-miR-142-5p	CCDC92	ENSBTAG00000020346	-0.63157	0.00868534	0.0164767	97	65	2
bta-miR-142-5p	CMTM3	ENSBTAG00000047654	-0.655406	0.00584876	0.0116809	96	65	2
bta-miR-142-5p	FARP1	ENSBTAG00000000146	-0.568958	0.0214442	0.0362962	96	65	2
bta-miR-142-5p	IRF9	ENSBTAG00000005816	-0.558077	0.0246688	0.0410381	99	65	2
bta-miR-142-5p	RAB6B	ENSBTAG00000000905	-0.546951	0.0283385	0.0463445	98	65	2
bta-miR-142-5p	RIC8A	ENSBTAG00000002042	-0.680107	0.00374401	0.00793463	96	65	2
bta-miR-142-5p	SOCS1	ENSBTAG00000004386	-0.634898	0.00823452	0.0157291	98	65	2
bta-miR-142-5p	ZBTB8A	ENSBTAG00000018199	-0.570778	0.0209383	0.0355453	97	65	2
bta-miR-142-5p	ZFPM2	ENSBTAG00000001649	-0.793783	0.000241697	0.000766196	99	65	2
bta-miR-142-5p	ZNF777	ENSBTAG00000002810	-0.667878	0.00469237	0.00964822	98	65	2
bta-miR-142-5p	AMIGO1	ENSBTAG00000014083	-0.54164	0.0302307	0.0490483	96	65	1
bta-miR-142-5p	APBB3	ENSBTAG00000001450	-0.723984	0.00151895	0.00364799	97	65	1
bta-miR-142-5p	BOLA1	ENSBTAG00000006050	-0.549313	0.0275266	0.0451781	99	65	1
bta-miR-142-5p	C9orf40	ENSBTAG00000013231	-0.564128	0.022833	0.0383479	97	65	1
bta-miR-142-5p	CEBPG	ENSBTAG00000017560	-0.544192	0.0293097	0.0477351	96	65	1
bta-miR-142-5p	COL16A1	ENSBTAG00000010050	-0.571667	0.0206945	0.0351828	97	65	1
bta-miR-142-5p	DNAJB7	ENSBTAG00000006205	-0.541895	0.0301377	0.048916	96	65	1
bta-miR-142-5p	DNAJC7	ENSBTAG00000002654	-0.569874	0.0211884	0.0359168	98	65	1
bta-miR-142-5p	DPH7	ENSBTAG00000038691	-0.63678	0.00798778	0.0153178	99	65	1
bta-miR-142-5p	DTD1	ENSBTAG00000008964	-0.576104	0.0195105	0.0334135	96	65	1
bta-miR-142-5p	FAM122A	ENSBTAG00000021586	-0.578967	0.0187749	0.0323078	97	65	1
bta-miR-142-5p	FAM3D	ENSBTAG00000023207	-0.629321	0.00900101	0.0169976	98	65	1
bta-miR-142-5p	FAT4	ENSBTAG00000003345	-0.560759	0.0238418	0.039829	96	65	1
bta-miR-142-5p	FECH	ENSBTAG00000006393	-0.713136	0.0019267	0.00447425	96	65	1
bta-miR-142-5p	GADD45GIP1	ENSBTAG00000015117	-0.744155	0.000947428	0.00243611	97	65	1
bta-miR-142-5p	GLB1L	ENSBTAG00000020611	-0.580626	0.0183586	0.0316799	98	65	1
bta-miR-142-5p	KITLG	ENSBTAG00000017549	-0.576932	0.0192956	0.0330909	97	65	1
bta-miR-142-5p	LDB2	ENSBTAG00000014058	-0.54384	0.0294356	0.0479148	97	65	1
bta-miR-142-5p	2002-03-01	ENSBTAG00000021036	-0.640528	0.00751402	0.0145237	98	65	1
bta-miR-142-5p	MRPL11	ENSBTAG00000015006	-0.598883	0.0142336	0.0253572	98	65	1
bta-miR-142-5p	NDNF	ENSBTAG00000010634	-0.54887	0.0276775	0.0453951	96	65	1
bta-miR-142-5p	NFYA	ENSBTAG00000009905	-0.578734	0.0188339	0.0323967	97	65	1
bta-miR-142-5p	NUDT2	ENSBTAG00000031793	-0.589365	0.016282	0.0285211	97	65	1
bta-miR-142-5p	PDGFRL	ENSBTAG00000001966	-0.690215	0.00308239	0.00670707	99	65	1
bta-miR-142-5p	PRMT2	ENSBTAG00000005503	-0.627024	0.00933272	0.0175421	96	65	1
bta-miR-142-5p	RASD1	ENSBTAG00000020520	-0.57581	0.0195874	0.0335289	97	65	1
bta-miR-142-5p	RERG	ENSBTAG00000002174	-0.594594	0.0151301	0.0267479	98	65	1
bta-miR-142-5p	RHOA	ENSBTAG00000004279	-0.59279	0.0155203	0.0273503	99	65	1
bta-miR-142-5p	RHOC	ENSBTAG00000014299	-0.6105	0.0120126	0.0218645	97	65	1
bta-miR-142-5p	RIN2	ENSBTAG00000020382	-0.662666	0.00515098	0.0104609	96	65	1
bta-miR-142-5p	RPS26	ENSBTAG00000038896	-0.588643	0.0164463	0.0287725	98	65	1
bta-miR-142-5p	SETD6	ENSBTAG00000020781	-0.54168	0.0302161	0.0490276	98	65	1
bta-miR-142-5p	SGCE	ENSBTAG00000021282	-0.629098	0.00903275	0.0170497	99	65	1
bta-miR-142-5p	SLC26A3	ENSBTAG00000015547	-0.543677	0.0294941	0.0479984	97	65	1
bta-miR-142-5p	SNF8	ENSBTAG00000018803	-0.540952	0.0304825	0.0494065	97	65	1
bta-miR-142-5p	SRPX2	ENSBTAG00000037686	-0.583911	0.0175552	0.0304632	96	65	1
bta-miR-142-5p	STAU1	ENSBTAG00000000241	-0.608896	0.012302	0.0223236	98	65	1
bta-miR-142-5p	TAF10	ENSBTAG00000000694	-0.631881	0.00864239	0.0164057	98	65	1
bta-miR-142-5p	TMEM106C	ENSBTAG00000000454	-0.557397	0.0248823	0.0413489	97	65	1
bta-miR-142-5p	TMEM98	ENSBTAG00000008913	-0.554138	0.0259238	0.0428624	97	65	1
bta-miR-142-5p	TPGS2	ENSBTAG00000021583	-0.659252	0.00547025	0.0110215	96	65	1
bta-miR-142-5p	XPNPEP1	ENSBTAG00000004438	-0.540613	0.0306074	0.049584	96	65	1
bta-miR-142-5p	ZFAND3	ENSBTAG00000000527	-0.634776	0.00825062	0.0157559	96	65	1
bta-miR-142-5p	ZFPL1	ENSBTAG00000015479	-0.678317	0.00387229	0.00816939	98	65	1
bta-miR-142-5p	ZNF135	ENSBTAG00000003462	-0.702101	0.00242856	0.00546056	96	65	1
bta-miR-142-5p	ZNF503	ENSBTAG00000014506	-0.559161	0.024332	0.0405462	96	65	1
[truncated: 131 more rows]
