# Supplementary material for: Integration of miRNA and mRNA Co-Expression Reveals Potential Regulatory Roles of miRNAs in Developmental and Immunological Processes in Calf Ileum during Early Growth
Source: Cells. 2018 Sep 11;7(9):134. doi: 10.3390/cells7090134 (PMC6162677; doi:10.3390/cells7090134)
Supplement: Supplementary file 1 [file cells-07-00134-s001.zip › Table S7 GO and KEGGs for DE miRNA target genes.xlsx]

## Sheet: S7a_GO BP
Table S7a. Gene ontologies (biological process) enriched for target genes of miRNAs
GOID	GOTerm	Ontology Source	Term PValue	Term PValue Corrected with Benjamini-Hochberg	Nr. Genes	Associated Genes Found
GO:0044260	cellular macromolecule metabolic process	GO_BiologicalProcess	9.37522e-10	5.10949e-07	663	[A1CF, AARS, ABCA1, ABCF1, ABHD14B, ABL2, ABLIM1, ACHE, ACIN1, ACVR1, ACVR2A, ADAMTS7, ADAT1, ADD1, ADM2, ADRA1A, ADRB2, AES, AFAP1L2, AGBL5, AGO2, AIMP2, AKNA, AKT2, AKT3, ALG2, ALPK3, ANGPT4, ANKZF1, AP5S1, APBB1, APBB3, APEX1, ARFGEF1, ARHGEF2, ARID1A, ARID3A, ARRDC3, ARRDC4, ASB6, ASB9, ASPH, ATAD1, AXL, BAG1, BAG4, BAG5, BAK1, BANP, BARD1, BCL2, BCL2L12, BGN, BHLHE41, BID, BMP6, BNIP3, BPTF,…
GO:0043170	macromolecule metabolic process	GO_BiologicalProcess	6.48851e-10	7.07248e-07	718	[A1CF, AARS, ABCA1, ABCF1, ABHD14B, ABL2, ABLIM1, ACHE, ACIN1, ACVR1, ACVR2A, ADAM23, ADAMTS1, ADAMTS10, ADAMTS14, ADAMTS18, ADAMTS7, ADAT1, ADD1, ADM2, ADRA1A, ADRB2, AEN, AES, AFAP1L2, AGBL5, AGO2, AIMP2, AKNA, AKT2, AKT3, ALG2, ALPK3, ANGPT4, ANKZF1, AP2A1, AP5S1, APBB1, APBB3, APEX1, ARFGEF1, ARHGEF2, ARID1A, ARID3A, ARRDC3, ARRDC4, ASB6, ASB9, ASPH, ATAD1, ATP1B1, AXL, BAG1, BAG4, BAG5, BAK1…
GO:0019222	regulation of metabolic process	GO_BiologicalProcess	9.86027e-09	3.58256e-06	532	[A1CF, AARS, ABCA1, ABCF1, ABHD14B, ABHD6, ABL2, ABLIM1, ACHE, ACIN1, ACVR1, ACVR2A, ADM2, ADORA2B, ADRA1A, ADRB1, ADRB2, AES, AFAP1L2, AGFG2, AGO2, AIMP2, AKNA, AKT2, ANGPT4, AP2A1, APBB1, APBB3, APEX1, ARF6, ARFGAP1, ARFGEF1, ARHGAP4, ARHGEF10, ARHGEF2, ARHGEF28, ARHGEF3, ARID1A, ARID3A, ARL2, ARRDC3, ARRDC4, ASB9, ASPH, ATAD1, ATP1B1, BAG1, BAG4, BAG5, BAK1, BANP, BARD1, BCL2, BCL2L12, BHLHE41…
GO:0048518	positive regulation of biological process	GO_BiologicalProcess	1.67031e-08	4.5516e-06	454	[ABCA1, ABCF1, ABHD14B, ABHD6, ABL2, ABLIM1, ACIN1, ACOX1, ACVR1, ACVR2A, ADM2, ADORA2B, ADRA1A, ADRB1, ADRB2, AFAP1L2, AGFG2, AGO2, AIMP2, AKNA, AKT2, AMIGO1, ANGPT4, APBB1, APEX1, ARF6, ARFGAP1, ARFGEF1, ARHGAP4, ARHGEF10, ARHGEF2, ARHGEF28, ARHGEF3, ARID1A, ARID3A, ARL2, ARRDC3, ARRDC4, ASB9, ASPH, ATAD1, ATP1B1, ATP2B2, AXL, BAG1, BAG4, BAK1, BANP, BARD1, BCAR1, BCL2, BCL2L12, BID, BMF, BMP6,…
GO:0071704	organic substance metabolic process	GO_BiologicalProcess	4.2484e-08	7.71794e-06	819	[A1CF, A4GALT, AARS, ABCA1, ABCF1, ABHD12, ABHD14B, ABHD4, ABHD6, ABL2, ABLIM1, ACAA1, ACADS, ACHE, ACIN1, ACO2, ACOX1, ACOXL, ACP6, ACVR1, ACVR2A, ADAM23, ADAMTS1, ADAMTS10, ADAMTS14, ADAMTS18, ADAMTS7, ADAT1, ADCY3, ADD1, ADM2, ADORA2B, ADRA1A, ADRB1, ADRB2, AEN, AES, AFAP1L2, AGBL5, AGK, AGO2, AHCY, AIMP2, AK4, AKNA, AKT2, AKT3, ALAD, ALG2, ALPK3, AMT, ANGPT4, ANKZF1, AP2A1, AP5S1, APBB1, APBB…
GO:0090304	nucleic acid metabolic process	GO_BiologicalProcess	3.65541e-08	7.96879e-06	399	[A1CF, AARS, ABHD14B, ABLIM1, ACIN1, ACVR1, ACVR2A, ADAT1, ADRB2, AEN, AES, AFAP1L2, AGO2, AKNA, AP5S1, APBB1, APBB3, APEX1, ARHGEF2, ARID1A, ARID3A, ASPH, BAG1, BANP, BCL2L12, BHLHE41, BMP6, BPTF, BTG2, BYSL, CALR, CAMK1D, CAT, CBFA2T3, CBX4, CC2D1B, CCAR2, CCDC62, CCNA2, CCNE1, CCNK, CCNL1, CCNL2, CDAN1, CDC6, CDK5R1, CDKN1C, CDT1, CEBPG, CHAF1A, CHD3, CIB1, CITED4, CLNS1A, CLOCK, COMMD7, COMMD…
GO:0060255	regulation of macromolecule metabolic process	GO_BiologicalProcess	9.84458e-08	1.34132e-05	461	[A1CF, AARS, ABCF1, ABHD14B, ABL2, ABLIM1, ACHE, ACIN1, ACVR1, ACVR2A, ADM2, ADRA1A, ADRB2, AES, AFAP1L2, AGO2, AIMP2, AKNA, AKT2, ANGPT4, AP2A1, APBB1, APBB3, APEX1, ARFGEF1, ARHGEF2, ARID1A, ARID3A, ARRDC3, ARRDC4, ASB9, ASPH, ATAD1, ATP1B1, BAG1, BAG4, BAG5, BAK1, BANP, BCL2, BCL2L12, BHLHE41, BID, BMP6, BPTF, BTG2, CALR, CAMK1D, CAT, CBFA2T3, CBX4, CC2D1B, CCAR2, CCDC62, CCL25, CCNA2, CCNB1, …
GO:0044237	cellular metabolic process	GO_BiologicalProcess	8.67032e-08	1.35009e-05	777	[A1CF, A4GALT, AARS, ABCA1, ABCF1, ABHD12, ABHD14B, ABHD6, ABL2, ABLIM1, ACAA1, ACADS, ACHE, ACIN1, ACO2, ACOX1, ACOXL, ACP6, ACVR1, ACVR2A, ADAMTS7, ADAT1, ADCY3, ADD1, ADM2, ADORA2B, ADRA1A, ADRB1, ADRB2, AEN, AES, AFAP1L2, AGBL5, AGK, AGO2, AHCY, AIMP2, AK4, AKNA, AKT2, AKT3, ALAD, ALG2, ALPK3, AMT, ANGPT4, ANKS3, ANKZF1, AP5S1, APBB1, APBB3, APEX1, ARFGEF1, ARHGEF2, ARID1A, ARID3A, ARRDC3, AR…
GO:0009059	macromolecule biosynthetic process	GO_BiologicalProcess	1.75871e-07	1.59749e-05	395	[AARS, ABCA1, ABCF1, ABHD14B, ABLIM1, ACHE, ACVR1, ACVR2A, ADRB2, AES, AFAP1L2, AGO2, AIMP2, AKNA, AKT2, ALG2, AP2A1, APBB1, APBB3, APEX1, ARFGEF1, ARHGEF2, ARID1A, ARID3A, ASPH, BAG1, BANP, BCL2, BCL2L12, BHLHE41, BMP6, BPTF, BTG2, CALR, CAMK1D, CAT, CBFA2T3, CBX4, CC2D1B, CCAR2, CCDC62, CCNA2, CCNE1, CCNK, CCNL1, CCNL2, CDAN1, CDC6, CDK5R1, CDKN1C, CDT1, CEBPG, CHAF1A, CHD3, CHST1, CIB1, CITED4…
GO:0048522	positive regulation of cellular process	GO_BiologicalProcess	1.92278e-07	1.61218e-05	394	[ABCA1, ABCF1, ABHD14B, ABL2, ABLIM1, ACIN1, ACVR1, ACVR2A, ADORA2B, ADRA1A, ADRB1, ADRB2, AFAP1L2, AGO2, AIMP2, AKNA, AKT2, AMIGO1, ANGPT4, APBB1, APEX1, ARF6, ARFGEF1, ARHGEF10, ARHGEF2, ARID1A, ARID3A, ARL2, ARRDC3, ARRDC4, ASPH, ATAD1, ATP1B1, AXL, BAG1, BAG4, BAK1, BANP, BARD1, BCAR1, BCL2, BCL2L12, BID, BMF, BMP6, BNIP3, BPTF, BTG2, CA7, CACNA1H, CALR, CAMK1D, CAMK2A, CAPN10, CAT, CCAR2, CC…
GO:0034645	cellular macromolecule biosynthetic process	GO_BiologicalProcess	1.6486e-07	1.63361e-05	385	[AARS, ABCA1, ABCF1, ABHD14B, ABLIM1, ACVR1, ACVR2A, ADRB2, AES, AFAP1L2, AGO2, AIMP2, AKNA, AKT2, ALG2, APBB1, APBB3, APEX1, ARFGEF1, ARHGEF2, ARID1A, ARID3A, ASPH, BAG1, BANP, BCL2, BCL2L12, BHLHE41, BMP6, BPTF, BTG2, CALR, CAMK1D, CAT, CBFA2T3, CBX4, CC2D1B, CCAR2, CCDC62, CCNA2, CCNE1, CCNK, CCNL1, CCNL2, CDAN1, CDC6, CDK5R1, CDKN1C, CDT1, CEBPG, CHAF1A, CHD3, CIB1, CITED4, CLOCK, COA3, COMMD…
GO:0016043	cellular component organization	GO_BiologicalProcess	1.37321e-07	1.66311e-05	459	[A4GALT, ABCA1, ABI2, ABL2, ABLIM1, ACHE, ACIN1, ACOX1, ADAMTS14, ADAMTS7, ADD1, ADRB2, AGO2, AKT2, AKT3, ALAD, AMIGO1, ANGPT4, AP1M1, APEX1, AQP11, ARF6, ARFGAP1, ARFGEF1, ARHGEF10, ARHGEF2, ARHGEF28, ARID1A, ARL2, ARL3, ASPH, ATAD1, ATG9A, ATG9B, ATP11A, ATP1B1, ATP2B2, ATP9A, AXL, B9D2, BAG4, BAG5, BAK1, BANP, BCAR1, BCL2, BID, BIN3, BNIP3, BOC, BPTF, BTBD3, BTG2, BUB3, C1QTNF7, CA7, CACNB2, C…
GO:0016070	RNA metabolic process	GO_BiologicalProcess	1.60523e-07	1.74971e-05	359	[A1CF, AARS, ABHD14B, ABLIM1, ACIN1, ACVR1, ACVR2A, ADAT1, ADRB2, AES, AFAP1L2, AGO2, AKNA, APBB1, APBB3, APEX1, ARHGEF2, ARID1A, ARID3A, ASPH, BAG1, BANP, BCL2L12, BHLHE41, BMP6, BPTF, BTG2, BYSL, CALR, CAMK1D, CAT, CBFA2T3, CBX4, CC2D1B, CCAR2, CCDC62, CCNA2, CCNK, CCNL1, CCNL2, CDK5R1, CDKN1C, CEBPG, CHD3, CIB1, CITED4, CLNS1A, CLOCK, COMMD7, COMMD9, CPSF4, CREB3L3, CSNK2A2, CSRNP1, CSRNP2, CT…
GO:0031323	regulation of cellular metabolic process	GO_BiologicalProcess	2.48271e-07	1.8041e-05	465	[AARS, ABCA1, ABCF1, ABHD14B, ABL2, ABLIM1, ACHE, ACIN1, ACVR1, ACVR2A, ADORA2B, ADRA1A, ADRB1, ADRB2, AES, AFAP1L2, AGO2, AIMP2, AKNA, AKT2, ANGPT4, APBB1, APBB3, APEX1, ARFGEF1, ARHGEF2, ARID1A, ARID3A, ARRDC3, ARRDC4, ASPH, ATAD1, BAG1, BAG4, BAG5, BAK1, BANP, BARD1, BCL2, BCL2L12, BHLHE41, BID, BMP6, BNIP3, BPTF, BTG2, CALR, CAMK1D, CAT, CBFA2T3, CBX4, CC2D1B, CCAR2, CCDC62, CCL25, CCNA2, CCN…
GO:0046483	heterocycle metabolic process	GO_BiologicalProcess	2.34525e-07	1.82595e-05	448	[A1CF, AARS, ABCA1, ABHD14B, ABLIM1, ACIN1, ACVR1, ACVR2A, ADAT1, ADCY3, ADORA2B, ADRB1, ADRB2, AEN, AES, AFAP1L2, AGO2, AHCY, AK4, AKNA, ALAD, AP5S1, APBB1, APBB3, APEX1, ARHGEF2, ARID1A, ARID3A, ASPH, ATP1B1, ATP2B2, ATP5G2, BAG1, BANP, BCL2L12, BHLHE41, BMP6, BPTF, BTD, BTG2, BYSL, CALR, CAMK1D, CAT, CBFA2T3, CBX4, CC2D1B, CCAR2, CCDC62, CCNA2, CCNE1, CCNK, CCNL1, CCNL2, CDAN1, CDC6, CDK5R1, C…
GO:0006807	nitrogen compound metabolic process	GO_BiologicalProcess	2.8373e-07	1.93291e-05	518	[A1CF, A4GALT, AARS, ABCA1, ABCF1, ABHD12, ABHD14B, ABLIM1, ACHE, ACIN1, ACVR1, ACVR2A, ADAT1, ADCY3, ADORA2B, ADRB1, ADRB2, AEN, AES, AFAP1L2, AGK, AGO2, AHCY, AIMP2, AK4, AKNA, ALAD, AMT, AP2A1, AP5S1, APBB1, APBB3, APEX1, ARHGEF2, ARID1A, ARID3A, ASPH, ATP1B1, ATP2B2, ATP5G2, BAG1, BANP, BCAT1, BCAT2, BCL2L12, BGN, BHLHE41, BMP6, BPTF, BTD, BTG2, BYSL, CALR, CAMK1D, CAT, CBFA2T3, CBX4, CC2D1B,…
GO:0009889	regulation of biosynthetic process	GO_BiologicalProcess	3.23071e-07	1.95637e-05	335	[AARS, ABCA1, ABCF1, ABHD14B, ABHD6, ABLIM1, ACVR1, ACVR2A, ADORA2B, ADRB1, ADRB2, AES, AFAP1L2, AGO2, AKNA, AKT2, AP2A1, APBB1, APBB3, APEX1, ARFGEF1, ARHGEF2, ARID1A, ARID3A, ASPH, BAG1, BANP, BCL2, BCL2L12, BHLHE41, BMP6, BPTF, BTG2, CALR, CAMK1D, CAT, CBFA2T3, CBX4, CC2D1B, CCAR2, CCDC62, CCNA2, CCNK, CCNL1, CCNL2, CD34, CDAN1, CDH3, CDK5R1, CDKN1C, CDT1, CEBPG, CHD3, CIB1, CITED4, CLOCK, COA…
GO:0010556	regulation of macromolecule biosynthetic process	GO_BiologicalProcess	3.09809e-07	1.98643e-05	319	[AARS, ABCF1, ABHD14B, ABLIM1, ACVR1, ACVR2A, ADRB2, AES, AFAP1L2, AGO2, AKNA, AKT2, AP2A1, APBB1, APBB3, APEX1, ARFGEF1, ARHGEF2, ARID1A, ARID3A, ASPH, BAG1, BANP, BCL2, BCL2L12, BHLHE41, BMP6, BPTF, BTG2, CALR, CAMK1D, CAT, CBFA2T3, CBX4, CC2D1B, CCAR2, CCDC62, CCNA2, CCNK, CCNL1, CCNL2, CDAN1, CDK5R1, CDKN1C, CDT1, CEBPG, CHD3, CIB1, CITED4, CLOCK, COA3, COMMD7, COMMD9, CREB3L3, CSNK2A2, CSRNP…
GO:0031326	regulation of cellular biosynthetic process	GO_BiologicalProcess	4.74245e-07	2.72067e-05	331	[AARS, ABCA1, ABCF1, ABHD14B, ABLIM1, ACVR1, ACVR2A, ADORA2B, ADRB1, ADRB2, AES, AFAP1L2, AGO2, AKNA, AKT2, APBB1, APBB3, APEX1, ARFGEF1, ARHGEF2, ARID1A, ARID3A, ASPH, BAG1, BANP, BCL2, BCL2L12, BHLHE41, BMP6, BPTF, BTG2, CALR, CAMK1D, CAT, CBFA2T3, CBX4, CC2D1B, CCAR2, CCDC62, CCNA2, CCNK, CCNL1, CCNL2, CD34, CDAN1, CDH3, CDK5R1, CDKN1C, CDT1, CEBPG, CHD3, CIB1, CITED4, CLOCK, COA3, COMMD7, COM…
GO:1901360	organic cyclic compound metabolic process	GO_BiologicalProcess	5.76487e-07	3.14186e-05	460	[A1CF, AARS, ABCA1, ABHD14B, ABLIM1, ACAA1, ACIN1, ACVR1, ACVR2A, ADAT1, ADCY3, ADORA2B, ADRB1, ADRB2, AEN, AES, AFAP1L2, AGO2, AHCY, AK4, AKNA, ALAD, AP5S1, APBB1, APBB3, APEX1, ARHGEF2, ARID1A, ARID3A, ASPH, ATP1B1, ATP2B2, ATP5G2, BAG1, BANP, BCL2, BCL2L12, BHLHE41, BMP6, BPTF, BTD, BTG2, BYSL, CACNA1H, CALR, CAMK1D, CAT, CBFA2T3, CBX4, CC2D1B, CCAR2, CCDC62, CCNA2, CCNE1, CCNK, CCNL1, CCNL2, …
GO:0048519	negative regulation of biological process	GO_BiologicalProcess	6.11815e-07	3.17561e-05	369	[AARS, ABCG5, ABHD6, ABL2, ACIN1, ACVR1, ADAMTS18, ADAMTS7, ADD1, ADORA2B, ADRA1A, ADRB1, ADRB2, AGO2, AIMP2, AKT2, ANGPT4, AP2A1, ARFGEF1, ARHGAP4, ARHGEF2, ARID1A, ARL2, ARRDC3, ASPH, ATAD1, ATG9A, AXL, BAG1, BAG4, BAG5, BAK1, BANP, BARD1, BCL2, BCL2L12, BCL2L2, BHLHE41, BMF, BMP6, BNIP3, BPTF, BTG2, CALR, CAMK1D, CAT, CBFA2T3, CBX4, CBY1, CC2D1B, CCAR2, CCL25, CCNB1, CCNK, CD34, CD37, CD9, CDA…
GO:0044238	primary metabolic process	GO_BiologicalProcess	7.11906e-07	3.52717e-05	783	[A1CF, A4GALT, AARS, ABCA1, ABCF1, ABHD12, ABHD14B, ABHD4, ABHD6, ABL2, ABLIM1, ACAA1, ACADS, ACIN1, ACO2, ACOX1, ACOXL, ACP6, ACVR1, ACVR2A, ADAM23, ADAMTS1, ADAMTS10, ADAMTS14, ADAMTS18, ADAMTS7, ADAT1, ADCY3, ADD1, ADM2, ADORA2B, ADRA1A, ADRB1, ADRB2, AEN, AES, AFAP1L2, AGBL5, AGK, AGO2, AHCY, AIMP2, AK4, AKNA, AKT2, AKT3, ALG2, ALPK3, AMT, ANGPT4, ANKZF1, AP2A1, AP5S1, APBB1, APBB3, APEX1, AR…
GO:0010467	gene expression	GO_BiologicalProcess	7.78038e-07	3.53359e-05	418	[A1CF, AARS, ABCF1, ABHD14B, ABLIM1, ACIN1, ACVR1, ACVR2A, ADAT1, ADM2, ADRB2, AES, AFAP1L2, AGO2, AIMP2, AKNA, APBB1, APBB3, APEX1, ARHGEF2, ARID1A, ARID3A, ASPH, ATP1B1, BAG1, BAK1, BANP, BCL2, BCL2L12, BHLHE41, BID, BMP6, BPTF, BTG2, BYSL, CALR, CAMK1D, CAT, CBFA2T3, CBX4, CC2D1B, CCAR2, CCDC62, CCNA2, CCNK, CCNL1, CCNL2, CD34, CDH3, CDK5R1, CDKN1C, CEBPG, CHD3, CIB1, CIDEB, CITED4, CLNS1A, CL…
GO:0044767	single-organism developmental process	GO_BiologicalProcess	7.51974e-07	3.5637e-05	445	[AARS, ABI2, ABL2, ABLIM1, ACHE, ACIN1, ACP6, ACVR1, ACVR2A, ADAMTS1, ADAMTS18, ADAMTS7, ADD1, ADM2, ADRA1A, ADRB1, ADRB2, AES, AGO2, AIMP2, AKT2, ALPK3, AMIGO1, ANGPT4, AP1M1, AP1S2, AQP11, ARF6, ARHGEF10, ARHGEF2, ARHGEF28, ARID1A, ARL3, ARL4A, ARRDC3, ARVCF, ASPH, ATP2B2, AXL, B9D2, BAG1, BAK1, BANP, BCL2, BCL2L12, BCL2L2, BHLHE41, BIN3, BMP6, BNIP3, BPTF, BTBD3, BTD, BTG2, BYSL, CALR, CAMK1D,…
GO:0009893	positive regulation of metabolic process	GO_BiologicalProcess	9.42876e-07	4.11094e-05	307	[ABCA1, ABCF1, ABHD14B, ABHD6, ABL2, ABLIM1, ACVR1, ACVR2A, ADM2, ADORA2B, ADRA1A, ADRB1, ADRB2, AFAP1L2, AGFG2, AGO2, AIMP2, AKNA, AKT2, ANGPT4, APBB1, APEX1, ARF6, ARFGAP1, ARFGEF1, ARHGAP4, ARHGEF10, ARHGEF2, ARHGEF28, ARHGEF3, ARID1A, ARID3A, ARRDC3, ARRDC4, ASB9, ASPH, ATAD1, ATP1B1, BAG1, BAG4, BAK1, BANP, BCL2, BCL2L12, BID, BMP6, BPTF, BTG2, CALR, CAMK1D, CAT, CCDC62, CCL25, CCNA2, CCND2,…
GO:0006725	cellular aromatic compound metabolic process	GO_BiologicalProcess	1.18116e-06	4.95177e-05	445	[A1CF, AARS, ABCA1, ABHD14B, ABLIM1, ACIN1, ACVR1, ACVR2A, ADAT1, ADCY3, ADORA2B, ADRB1, ADRB2, AEN, AES, AFAP1L2, AGO2, AHCY, AK4, AKNA, ALAD, AP5S1, APBB1, APBB3, APEX1, ARHGEF2, ARID1A, ARID3A, ASPH, ATP1B1, ATP2B2, ATP5G2, BAG1, BANP, BCL2, BCL2L12, BHLHE41, BMP6, BPTF, BTG2, BYSL, CALR, CAMK1D, CAT, CBFA2T3, CBX4, CC2D1B, CCAR2, CCDC62, CCNA2, CCNE1, CCNK, CCNL1, CCNL2, CDAN1, CDC6, CDH3, CD…
GO:0051171	regulation of nitrogen compound metabolic process	GO_BiologicalProcess	1.31252e-06	5.10947e-05	336	[AARS, ABCA1, ABCF1, ABHD14B, ABLIM1, ACIN1, ACVR1, ACVR2A, ADORA2B, ADRB1, ADRB2, AES, AFAP1L2, AGO2, AKNA, AP2A1, APBB1, APBB3, APEX1, ARHGEF2, ARID1A, ARID3A, ASPH, BAG1, BANP, BCL2L12, BHLHE41, BMP6, BPTF, BTG2, CALR, CAMK1D, CAT, CBFA2T3, CBX4, CC2D1B, CCAR2, CCDC62, CCNA2, CCNK, CCNL1, CCNL2, CD34, CDAN1, CDK5R1, CDKN1C, CDT1, CEBPG, CHD3, CIB1, CITED4, CLOCK, COA3, COMMD7, COMMD9, CREB3L3,…
GO:0051252	regulation of RNA metabolic process	GO_BiologicalProcess	1.29059e-06	5.21016e-05	294	[ABHD14B, ABLIM1, ACIN1, ACVR1, ACVR2A, ADRB2, AES, AFAP1L2, AGO2, AKNA, APBB1, APBB3, APEX1, ARHGEF2, ARID1A, ARID3A, ASPH, BAG1, BANP, BCL2L12, BHLHE41, BMP6, BPTF, BTG2, CALR, CAMK1D, CAT, CBFA2T3, CBX4, CC2D1B, CCAR2, CCDC62, CCNA2, CCNK, CCNL1, CCNL2, CDK5R1, CDKN1C, CEBPG, CHD3, CIB1, CITED4, CLOCK, COMMD7, COMMD9, CREB3L3, CSNK2A2, CSRNP1, CSRNP2, CTNNBIP1, DAZAP1, DHX33, DKK3, DMAP1, DNMT…
GO:0010468	regulation of gene expression	GO_BiologicalProcess	1.46023e-06	5.48846e-05	334	[A1CF, AARS, ABCF1, ABHD14B, ABLIM1, ACIN1, ACVR1, ACVR2A, ADM2, ADRB2, AES, AFAP1L2, AGO2, AKNA, APBB1, APBB3, APEX1, ARHGEF2, ARID1A, ARID3A, ASPH, ATP1B1, BAG1, BANP, BCL2, BCL2L12, BHLHE41, BMP6, BPTF, BTG2, CALR, CAMK1D, CAT, CBFA2T3, CBX4, CC2D1B, CCAR2, CCDC62, CCNA2, CCNK, CCNL1, CCNL2, CD34, CDH3, CDK5R1, CDKN1C, CEBPG, CHD3, CIB1, CITED4, CLOCK, COA3, COMMD7, COMMD9, CREB3L3, CRY2, CSNK…
GO:0006139	nucleobase-containing compound metabolic process	GO_BiologicalProcess	1.65524e-06	6.01403e-05	431	[A1CF, AARS, ABCA1, ABHD14B, ABLIM1, ACIN1, ACVR1, ACVR2A, ADAT1, ADCY3, ADORA2B, ADRB1, ADRB2, AEN, AES, AFAP1L2, AGO2, AHCY, AK4, AKNA, AP5S1, APBB1, APBB3, APEX1, ARHGEF2, ARID1A, ARID3A, ASPH, ATP1B1, ATP2B2, ATP5G2, BAG1, BANP, BCL2L12, BHLHE41, BMP6, BPTF, BTG2, BYSL, CALR, CAMK1D, CAT, CBFA2T3, CBX4, CC2D1B, CCAR2, CCDC62, CCNA2, CCNE1, CCNK, CCNL1, CCNL2, CDAN1, CDC6, CDK5R1, CDKN1C, CDT1…
GO:0034641	cellular nitrogen compound metabolic process	GO_BiologicalProcess	2.96649e-06	0.000104306	488	[A1CF, AARS, ABCA1, ABCF1, ABHD14B, ABLIM1, ACIN1, ACVR1, ACVR2A, ADAT1, ADCY3, ADORA2B, ADRB1, ADRB2, AEN, AES, AFAP1L2, AGK, AGO2, AHCY, AIMP2, AK4, AKNA, ALAD, AP5S1, APBB1, APBB3, APEX1, ARHGEF2, ARID1A, ARID3A, ASPH, ATP1B1, ATP2B2, ATP5G2, BAG1, BANP, BCL2L12, BHLHE41, BMP6, BPTF, BTD, BTG2, BYSL, CALR, CAMK1D, CAT, CBFA2T3, CBX4, CC2D1B, CCAR2, CCDC62, CCNA2, CCNE1, CCNK, CCNL1, CCNL2, CD3…
GO:0048856	anatomical structure development	GO_BiologicalProcess	3.72854e-06	0.000127003	406	[AARS, ABI2, ABL2, ABLIM1, ACHE, ACIN1, ACP6, ACVR1, ACVR2A, ADAMTS1, ADAMTS18, ADAMTS7, ADD1, ADM2, ADRA1A, ADRB2, AES, AIMP2, AKT2, ALPK3, AMIGO1, ANGPT4, AP1S2, AQP11, ARF6, ARHGEF10, ARHGEF2, ARHGEF28, ARID1A, ARL3, ARRDC3, ASPH, ATP2B2, AXL, B9D2, BAG1, BAK1, BCL2, BCL2L2, BHLHE41, BIN3, BMP6, BNIP3, BPTF, BTBD3, BTD, BTG2, BYSL, CALR, CAMK1D, CAPN1, CBFA2T3, CBY1, CCNB1, CCNK, CD34, CD9, CD…
GO:0044249	cellular biosynthetic process	GO_BiologicalProcess	3.90996e-06	0.000129147	445	[A4GALT, AARS, ABCA1, ABCF1, ABHD14B, ABLIM1, ACVR1, ACVR2A, ADCY3, ADORA2B, ADRB1, ADRB2, AES, AFAP1L2, AGK, AGO2, AIMP2, AK4, AKNA, AKT2, ALAD, ALG2, APBB1, APBB3, APEX1, ARFGEF1, ARHGEF2, ARID1A, ARID3A, ASPH, ATP5G2, BAG1, BANP, BCAT1, BCAT2, BCL2, BCL2L12, BHLHE41, BMP6, BPTF, BTG2, CACNA1H, CALR, CAMK1D, CAT, CBFA2T3, CBX4, CC2D1B, CCAR2, CCDC62, CCNA2, CCNE1, CCNK, CCNL1, CCNL2, CD34, CDAN…
GO:0009891	positive regulation of biosynthetic process	GO_BiologicalProcess	5.48722e-06	0.000175914	174	[ABCA1, ABCF1, ABHD14B, ABHD6, ABLIM1, ACVR1, ACVR2A, ADORA2B, ADRB1, ADRB2, AFAP1L2, AGO2, AKNA, AKT2, APBB1, ARFGEF1, ARHGEF2, ARID1A, ARID3A, ASPH, BAG1, BANP, BCL2L12, BMP6, BPTF, CALR, CAMK1D, CAT, CCDC62, CCNA2, CCNK, CCNL1, CCNL2, CDH3, CDKN1C, CEBPG, CIB1, CITED4, CLOCK, COA3, CREB3L3, CSRNP1, CSRNP2, DDAH2, DHX33, DYRK1B, E2F3, EBF1, EDN1, ELK1, ERCC6, FAM129A, FLI1, FOXA2, FOXF1, FOXF2,…
GO:0080090	regulation of primary metabolic process	GO_BiologicalProcess	6.55502e-06	0.000193107	448	[AARS, ABCA1, ABCF1, ABHD14B, ABHD6, ABL2, ABLIM1, ACIN1, ACVR1, ACVR2A, ADORA2B, ADRA1A, ADRB1, ADRB2, AES, AFAP1L2, AGO2, AIMP2, AKNA, AKT2, ANGPT4, AP2A1, APBB1, APBB3, APEX1, ARFGEF1, ARHGEF2, ARID1A, ARID3A, ARRDC3, ARRDC4, ASB9, ASPH, BAG1, BAG4, BAG5, BAK1, BANP, BCL2, BCL2L12, BHLHE41, BID, BMP6, BPTF, BTG2, CALR, CAMK1D, CAT, CBFA2T3, CBX4, CC2D1B, CCAR2, CCDC62, CCL25, CCNA2, CCNB1, CCN…
GO:0010557	positive regulation of macromolecule biosynthetic process	GO_BiologicalProcess	6.30038e-06	0.000196212	161	[ABCF1, ABHD14B, ABLIM1, ACVR1, ACVR2A, ADRB2, AFAP1L2, AGO2, AKNA, AKT2, APBB1, ARFGEF1, ARHGEF2, ARID1A, ARID3A, ASPH, BAG1, BANP, BCL2L12, BPTF, CALR, CAMK1D, CAT, CCDC62, CCNA2, CCNK, CCNL1, CCNL2, CDKN1C, CEBPG, CIB1, CITED4, CLOCK, COA3, CREB3L3, CSRNP1, CSRNP2, DHX33, DYRK1B, E2F3, EBF1, EDN1, ELK1, ERCC6, FAM129A, FLI1, FOXA2, FOXF1, FOXF2, FOXJ2, FOXP1, FZD1, GLI2, GREM1, HINFP, HMGA1, H…
GO:1901576	organic substance biosynthetic process	GO_BiologicalProcess	6.51266e-06	0.000197189	451	[A4GALT, AARS, ABCA1, ABCF1, ABHD14B, ABHD6, ABLIM1, ACHE, ACVR1, ACVR2A, ADCY3, ADORA2B, ADRB1, ADRB2, AES, AFAP1L2, AGK, AGO2, AIMP2, AK4, AKNA, AKT2, ALAD, ALG2, AP2A1, APBB1, APBB3, APEX1, ARFGEF1, ARHGEF2, ARID1A, ARID3A, ASPH, ATP5G2, BAG1, BANP, BCAT1, BCAT2, BCL2, BCL2L12, BHLHE41, BMP6, BPTF, BTG2, CACNA1H, CALR, CAMK1D, CAT, CBFA2T3, CBX4, CC2D1B, CCAR2, CCDC62, CCNA2, CCNE1, CCNK, CCNL…
GO:0048869	cellular developmental process	GO_BiologicalProcess	7.16598e-06	0.00020028	325	[ABI2, ABL2, ABLIM1, ACHE, ACIN1, ACP6, ACVR1, ACVR2A, ADAMTS7, ADD1, ADRB1, ADRB2, AIMP2, AKT2, AMIGO1, ANGPT4, AP1M1, AP1S2, ARF6, ARHGEF10, ARHGEF2, ARHGEF28, ARID1A, ARL3, ARL4A, ATP2B2, AXL, B9D2, BAG1, BAK1, BCL2, BHLHE41, BIN3, BMP6, BNIP3, BTBD3, BTG2, BYSL, CALR, CAMK1D, CAT, CBFA2T3, CBY1, CCHCR1, CD34, CD63, CD9, CDC14A, CDC42EP2, CDC42SE1, CDH3, CDK5R1, CDKN1C, CEBPG, CFL1, CIB1, CLIC…
GO:0010628	positive regulation of gene expression	GO_BiologicalProcess	7.10948e-06	0.00020393	169	[ABCF1, ABHD14B, ABLIM1, ACVR1, ACVR2A, ADM2, ADRB2, AFAP1L2, AGO2, AKNA, APBB1, ARHGEF2, ARID1A, ARID3A, ASPH, BAG1, BANP, BCL2L12, BPTF, BTG2, CALR, CAMK1D, CAT, CCDC62, CCNA2, CCNK, CCNL1, CCNL2, CD34, CDH3, CDKN1C, CEBPG, CIB1, CITED4, CLOCK, COA3, CREB3L3, CSRNP1, CSRNP2, DAZAP1, DHX33, DNMT3B, DYRK1B, E2F3, EBF1, ELK1, ERCC6, FAM129A, FLI1, FOXA2, FOXF1, FOXF2, FOXJ2, FOXP1, FZD1, GLI2, GRE…
GO:0043933	macromolecular complex subunit organization	GO_BiologicalProcess	8.23212e-06	0.000224325	206	[ABCA1, ABI2, ABL2, ACHE, ADAMTS14, ADD1, AGO2, ALAD, ANGPT4, APEX1, ARF6, ARFGEF1, ARHGEF10, ARHGEF2, ARID1A, ARL2, ASPH, BAG4, BANP, BCAR1, BCL2, BID, BNIP3, BPTF, C1QTNF7, CADPS, CALR, CAT, CCNB1, CCNL1, CDAN1, CDC14A, CDC42EP2, CENPO, CEP72, CFL1, CHAF1A, CHD3, CHMP4B, CIB1, CLNS1A, CLOCK, COA3, COL16A1, COL1A2, COL6A2, CORO1A, COX15, COX19, CTNNBIP1, DDX28, DGAT1, DHX30, DMAP1, DMTN, DNMT3A,…
GO:0048523	negative regulation of cellular process	GO_BiologicalProcess	9.5972e-06	0.000255145	339	[AARS, ABHD6, ABL2, ACIN1, ACVR1, ADAMTS18, ADAMTS7, ADD1, ADRB2, AGO2, AIMP2, AKT2, ANGPT4, ARFGEF1, ARHGAP4, ARHGEF2, ARID1A, ASPH, ATAD1, AXL, BAG1, BAG4, BAG5, BAK1, BARD1, BCL2, BCL2L12, BCL2L2, BHLHE41, BMF, BMP6, BNIP3, BPTF, BTG2, CALR, CAMK1D, CAT, CBFA2T3, CBX4, CBY1, CC2D1B, CCAR2, CCL25, CCNB1, CCNK, CD34, CD37, CD9, CDAN1, CDC14A, CDK5R1, CDKN1C, CDKN2C, CEBPG, CHFR, CHMP4B, CIB1, CL…
GO:0019219	regulation of nucleobase-containing compound metabolic process	GO_BiologicalProcess	1.12079e-05	0.000290871	311	[ABCA1, ABHD14B, ABLIM1, ACIN1, ACVR1, ACVR2A, ADORA2B, ADRB1, ADRB2, AES, AFAP1L2, AGO2, AKNA, APBB1, APBB3, APEX1, ARHGEF2, ARID1A, ARID3A, ASPH, BAG1, BANP, BCL2L12, BHLHE41, BMP6, BPTF, BTG2, CALR, CAMK1D, CAT, CBFA2T3, CBX4, CC2D1B, CCAR2, CCDC62, CCNA2, CCNK, CCNL1, CCNL2, CDAN1, CDK5R1, CDKN1C, CDT1, CEBPG, CHD3, CIB1, CITED4, CLOCK, COMMD7, COMMD9, CREB3L3, CSNK2A2, CSRNP1, CSRNP2, CTNNBI…
GO:0044267	cellular protein metabolic process	GO_BiologicalProcess	1.26634e-05	0.000313707	396	[AARS, ABCA1, ABCF1, ABL2, ACVR1, ACVR2A, ADAMTS7, ADM2, ADRA1A, ADRB2, AFAP1L2, AGBL5, AGO2, AIMP2, AKT2, AKT3, ALG2, ALPK3, ANGPT4, ANKZF1, APEX1, ARFGEF1, ARHGEF2, ARRDC3, ARRDC4, ASB6, ASB9, ASPH, AXL, BAG1, BAG4, BAG5, BAK1, BARD1, BCL2, BCL2L12, BGN, BID, BMP6, BNIP3, BTG2, CAMK1D, CAMK2A, CCAR2, CCL25, CCNA2, CCNB1, CCND2, CCNE1, CCNK, CCNL1, CCNL2, CDC14A, CDC42BPG, CDC6, CDK20, CDK5R1, C…
GO:0009058	biosynthetic process	GO_BiologicalProcess	1.23856e-05	0.000313959	456	[A4GALT, AARS, ABCA1, ABCF1, ABHD14B, ABHD6, ABLIM1, ACHE, ACVR1, ACVR2A, ADCY3, ADORA2B, ADRB1, ADRB2, AES, AFAP1L2, AGK, AGO2, AIMP2, AK4, AKNA, AKT2, ALAD, ALG2, AP2A1, APBB1, APBB3, APEX1, ARFGEF1, ARHGEF2, ARID1A, ARID3A, ASPH, ATP5G2, BAG1, BANP, BCAT1, BCAT2, BCL2, BCL2L12, BHLHE41, BMP6, BPTF, BTG2, CACNA1H, CALR, CAMK1D, CAT, CBFA2T3, CBX4, CC2D1B, CCAR2, CCDC62, CCNA2, CCNE1, CCNK, CCNL…
GO:0018130	heterocycle biosynthetic process	GO_BiologicalProcess	1.56012e-05	0.000377896	321	[ABCA1, ABHD14B, ABLIM1, ACVR1, ACVR2A, ADCY3, ADORA2B, ADRB1, ADRB2, AES, AFAP1L2, AGO2, AK4, AKNA, ALAD, APBB1, APBB3, APEX1, ARHGEF2, ARID1A, ARID3A, ASPH, ATP5G2, BAG1, BANP, BCL2L12, BHLHE41, BMP6, BPTF, CALR, CAMK1D, CAT, CBFA2T3, CBX4, CC2D1B, CCAR2, CCDC62, CCNA2, CCNK, CCNL1, CCNL2, CDK5R1, CDKN1C, CEBPG, CHD3, CIB1, CITED4, CLOCK, COASY, COMMD7, COMMD9, COX15, CPOX, CPS1, CREB3L3, CSNK2…
GO:0010604	positive regulation of macromolecule metabolic process	GO_BiologicalProcess	1.68639e-05	0.000391098	248	[ABCF1, ABHD14B, ABL2, ABLIM1, ACVR1, ACVR2A, ADM2, ADRA1A, ADRB2, AFAP1L2, AGO2, AIMP2, AKNA, AKT2, ANGPT4, APBB1, APEX1, ARFGEF1, ARHGEF2, ARID1A, ARID3A, ARRDC3, ARRDC4, ASB9, ASPH, ATAD1, BAG1, BAG4, BAK1, BANP, BCL2, BCL2L12, BID, BMP6, BPTF, BTG2, CALR, CAMK1D, CAT, CCDC62, CCL25, CCNA2, CCND2, CCNK, CCNL1, CCNL2, CD34, CD63, CDH3, CDK5R1, CDKN1C, CEBPG, CHFR, CIB1, CIDEB, CITED4, CLOCK, CO…
GO:0031328	positive regulation of cellular biosynthetic process	GO_BiologicalProcess	1.65782e-05	0.000392831	169	[ABCA1, ABCF1, ABHD14B, ABLIM1, ACVR1, ACVR2A, ADORA2B, ADRB1, ADRB2, AFAP1L2, AGO2, AKNA, AKT2, APBB1, ARFGEF1, ARHGEF2, ARID1A, ARID3A, ASPH, BAG1, BANP, BCL2L12, BMP6, BPTF, CALR, CAMK1D, CAT, CCDC62, CCNA2, CCNK, CCNL1, CCNL2, CDH3, CDKN1C, CEBPG, CIB1, CITED4, CLOCK, COA3, CREB3L3, CSRNP1, CSRNP2, DDAH2, DHX33, DYRK1B, E2F3, EBF1, ELK1, ERCC6, FAM129A, FLI1, FOXA2, FOXF1, FOXF2, FOXJ2, FOXP1…
GO:0044271	cellular nitrogen compound biosynthetic process	GO_BiologicalProcess	1.84977e-05	0.000420051	368	[AARS, ABCA1, ABCF1, ABHD14B, ABLIM1, ACVR1, ACVR2A, ADCY3, ADORA2B, ADRB1, ADRB2, AES, AFAP1L2, AGK, AGO2, AIMP2, AK4, AKNA, ALAD, APBB1, APBB3, APEX1, ARHGEF2, ARID1A, ARID3A, ASPH, ATP5G2, BAG1, BANP, BCL2L12, BHLHE41, BMP6, BPTF, BTG2, CALR, CAMK1D, CAT, CBFA2T3, CBX4, CC2D1B, CCAR2, CCDC62, CCNA2, CCNK, CCNL1, CCNL2, CD34, CDK5R1, CDKN1C, CEBPG, CHD3, CIB1, CITED4, CLOCK, COA3, COASY, COMMD7…
GO:0007275	multicellular organismal development	GO_BiologicalProcess	2.53048e-05	0.000562902	368	[AARS, ABI2, ABL2, ABLIM1, ACHE, ACIN1, ACP6, ACVR1, ACVR2A, ADAMTS1, ADAMTS18, ADAMTS7, ADD1, ADM2, ADRA1A, ADRB2, AES, AGO2, AIMP2, AKT2, ALPK3, AMIGO1, ANGPT4, AP1S2, AQP11, ARF6, ARHGEF10, ARHGEF2, ARHGEF28, ARID1A, ARL3, ARRDC3, ARVCF, ASPH, ATP2B2, AXL, BAG1, BAK1, BANP, BCL2, BCL2L2, BIN3, BMP6, BPTF, BTBD3, BTD, BTG2, BYSL, CALR, CAMK1D, CAPN1, CBFA2T3, CBY1, CCNB1, CCNK, CD34, CD9, CDH3,…
GO:0051254	positive regulation of RNA metabolic process	GO_BiologicalProcess	2.62707e-05	0.0005727	149	[ABHD14B, ABLIM1, ACVR1, ACVR2A, ADRB2, AFAP1L2, AGO2, AKNA, APBB1, ARHGEF2, ARID1A, ARID3A, ASPH, BAG1, BANP, BCL2L12, BPTF, BTG2, CAMK1D, CAT, CCDC62, CCNA2, CCNK, CCNL1, CCNL2, CDKN1C, CEBPG, CIB1, CITED4, CLOCK, CREB3L3, CSRNP1, CSRNP2, DAZAP1, DHX33, DYRK1B, E2F3, EBF1, ELK1, ERCC6, FLI1, FOXA2, FOXF1, FOXF2, FOXJ2, FOXP1, FZD1, GLI2, GREM1, HINFP, HMGA1, HNF1A, IKBKB, INPP5K, INSIG1, IRAK1,…
GO:0036211	protein modification process	GO_BiologicalProcess	3.04574e-05	0.000650953	312	[ABCA1, ABL2, ACVR1, ACVR2A, ADM2, ADRA1A, ADRB2, AFAP1L2, AGBL5, AIMP2, AKT2, AKT3, ALG2, ALPK3, ANGPT4, APEX1, ARFGEF1, ARHGEF2, ARRDC3, ARRDC4, ASB6, ASB9, ASPH, AXL, BAG1, BAG4, BAK1, BARD1, BCL2, BGN, BMP6, BTG2, CAMK1D, CAMK2A, CCAR2, CCL25, CCNA2, CCNB1, CCND2, CCNE1, CCNK, CCNL1, CCNL2, CDC14A, CDC42BPG, CDK20, CDK5R1, CDKN1C, CDKN2C, CFL1, CHFR, CIB1, CLOCK, CNPPD1, COL3A1, COPS3, COPS7A…
GO:1901362	organic cyclic compound biosynthetic process	GO_BiologicalProcess	3.85468e-05	0.000808001	326	[ABCA1, ABHD14B, ABLIM1, ACVR1, ACVR2A, ADCY3, ADORA2B, ADRB1, ADRB2, AES, AFAP1L2, AGO2, AK4, AKNA, ALAD, APBB1, APBB3, APEX1, ARHGEF2, ARID1A, ARID3A, ASPH, ATP5G2, BAG1, BANP, BCL2L12, BHLHE41, BMP6, BPTF, CACNA1H, CALR, CAMK1D, CAT, CBFA2T3, CBX4, CC2D1B, CCAR2, CCDC62, CCNA2, CCNK, CCNL1, CCNL2, CDH3, CDK5R1, CDKN1C, CEBPG, CHD3, CIB1, CITED4, CLOCK, COASY, COMMD7, COMMD9, COX15, CPOX, CPS1,…
GO:0030154	cell differentiation	GO_BiologicalProcess	3.9824e-05	0.000819023	298	[ABI2, ABL2, ABLIM1, ACHE, ACIN1, ACP6, ACVR1, ACVR2A, ADAMTS7, ADD1, ADRB1, ADRB2, AIMP2, AKT2, AMIGO1, ANGPT4, AP1M1, AP1S2, ARF6, ARHGEF10, ARHGEF2, ARHGEF28, ARID1A, ARL3, ARL4A, ATP2B2, AXL, BAG1, BAK1, BCL2, BHLHE41, BIN3, BMP6, BNIP3, BTBD3, BTG2, BYSL, CALR, CAMK1D, CAT, CBFA2T3, CBY1, CCHCR1, CD34, CD63, CDH3, CDK5R1, CDKN1C, CEBPG, CFL1, CIB1, CLIC4, COL3A1, CORO1C, CTLA4, CTNNBIP1, CUL…
GO:0019438	aromatic compound biosynthetic process	GO_BiologicalProcess	4.13078e-05	0.000833805	318	[ABCA1, ABHD14B, ABLIM1, ACVR1, ACVR2A, ADCY3, ADORA2B, ADRB1, ADRB2, AES, AFAP1L2, AGO2, AK4, AKNA, ALAD, APBB1, APBB3, APEX1, ARHGEF2, ARID1A, ARID3A, ASPH, ATP5G2, BAG1, BANP, BCL2L12, BHLHE41, BMP6, BPTF, CALR, CAMK1D, CAT, CBFA2T3, CBX4, CC2D1B, CCAR2, CCDC62, CCNA2, CCNK, CCNL1, CCNL2, CDH3, CDK5R1, CDKN1C, CEBPG, CHD3, CIB1, CITED4, CLOCK, COASY, COMMD7, COMMD9, COX15, CPOX, CREB3L3, CSNK2…
GO:0051253	negative regulation of RNA metabolic process	GO_BiologicalProcess	4.25344e-05	0.000842955	121	[ACIN1, ARID1A, BHLHE41, BMP6, BPTF, CALR, CAT, CBFA2T3, CBX4, CC2D1B, CCAR2, CDK5R1, CDKN1C, CEBPG, COMMD7, CTNNBIP1, DKK3, DMAP1, DNMT3A, DNMT3B, DYRK1A, DYRK1B, EDN1, EHMT1, EHMT2, ERF, EZH2, FHL2, FOXF1, FOXF2, FOXP1, FST, FZD1, GLI2, GREM1, H2AFY, HEXIM2, HIF1AN, HINFP, HMGA1, HNRNPA2B1, INPP5K, IRAK1, IRAK2, IRAK3, JARID2, JDP2, KDM2B, KDM4A, KLF11, KLF12, KLF16, KLF4, KLF5, LIMD1, MAF, MBD…
GO:0048583	regulation of response to stimulus	GO_BiologicalProcess	4.85507e-05	0.000945004	280	[ABCA1, ABHD6, ABL2, ACIN1, ACVR1, ACVR2A, ADAMTS18, ADORA2B, ADRA1A, ADRB1, ADRB2, AFAP1L2, AKT2, APEX1, ARF6, ARFGEF1, ARHGEF10, ARHGEF2, ARHGEF28, ARHGEF3, ARRDC3, ASPH, ATP1B1, AXL, BAG4, BAG5, BAK1, BCAR1, BCL2, BCL2L12, BCL2L2, BID, BMF, BMP6, BNIP3, C7, CA7, CALR, CAMK1D, CAT, CBY1, CCAR2, CCL25, CD34, CD37, CD63, CD93, CDH3, CDK5R1, CDKN1C, CEBPG, CHID1, CHMP4B, CIB1, CIDEB, CMTM3, COCH, …
GO:0051173	positive regulation of nitrogen compound metabolic process	GO_BiologicalProcess	5.02205e-05	0.000960357	168	[ABCA1, ABCF1, ABHD14B, ABLIM1, ACVR1, ACVR2A, ADORA2B, ADRB1, ADRB2, AFAP1L2, AGO2, AKNA, APBB1, APEX1, ARHGEF2, ARID1A, ARID3A, ASPH, BAG1, BANP, BCL2L12, BPTF, BTG2, CALR, CAMK1D, CAT, CCDC62, CCNA2, CCNK, CCNL1, CCNL2, CDKN1C, CEBPG, CIB1, CITED4, CLOCK, COA3, CREB3L3, CSRNP1, CSRNP2, DAZAP1, DDAH2, DHX33, DYRK1B, E2F3, EBF1, ELK1, ERCC6, FAM129A, FLI1, FOXA2, FOXF1, FOXF2, FOXJ2, FOXP1, FZD1…
GO:0010629	negative regulation of gene expression	GO_BiologicalProcess	5.54199e-05	0.00104151	137	[ACIN1, AGO2, ARID1A, BCL2L12, BHLHE41, BMP6, BPTF, BTG2, CALR, CAT, CBFA2T3, CBX4, CC2D1B, CCAR2, CD34, CDK5R1, CDKN1C, CEBPG, COMMD7, CTNNBIP1, DIP2A, DKK3, DMAP1, DNMT3A, DNMT3B, DYRK1A, DYRK1B, EDN1, EHMT1, EHMT2, EIF2AK4, ENC1, ERF, EZH2, FHL2, FOXF1, FOXF2, FOXP1, FST, FZD1, GLI2, GREM1, H2AFY, HEXIM2, HIF1AN, HINFP, HMGA1, HNRNPA2B1, INPP5K, INPPL1, IRAK1, IRAK2, IRAK3, JARID2, JDP2, KDM2B…
GO:0010605	negative regulation of macromolecule metabolic process	GO_BiologicalProcess	6.92437e-05	0.00127925	199	[ACIN1, AGO2, AP2A1, ARID1A, BAG1, BAG4, BAG5, BAK1, BANP, BCL2L12, BHLHE41, BMP6, BPTF, BTG2, CALR, CAT, CBFA2T3, CBX4, CC2D1B, CCAR2, CCNB1, CD34, CDAN1, CDK5R1, CDKN1C, CDKN2C, CEBPG, CIB1, COMMD7, CORO1C, CPAMD8, CSNK2A2, CSRNP2, CTDSPL, CTNNBIP1, DEPTOR, DIP2A, DKK3, DMAP1, DMTN, DNAJB2, DNMT3A, DNMT3B, DUS2, DUSP3, DUSP4, DUSP5, DYRK1A, DYRK1B, EDN1, EHMT1, EHMT2, EIF2AK4, ENC1, ERCC1, ERF,…
GO:0043412	macromolecule modification	GO_BiologicalProcess	7.05386e-05	0.00128145	320	[A1CF, AARS, ABCA1, ABL2, ACVR1, ACVR2A, ADM2, ADRA1A, ADRB2, AFAP1L2, AGBL5, AIMP2, AKT2, AKT3, ALG2, ALPK3, ANGPT4, APEX1, ARFGEF1, ARHGEF2, ARRDC3, ARRDC4, ASB6, ASB9, ASPH, AXL, BAG1, BAG4, BAK1, BARD1, BCL2, BGN, BMP6, BTG2, CAMK1D, CAMK2A, CCAR2, CCL25, CCNA2, CCNB1, CCND2, CCNE1, CCNK, CCNL1, CCNL2, CDC14A, CDC42BPG, CDK20, CDK5R1, CDKN1C, CDKN2C, CFL1, CHFR, CIB1, CLOCK, CNPPD1, COL3A1, C…
GO:0034654	nucleobase-containing compound biosynthetic process	GO_BiologicalProcess	7.49936e-05	0.00134005	310	[ABCA1, ABHD14B, ABLIM1, ACVR1, ACVR2A, ADCY3, ADORA2B, ADRB1, ADRB2, AES, AFAP1L2, AGO2, AK4, AKNA, APBB1, APBB3, APEX1, ARHGEF2, ARID1A, ARID3A, ASPH, ATP5G2, BAG1, BANP, BCL2L12, BHLHE41, BMP6, BPTF, CALR, CAMK1D, CAT, CBFA2T3, CBX4, CC2D1B, CCAR2, CCDC62, CCNA2, CCNK, CCNL1, CCNL2, CDK5R1, CDKN1C, CEBPG, CHD3, CIB1, CITED4, CLOCK, COASY, COMMD7, COMMD9, CREB3L3, CSNK2A2, CSRNP1, CSRNP2, CTNNB…
GO:0019538	protein metabolic process	GO_BiologicalProcess	7.81009e-05	0.00137306	442	[AARS, ABCA1, ABCF1, ABL2, ACVR1, ACVR2A, ADAM23, ADAMTS1, ADAMTS10, ADAMTS14, ADAMTS18, ADAMTS7, ADD1, ADM2, ADRA1A, ADRB2, AFAP1L2, AGBL5, AGO2, AIMP2, AKT2, AKT3, ALG2, ALPK3, ANGPT4, ANKZF1, APEX1, ARFGEF1, ARHGEF2, ARRDC3, ARRDC4, ASB6, ASB9, ASPH, AXL, BAG1, BAG4, BAG5, BAK1, BANP, BARD1, BCL2, BCL2L12, BGN, BID, BMP6, BNIP3, BTG2, C7, CAMK1D, CAMK2A, CAPN1, CAPN10, CAPN6, CAT, CCAR2, CCL25…
GO:0048731	system development	GO_BiologicalProcess	8.38255e-05	0.00145031	334	[AARS, ABI2, ABL2, ABLIM1, ACHE, ACIN1, ACP6, ACVR1, ACVR2A, ADAMTS1, ADAMTS18, ADAMTS7, ADD1, ADM2, ADRA1A, ADRB2, AES, AIMP2, AKT2, ALPK3, AMIGO1, ANGPT4, AP1S2, AQP11, ARF6, ARHGEF10, ARHGEF2, ARHGEF28, ARID1A, ARL3, ARRDC3, ATP2B2, AXL, BAG1, BAK1, BCL2, BCL2L2, BIN3, BMP6, BPTF, BTBD3, BTD, BTG2, CALR, CAMK1D, CAPN1, CBFA2T3, CBY1, CD34, CD9, CDH3, CDK5R1, CDKN1C, CEBPG, CFL1, CIB1, CLDN4, C…
GO:0045935	positive regulation of nucleobase-containing compound metabolic process	GO_BiologicalProcess	8.83822e-05	0.00150526	161	[ABCA1, ABHD14B, ABLIM1, ACVR1, ACVR2A, ADORA2B, ADRB1, ADRB2, AFAP1L2, AGO2, AKNA, APBB1, APEX1, ARHGEF2, ARID1A, ARID3A, ASPH, BAG1, BANP, BCL2L12, BPTF, BTG2, CALR, CAMK1D, CAT, CCDC62, CCNA2, CCNK, CCNL1, CCNL2, CDKN1C, CEBPG, CIB1, CITED4, CLOCK, CREB3L3, CSRNP1, CSRNP2, DAZAP1, DHX33, DYRK1B, E2F3, EBF1, ELK1, ERCC6, FLI1, FOXA2, FOXF1, FOXF2, FOXJ2, FOXP1, FZD1, GLI2, GPD1, GREM1, HINFP, H…
GO:0051172	negative regulation of nitrogen compound metabolic process	GO_BiologicalProcess	9.35038e-05	0.00152118	137	[ACIN1, AGO2, AP2A1, ARID1A, BHLHE41, BMP6, BPTF, BTG2, CALR, CAT, CBFA2T3, CBX4, CC2D1B, CCAR2, CD34, CDAN1, CDK5R1, CDKN1C, CEBPG, COMMD7, CTNNBIP1, DKK3, DMAP1, DNMT3A, DNMT3B, DYRK1A, DYRK1B, EDN1, EHMT1, EHMT2, EIF2AK4, ENC1, ERCC1, ERF, EZH2, FBXW7, FHL2, FOXF1, FOXF2, FOXP1, FST, FZD1, GLI2, GREM1, H2AFY, HEXIM2, HIF1AN, HINFP, HMGA1, HNRNPA2B1, INPP5K, IRAK1, IRAK2, IRAK3, JARID2, JDP2, K…
GO:0031324	negative regulation of cellular metabolic process	GO_BiologicalProcess	9.30562e-05	0.00153684	201	[ACIN1, AGO2, ARID1A, BAG1, BAG4, BAG5, BAK1, BCL2, BCL2L12, BHLHE41, BMP6, BNIP3, BPTF, BTG2, CALR, CAT, CBFA2T3, CBX4, CC2D1B, CCAR2, CCNB1, CD34, CDAN1, CDK5R1, CDKN1C, CDKN2C, CEBPG, CHMP4B, CIB1, COMMD7, CORO1C, CPAMD8, CSNK2A2, CSRNP2, CTDSPL, CTNNBIP1, DEPTOR, DKK3, DMAP1, DMTN, DNAJB2, DNMT3A, DNMT3B, DUS2, DUSP3, DUSP4, DUSP5, DYRK1A, DYRK1B, EDN1, EHMT1, EHMT2, EIF2AK4, ENC1, ERCC1, ERF…
GO:0016192	vesicle-mediated transport	GO_BiologicalProcess	9.28251e-05	0.00155661	111	[ABCA1, ABL2, ACHE, ADORA2B, ADRB2, AKT2, AP1M1, AP1S1, AP1S2, AP2A1, AP3S2, ARFGAP1, ARFGEF1, ARL3, ATAD1, ATP9A, AXL, CACNA1H, CADPS, CALR, CAMK1D, CD63, CD9, CDC42SE1, CFI, CHMP4B, COPG1, CORO1A, CRHBP, CYTH3, DENND2A, DEPTOR, DMTN, DYNLT1, ELMO1, ENDOU, EXOC3L2, FCER1G, FLOT1, FOXF1, GAPVD1, GHR, GOLGA4, GOLGA7, GOSR1, GREM1, GRK4, INPPL1, INSIG1, ITGB2, JAGN1, LRP8, LRRTM2, LYST, MEX3B, MIA3…
GO:0009892	negative regulation of metabolic process	GO_BiologicalProcess	0.000114713	0.00183879	216	[ACIN1, AGO2, ANGPT4, AP2A1, ARFGEF1, ARID1A, ARL2, ARRDC3, BAG1, BAG4, BAG5, BAK1, BANP, BCL2, BCL2L12, BHLHE41, BMP6, BNIP3, BPTF, BTG2, CALR, CAT, CBFA2T3, CBX4, CC2D1B, CCAR2, CCNB1, CD34, CDAN1, CDK5R1, CDKN1C, CDKN2C, CEBPG, CHMP4B, CIB1, COMMD7, CORO1C, CPAMD8, CSNK2A2, CSRNP2, CTDSPL, CTNNBIP1, DEPTOR, DIP2A, DKK3, DMAP1, DMTN, DNAJB2, DNMT3A, DNMT3B, DUS2, DUSP3, DUSP4, DUSP5, DYRK1A, DY…
GO:0008104	protein localization	GO_BiologicalProcess	0.000119007	0.00187997	185	[ABCA1, ABL2, AKT2, AP1M1, AP1S1, AP1S2, AP2A1, AP3S2, APEX1, ARF6, ARFGAP1, ARFGEF1, ARL2, ARL3, ASPH, ATG9A, ATG9B, ATP1B1, BAG1, BAG4, BANP, BARD1, BCL2, BID, BIN3, BMP6, CALR, CAPN10, CBLN4, CCHCR1, CCNB1, CD34, CD63, CDAN1, CDK5R1, CEP55, CEP72, CHMP4B, CHMP7, CIB1, COPG1, CORO1C, COX18, CRY2, CSNK2A2, DACT3, DEPTOR, DMTN, DNMT3B, DYNLT1, EXOC3L2, EZH2, F11R, FAM3D, FBXW7, FCER1G, FFAR1, FLO…
GO:0031325	positive regulation of cellular metabolic process	GO_BiologicalProcess	0.000121662	0.00189445	245	[ABCA1, ABCF1, ABHD14B, ABL2, ABLIM1, ACVR1, ACVR2A, ADORA2B, ADRA1A, ADRB1, ADRB2, AFAP1L2, AGO2, AIMP2, AKNA, AKT2, ANGPT4, APBB1, APEX1, ARFGEF1, ARHGEF2, ARID1A, ARID3A, ARRDC3, ARRDC4, ASPH, ATAD1, BAG1, BAG4, BAK1, BANP, BCL2, BCL2L12, BID, BMP6, BPTF, BTG2, CALR, CAMK1D, CAT, CCDC62, CCL25, CCNA2, CCND2, CCNK, CCNL1, CCNL2, CD63, CDH3, CDK5R1, CDKN1C, CEBPG, CHFR, CIB1, CIDEB, CITED4, CLOC…
GO:0071822	protein complex subunit organization	GO_BiologicalProcess	0.000127257	0.00195367	138	[ABI2, ABL2, ACHE, ADAMTS14, ADD1, ALAD, ANGPT4, ARF6, ARFGEF1, ARHGEF10, ARHGEF2, ARID1A, ARL2, ASPH, BAG4, BCAR1, BCL2, BID, BNIP3, C1QTNF7, CADPS, CALR, CAT, CCNB1, CCNL1, CDC14A, CDC42EP2, CEP72, CFL1, CHAF1A, CHD3, CHMP4B, CIB1, COA3, COL16A1, COL1A2, COL6A2, CORO1A, COX15, COX19, CTNNBIP1, DMTN, DPAGT1, ELN, EML2, ERF, ESPL1, EVL, FLOT1, GREM1, H2AFY, HAUS7, HIST1H2BD, IMMP2L, INPP5K, INPPL…
GO:0010558	negative regulation of macromolecule biosynthetic process	GO_BiologicalProcess	0.000141304	0.00213918	129	[AGO2, AP2A1, ARID1A, BHLHE41, BMP6, BPTF, BTG2, CALR, CAT, CBFA2T3, CBX4, CC2D1B, CCAR2, CDAN1, CDK5R1, CDKN1C, CEBPG, COMMD7, CTNNBIP1, DKK3, DMAP1, DNMT3A, DNMT3B, EDN1, EHMT1, EHMT2, EIF2AK4, ENC1, ERF, EZH2, FBXW7, FHL2, FOXF1, FOXF2, FOXP1, FST, FZD1, GLI2, GREM1, H2AFY, HEXIM2, HIF1AN, HINFP, HMGA1, HNRNPA2B1, INHBB, INPP5K, IRAK1, IRAK2, IRAK3, ITM2B, JARID2, JDP2, KDM2B, KDM4A, KLF11, KL…
GO:0048513	organ development	GO_BiologicalProcess	0.000144234	0.00215364	261	[AARS, ABI2, ABL2, ACHE, ACIN1, ACP6, ACVR1, ACVR2A, ADAMTS1, ADAMTS18, ADAMTS7, ADD1, ADRA1A, ADRB2, AIMP2, ALPK3, AMIGO1, AP1S2, AQP11, ARF6, ARID1A, ARL3, ARRDC3, ATP2B2, AXL, BAK1, BCL2, BCL2L2, BIN3, BMP6, BPTF, BTBD3, BTG2, CAPN1, CBFA2T3, CBY1, CD34, CDH3, CDK5R1, CDKN1C, CEBPG, CFL1, CIB1, CLDN4, CLIC4, CNNM4, COL13A1, COL1A2, COL3A1, COL4A1, COL9A3, CORO1C, CSRNP1, CTLA4, CTNNBIP1, CUL4A…
GO:1902589	single-organism organelle organization	GO_BiologicalProcess	0.000162406	0.00239219	213	[ABI2, ABL2, ABLIM1, ACIN1, ADAMTS7, ADD1, ADRB2, AKT2, APEX1, ARF6, ARFGEF1, ARHGEF10, ARHGEF2, ARHGEF28, ARID1A, ARL2, ARL3, ATG9A, ATG9B, ATP1B1, B9D2, BAG4, BAK1, BCAR1, BCL2, BID, BNIP3, BOC, BUB3, CA7, CALR, CAMK2A, CAPN10, CAPN6, CBY1, CCDC87, CCNA2, CCNB1, CD93, CDC14A, CDC42EP2, CDC6, CDK5R1, CEP72, CFL1, CHD3, CHMP4B, CHMP7, CIB1, CLOCK, COA3, CORO1A, CORO1C, CSNK2A2, DAAM1, DMAP1, DMTN…
GO:0006996	organelle organization	GO_BiologicalProcess	0.000178054	0.00255367	281	[ABCA1, ABI2, ABL2, ABLIM1, ACIN1, ACOX1, ADAMTS7, ADD1, ADRB2, AKT2, AKT3, AP1M1, APEX1, AQP11, ARF6, ARFGEF1, ARHGEF10, ARHGEF2, ARHGEF28, ARID1A, ARL2, ARL3, ATG9A, ATG9B, ATP1B1, ATP2B2, B9D2, BAG4, BAK1, BANP, BCAR1, BCL2, BID, BNIP3, BOC, BPTF, BUB3, CA7, CADPS, CALR, CAMK2A, CAPN10, CAPN6, CBY1, CCAR2, CCDC87, CCNA2, CCNB1, CCNL1, CD34, CD93, CDAN1, CDC14A, CDC42EP2, CDC6, CDK5R1, CENPO, C…
GO:0022607	cellular component assembly	GO_BiologicalProcess	0.00017798	0.00258665	193	[ABCA1, ABL2, ABLIM1, ACHE, ADD1, AGO2, ALAD, AMIGO1, ANGPT4, ARF6, ARFGEF1, ARHGEF10, ARL2, ATG9A, ATG9B, B9D2, BAG4, BAG5, BCL2, BID, BIN3, C1QTNF7, CADPS, CALR, CAT, CBY1, CCNL1, CD34, CD9, CDAN1, CDC14A, CDC42EP2, CENPO, CHAF1A, CHMP4B, CLNS1A, CLSTN2, COA3, COL16A1, COL1A2, COL6A2, CORO1A, CORO1C, COX15, COX19, CTNNBIP1, DDX28, DGAT1, DHX30, DMTN, DNAJB2, DPAGT1, EDN1, EHMT2, ELN, EML2, EPHA…
GO:0010646	regulation of cell communication	GO_BiologicalProcess	0.00018279	0.00258755	238	[ABCA1, ABHD6, ABL2, ACVR1, ACVR2A, ADRA1A, ADRB1, ADRB2, AFAP1L2, ARF6, ARFGEF1, ARHGEF10, ARHGEF2, ARHGEF28, ARHGEF3, ARRDC3, ASPH, ATAD1, ATP2B2, AXL, BAG4, BAG5, BAK1, BCL2, BCL2L12, BCL2L2, BID, BMF, BMP6, BNIP3, CA7, CALR, CAMK2A, CAPN10, CAT, CBY1, CCAR2, CCL25, CD63, CDH3, CDK5R1, CDKN1C, CHMP4B, CIB1, CIDEB, CLSTN2, CMTM3, COL3A1, COPS8, CRHBP, CRY2, CSNK2A2, CTNNBIP1, CYTH3, CYTH4, DACT…
GO:0045934	negative regulation of nucleobase-containing compound metabolic process	GO_BiologicalProcess	0.000187371	0.0026184	126	[ACIN1, ARID1A, BHLHE41, BMP6, BPTF, CALR, CAT, CBFA2T3, CBX4, CC2D1B, CCAR2, CDAN1, CDK5R1, CDKN1C, CEBPG, COMMD7, CTNNBIP1, DKK3, DMAP1, DNMT3A, DNMT3B, DYRK1A, DYRK1B, EDN1, EHMT1, EHMT2, ERCC1, ERF, EZH2, FBXW7, FHL2, FOXF1, FOXF2, FOXP1, FST, FZD1, GLI2, GREM1, H2AFY, HEXIM2, HIF1AN, HINFP, HMGA1, HNRNPA2B1, INPP5K, IRAK1, IRAK2, IRAK3, JARID2, JDP2, KDM2B, KDM4A, KLF11, KLF12, KLF16, KLF4, …
GO:0033036	macromolecule localization	GO_BiologicalProcess	0.000207273	0.00285984	207	[A1CF, ABCA1, ABCG5, ABHD4, ABL2, AKT2, AP1M1, AP1S1, AP1S2, AP2A1, AP3S2, APEX1, ARF6, ARFGAP1, ARFGEF1, ARL2, ARL3, ASPH, ATG9A, ATG9B, ATP11A, ATP1B1, ATP9A, BAG1, BAG4, BANP, BARD1, BCL2, BID, BIN3, BMP6, CALR, CAPN10, CBLN4, CCHCR1, CCNB1, CD34, CD63, CDAN1, CDK5R1, CEP55, CEP72, CHMP4B, CHMP7, CIB1, COPG1, CORO1C, COX18, CRY2, CSNK2A2, DACT3, DEPTOR, DGAT1, DMTN, DNMT3B, DYNLT1, EXOC3L2, EZ…
GO:0023051	regulation of signaling	GO_BiologicalProcess	0.000256431	0.00349388	233	[ABCA1, ABHD6, ABL2, ACHE, ACVR1, ACVR2A, ADRA1A, ADRB1, ADRB2, AFAP1L2, ARF6, ARFGEF1, ARHGEF10, ARHGEF2, ARHGEF28, ARHGEF3, ARRDC3, ASPH, ATAD1, ATP2B2, AXL, BAG4, BAG5, BAK1, BCL2, BCL2L12, BCL2L2, BID, BMF, BMP6, BNIP3, CA7, CALR, CAMK2A, CAPN10, CAT, CBY1, CCAR2, CCL25, CD63, CDH3, CDK5R1, CDKN1C, CIB1, CIDEB, CLSTN2, CMTM3, COL3A1, COPS8, CRHBP, CRY2, CTNNBIP1, CYTH3, CYTH4, DACT3, DENND4B,…
GO:0044085	cellular component biogenesis	GO_BiologicalProcess	0.000269792	0.00363054	207	[ABCA1, ABL2, ABLIM1, ACHE, ADD1, AGO2, ALAD, AMIGO1, ANGPT4, ARF6, ARFGEF1, ARHGEF10, ARL2, ATG9A, ATG9B, B9D2, BAG4, BAG5, BCL2, BID, BIN3, BYSL, C1QTNF7, CADPS, CALR, CAT, CBY1, CCNL1, CD34, CD9, CDAN1, CDC14A, CDC42EP2, CENPO, CHAF1A, CHMP4B, CLNS1A, CLSTN2, COA3, COL16A1, COL1A2, COL6A2, CORO1A, CORO1C, COX15, COX19, CTNNBIP1, DDX28, DGAT1, DHX30, DMTN, DNAJB2, DPAGT1, EDN1, EHMT2, ELN, EML2…
GO:0009966	regulation of signal transduction	GO_BiologicalProcess	0.000303737	0.00403748	212	[ABCA1, ABHD6, ABL2, ACVR1, ACVR2A, ADRA1A, ADRB1, ADRB2, AFAP1L2, ARF6, ARFGEF1, ARHGEF10, ARHGEF2, ARHGEF28, ARHGEF3, ARRDC3, ASPH, AXL, BAG4, BAG5, BAK1, BCL2, BCL2L12, BCL2L2, BID, BMF, BMP6, BNIP3, CALR, CAT, CBY1, CCAR2, CCL25, CD63, CDH3, CDK5R1, CDKN1C, CIB1, CIDEB, CMTM3, COL3A1, COPS8, CRHBP, CRY2, CTNNBIP1, CYTH3, CYTH4, DACT3, DENND4B, DEPTOR, DKK2, DKK3, DLK2, DMTN, DUSP3, DUSP4, DUS…
GO:0022411	cellular component disassembly	GO_BiologicalProcess	0.000313958	0.00412307	47	[ACIN1, ADAMTS7, ADD1, ADRB2, ARHGEF2, ARID1A, ASPH, ATG9A, ATG9B, ATP1B1, BNIP3, BOC, CA7, CCNB1, CD93, CFL1, CIB1, CSNK2A2, DMTN, ERF, FBXW7, FLOT1, HAPLN1, IRAK3, KIF18B, LIMA1, LSM4, MICAL1, MID1IP1, NDUFB9, NEFM, PADI2, PEX14, PLK1, PRKD2, RUVBL1, SHARPIN, SLC22A3, SMARCB1, SMARCC2, SMURF1, STMN2, SYNJ1, USP36, WDR45, WIPI2, ZNF593]
GO:0048566	embryonic digestive tract development	GO_BiologicalProcess	0.000317927	0.00412549	10	[FOXF1, FOXF2, GLI2, LOC528098, PKDCC, RARB, RARRES2, SALL1, TCF21, TCF4]
GO:0009890	negative regulation of biosynthetic process	GO_BiologicalProcess	0.000322417	0.00413453	132	[AGO2, AP2A1, ARID1A, BHLHE41, BMP6, BPTF, BTG2, CALR, CAT, CBFA2T3, CBX4, CC2D1B, CCAR2, CD34, CDAN1, CDK5R1, CDKN1C, CEBPG, COMMD7, CTNNBIP1, DKK3, DMAP1, DNMT3A, DNMT3B, EDN1, EHMT1, EHMT2, EIF2AK4, ENC1, ERF, EZH2, FBXW7, FHL2, FOXF1, FOXF2, FOXP1, FST, FZD1, GLI2, GREM1, H2AFY, HEXIM2, HIF1AN, HINFP, HMGA1, HNRNPA2B1, INHBB, INPP5K, INSIG1, IRAK1, IRAK2, IRAK3, ITM2B, JARID2, JDP2, KDM2B, KD…
GO:0044265	cellular macromolecule catabolic process	GO_BiologicalProcess	0.000328424	0.00416258	86	[ADAMTS7, AGO2, ANKZF1, APEX1, BAG5, BNIP3, BTG2, CCAR2, CCNB1, CDC6, CHFR, CHMP4B, CLPP, COPS3, CSNK2A2, CTSO, CUL4A, DNAJB2, DXO, ENC1, ERF, ERI3, FBXL12, FBXO18, FBXO9, FBXW5, FBXW7, GNA12, HSP90AB1, KCTD13, KLHL32, LSM4, MSN, NEDD4L, NSFL1C, PAN2, PATL1, PCBP2, PCYOX1, PCYOX1L, PLK1, POP1, PSMB9, PSMC4, PSME3, PSME4, RIPK1, RNASEH1, RNF115, RNF122, RNF24, RNF34, RNF4, RNF41, RNPS1, SMAD7, SMU…
GO:0009653	anatomical structure morphogenesis	GO_BiologicalProcess	0.000444057	0.00550025	225	[ABL2, ABLIM1, ACVR1, ACVR2A, ADAMTS1, ADD1, ADM2, ANGPT4, ARHGEF2, ARHGEF28, ARID1A, ARL3, ASPH, ATP2B2, AXL, B9D2, BAK1, BCL2, BIN3, BMP6, BNIP3, BTBD3, BYSL, CALR, CAPN1, CBY1, CD34, CD9, CDC14A, CDC42EP2, CDC42SE1, CDK5R1, CDKN1C, CFL1, CIB1, CLIC4, CNNM4, COCH, COL13A1, COL1A2, COL3A1, COL4A1, CORO1A, CORO1C, CSRNP1, CTNNBIP1, DACT3, DCHS1, DDHD1, DMTN, DSCAML1, DUSP4, DUSP5, DYRK1B, EDN1, E…
GO:0046855	inositol phosphate dephosphorylation	GO_BiologicalProcess	0.00044127	0.00552855	5	[IMPA1, IMPA2, INPP1, INPP5K, SYNJ1]
GO:0031327	negative regulation of cellular biosynthetic process	GO_BiologicalProcess	0.000468686	0.00574009	130	[AGO2, ARID1A, BHLHE41, BMP6, BPTF, BTG2, CALR, CAT, CBFA2T3, CBX4, CC2D1B, CCAR2, CD34, CDAN1, CDK5R1, CDKN1C, CEBPG, COMMD7, CTNNBIP1, DKK3, DMAP1, DNMT3A, DNMT3B, EDN1, EHMT1, EHMT2, EIF2AK4, ENC1, ERF, EZH2, FBXW7, FHL2, FOXF1, FOXF2, FOXP1, FST, FZD1, GLI2, GREM1, H2AFY, HEXIM2, HIF1AN, HINFP, HMGA1, HNRNPA2B1, INHBB, INPP5K, INSIG1, IRAK1, IRAK2, IRAK3, ITM2B, JARID2, JDP2, KDM2B, KDM4A, KL…
GO:0022402	cell cycle process	GO_BiologicalProcess	0.000516401	0.00625419	102	[ACVR1, ARHGEF10, ARHGEF2, ARL3, BCL2, BID, BUB3, CALR, CAMK2A, CCAR2, CCDC87, CCNA2, CCNB1, CCND2, CCNE1, CCNK, CCNL1, CCNL2, CDC14A, CDC6, CDK5R1, CDKN1C, CDKN2C, CDT1, CEP55, CEP72, CFL1, CHD3, CHFR, CHMP4B, CHMP7, CLOCK, CSNK2A2, CTDSPL, CUL4A, DSCC1, DTL, DYNLT1, EDN1, EHMT2, ESPL1, EZH2, FANCI, FBXW5, FBXW7, GADD45GIP1, GINS2, GSG2, H2AFY, HAUS7, HINFP, KDM8, KIF18B, KIF20A, KLF11, LATS2, L…
GO:0009888	tissue development	GO_BiologicalProcess	0.000536947	0.00643156	162	[AARS, ABL2, ACVR1, ACVR2A, ADAMTS7, ADRB2, AIMP2, AP1S2, AQP11, ARID1A, ARRDC3, ATP2B2, BAK1, BCL2, BIN3, BMP6, BPTF, BTG2, CBY1, CD34, CDH3, CFL1, CLIC4, CNNM4, COL3A1, COL4A1, CORO1C, CTNNBIP1, DACT3, DCHS1, DNER, DUSP4, DUSP5, DYRK1B, EDN1, ELN, EPHA4, ERBB3, EXT1, EXT2, EZH2, F11R, FAM20C, FAT4, FBXW4, FHL2, FLNB, FLOT1, FOXA2, FOXF1, FOXF2, FOXP1, FST, FTO, FZD1, GCNT4, GLI2, GREM1, H2AFY, …
GO:0035556	intracellular signal transduction	GO_BiologicalProcess	0.000581972	0.00689511	208	[ABCA1, ABL2, ADCY3, ADRA1A, ADRB1, ADRB2, AEN, ARF5, ARF6, ARFGEF1, ARHGEF10, ARHGEF2, ARHGEF28, ARHGEF3, ARL14, ARL15, ARL2, ARL3, ARL4A, ASB6, ASB9, ASPH, ATP1B1, AXL, BAG4, BAG5, BAK1, BCL2, BCL2L12, BCL2L2, BMP6, BNIP3, CAT, CCAR2, CCDC68, CCL25, CCNA2, CDC42BPG, CDC42EP2, CDK5R1, CIB1, COL1A2, COL3A1, COPS8, CYTH3, CYTH4, DCDC2B, DCHS1, DENND4B, DEPTOR, DMTN, DOCK6, DUSP3, DUSP4, DUSP5, DYR…
GO:0065003	macromolecular complex assembly	GO_BiologicalProcess	0.000648316	0.00759854	129	[ABCA1, ACHE, ADD1, AGO2, ALAD, ANGPT4, ARF6, ARFGEF1, ARHGEF10, ARL2, BAG4, BID, C1QTNF7, CADPS, CALR, CAT, CCNL1, CDAN1, CDC14A, CDC42EP2, CENPO, CHAF1A, CHMP4B, CLNS1A, COA3, COL16A1, COL1A2, COL6A2, CORO1A, COX15, COX19, CTNNBIP1, DDX28, DGAT1, DHX30, DMTN, DPAGT1, ELN, EML2, EVL, FECH, FLOT1, GREM1, H2AFY, HAUS7, HIST1H2BD, HMGA1, IMMP2L, INSIG1, IRAK1, KCNC4, KCTD13, KCTD15, KCTD17, KCTD21,…
GO:1902231	positive regulation of intrinsic apoptotic signaling pathway in response to DNA damage	GO_BiologicalProcess	0.000713237	0.00827051	4	[FBXO18, NACC2, PIAS4, RAD9A]
GO:0007049	cell cycle	GO_BiologicalProcess	0.000783456	0.00898913	127	[ACVR1, AFAP1L2, APEX1, ARHGEF10, ARHGEF2, ARL2, ARL3, BAK1, BANP, BCL2, BID, BUB3, CABLES2, CALR, CAMK2A, CCAR2, CCDC87, CCNA2, CCNB1, CCND2, CCNE1, CCNG2, CCNK, CCNL1, CCNL2, CDC14A, CDC6, CDK5R1, CDKN1C, CDKN2C, CDT1, CEP55, CEP72, CFL1, CHAF1A, CHD3, CHFR, CHMP4B, CHMP7, CIB1, CLOCK, CNPPD1, CSNK2A2, CTDSPL, CUL4A, DSCC1, DTL, DUSP3, DYNLT1, EDN1, EHMT2, ESPL1, EZH2, FANCI, FBXW5, FBXW7, GADD…
GO:0033554	cellular response to stress	GO_BiologicalProcess	0.000941853	0.010694	147	[AARS, ACIN1, ADAMTS7, ADRB2, AEN, ANGPT4, ANKZF1, AP5S1, APBB1, APEX1, ATP1B1, BAG5, BAK1, BCL2, BCL2L12, BCL2L2, BNIP3, BOC, BTG2, CA7, CALR, CCAR2, CCNK, CD34, CD93, CEBPG, CHAF1A, CHMP4B, CIB1, CLOCK, CREB3L3, CRHBP, CSNK2A2, CTLA4, CUL4A, DMAP1, DNAJB2, DTL, DUSP3, DYRK1A, DYRK1B, EDN1, EIF2AK4, EPHA4, ERCC1, ERCC6, EZH2, FAM129A, FANCI, FBXO18, FBXW7, FECH, FLOT1, FTO, GINS2, HAPLN1, HIF1AN…
GO:0070727	cellular macromolecule localization	GO_BiologicalProcess	0.000970004	0.0109	126	[A1CF, ABL2, AKT2, AP1M1, AP1S1, AP1S2, AP2A1, AP3S2, APEX1, ARF6, ARL2, ASPH, ATG9A, ATG9B, ATP1B1, BAG1, BAG4, BANP, BARD1, BID, BMP6, CALR, CCHCR1, CCNB1, CDK5R1, CEP72, CHMP4B, CIB1, COPG1, COX18, CRY2, CSNK2A2, DACT3, DMTN, DYNLT1, EXOC3L2, EZH2, F11R, FBXW7, FCER1G, FLOT1, FZD1, GOLGA4, GOLGA7, GREM1, GSG2, H2AFY, HPS6, IFT122, IMMP2L, INPP5K, ITGB2, LATS2, MAPK7, MCPH1, MEX3B, MFN2, MSN, M…
GO:0006259	DNA metabolic process	GO_BiologicalProcess	0.00104094	0.0115778	78	[AP5S1, APEX1, CALR, CCNE1, CCNL1, CDAN1, CDC6, CDT1, CEBPG, CHAF1A, CUL4A, DMAP1, DNMT3A, DNMT3B, DSCC1, DTD1, DTL, EHMT1, EHMT2, ERCC1, ERCC6, ERI3, EZH2, FANCI, FBXO18, FBXW7, FOXP1, FTO, GINS2, GINS3, GLI2, GREM1, HINFP, HMGA1, IL27RA, INO80E, INPP5K, KITLG, KLF4, MCM10, MCM7, MCM9, MTA2, NPAS2, NSMCE1, OGG1, PARP1, PAXIP1, PDGFC, PNKP, PPARGC1A, PRKD2, PRMT6, PSME4, RAD21, RAD51D, RAD9A, RBM…
GO:0048585	negative regulation of response to stimulus	GO_BiologicalProcess	0.00105752	0.0116434	115	[ABL2, ACVR1, ADAMTS18, ADRB2, ARRDC3, BAG5, BCL2, BCL2L12, BCL2L2, BMF, CALR, CBY1, CCAR2, CD34, CHID1, CHMP4B, CIB1, COL3A1, CRHBP, CRY2, CTNNBIP1, DACT3, DEPTOR, DKK2, DKK3, DLK2, DUSP3, DUSP4, DUSP5, DYRK1A, DYRK1B, EPHA4, ERBB3, FOXF1, FST, FZD1, GREM1, HIF1AN, HTRA1, IFT122, IL27RA, IL2RA, IL7R, INPP5K, IRAK3, KCTD13, KIF26A, KLF4, LATS2, LDLRAD4, LEMD2, LFNG, LIMD1, LMO3, MAPK7, MED12, MET…
GO:1901575	organic substance catabolic process	GO_BiologicalProcess	0.00109304	0.0116805	145	[ABHD12, ABHD4, ABHD6, ACAA1, ACADS, ACHE, ACOX1, ACOXL, ADAMTS7, ADRB2, AGO2, AKT2, AMT, ANKZF1, APEX1, ASB9, BAG5, BANP, BCAT1, BCAT2, BNIP3, BTG2, CAPN1, CCAR2, CCNB1, CDC6, CHFR, CHID1, CHMP4B, CLPP, COPS3, CPS1, CSNK2A2, CTSO, CUL4A, DDHD1, DNAJB2, DTD1, DXO, EGLN2, ENC1, ENOSF1, ENTPD4, ERAP1, ERF, ERI3, FAH, FBXL12, FBXO18, FBXO9, FBXW5, FBXW7, GGACT, GNA12, GPD1, HINT1, HSP90AB1, IAH1, IM…
GO:0043200	response to amino acid	GO_BiologicalProcess	0.00108515	0.011711	13	[AARS, CFL1, COL16A1, COL1A2, COL3A1, COL4A1, COL4A6, DNMT3A, DNMT3B, NTRK2, PDGFC, SOCS1, ZEB1]
GO:0000079	regulation of cyclin-dependent protein serine/threonine kinase activity	GO_BiologicalProcess	0.00107507	0.0117183	14	[CCNA2, CCND2, CCNK, CCNL1, CCNL2, CDKN2C, CNPPD1, HEXIM2, KAT2B, LATS2, MAPRE3, PLK1, PROX1, TFAP4]
GO:0009056	catabolic process	GO_BiologicalProcess	0.00127098	0.0134501	170	[ABHD12, ABHD4, ABHD6, ACAA1, ACADS, ACHE, ACIN1, ACOX1, ACOXL, ADAMTS7, ADRB2, AGO2, AKT2, AMT, ANKZF1, APEX1, ASB9, ATG9A, ATG9B, ATP1B1, BAG5, BANP, BCAT1, BCAT2, BCL2, BNIP3, BOC, BTG2, CA7, CAPN1, CAT, CCAR2, CCNB1, CD93, CDC6, CHFR, CHID1, CHMP4B, CLPP, COPS3, CPS1, CSNK2A2, CTSO, CUL4A, CYP2U1, DDHD1, DNAJB2, DTD1, DXO, EGLN2, ENC1, ENOSF1, ENTPD4, ERAP1, ERF, ERI3, FAH, FBXL12, FBXO18, FB…
GO:0045184	establishment of protein localization	GO_BiologicalProcess	0.00129935	0.0136182	141	[ABCA1, ABL2, AKT2, AP1M1, AP1S1, AP1S2, AP2A1, AP3S2, APEX1, ARF6, ARFGAP1, ARFGEF1, ARL3, ASPH, ATG9A, BAG4, BARD1, BID, BMP6, CALR, CAPN10, CBLN4, CCHCR1, CD34, CD63, CDK5R1, CEP55, CHMP4B, CHMP7, CIB1, COPG1, CORO1C, COX18, CRY2, CSNK2A2, DACT3, DEPTOR, DMTN, DYNLT1, F11R, FAM3D, FBXW7, FFAR1, FLOT1, FOXP1, FZD1, GAPVD1, GOLGA4, GOLGA7, GOSR1, GREM1, H2AFY, HINFP, HNF1A, IFT122, IMMP2L, INHBB…
GO:0032984	macromolecular complex disassembly	GO_BiologicalProcess	0.00132279	0.0137318	21	[ADD1, ARHGEF2, ARID1A, ASPH, BNIP3, CCNB1, CFL1, CIB1, DMTN, ERF, IRAK3, KIF18B, LIMA1, MICAL1, MID1IP1, PADI2, PEX14, SMARCB1, SMARCC2, STMN2, SYNJ1]
GO:0061061	muscle structure development	GO_BiologicalProcess	0.00143427	0.0146108	58	[ACVR1, ARID1A, BCL2, BHLHE41, BIN3, BTG2, CBY1, COL3A1, DNER, DYRK1B, EDN1, ELN, EZH2, FHL2, FLNB, FLOT1, FOXF1, FOXP1, FZD1, GREM1, HIF1AN, HINFP, HLF, KLF5, LEMD2, LUC7L, MAPK12, MEF2D, MKX, MYBPC3, MYLK3, NOTCH1, NR2C2, PPARD, PROX1, RBM38, RCAN1, RHOA, S1PR1, SETD3, SIN3B, SMAD7, SMO, SMYD3, SOX15, STAC3, TAZ, TCF21, TCF4, THRA, TMEM204, TSC22D3, USP19, ZBTB18, ZBTB42, ZEB1, ZFPM2, ZNF689]
GO:0034613	cellular protein localization	GO_BiologicalProcess	0.00142681	0.0146719	124	[ABL2, AKT2, AP1M1, AP1S1, AP1S2, AP2A1, AP3S2, APEX1, ARF6, ARL2, ASPH, ATG9A, ATG9B, ATP1B1, BAG1, BAG4, BANP, BARD1, BID, BMP6, CALR, CCHCR1, CCNB1, CDK5R1, CEP72, CHMP4B, CIB1, COPG1, COX18, CRY2, CSNK2A2, DACT3, DMTN, DYNLT1, EXOC3L2, EZH2, F11R, FBXW7, FCER1G, FLOT1, FZD1, GOLGA4, GOLGA7, GREM1, GSG2, H2AFY, HPS6, IFT122, IMMP2L, INPP5K, ITGB2, LATS2, MAPK7, MCPH1, MEX3B, MFN2, MSN, MTERF4,…
GO:0006974	cellular response to DNA damage stimulus	GO_BiologicalProcess	0.00154939	0.0156373	68	[AEN, AP5S1, APBB1, APEX1, BAK1, BCL2, BCL2L12, BCL2L2, BTG2, CCAR2, CCNK, CEBPG, CHAF1A, CIB1, CLOCK, CTLA4, CUL4A, DMAP1, DTL, DYRK1A, DYRK1B, ERCC1, ERCC6, FANCI, FBXO18, FBXW7, FTO, GINS2, HINFP, HMGA1, IMMP2L, INO80E, MCM7, MCM9, NACC2, NPAS2, NSMCE1, OGG1, PARG, PARP1, PAXIP1, PGAP2, PIAS4, PLK1, PNKP, PRMT6, PSME4, RAD21, RAD51D, RAD9A, RBM38, REV1, RHNO1, SGK1, SIRT4, SMARCB1, SMUG1, SOX4…
GO:0030856	regulation of epithelial cell differentiation	GO_BiologicalProcess	0.00162325	0.016085	18	[BCL2, BMP6, EZH2, FAT4, FOXP1, H2AFY, KITLG, MYCL, NOTCH1, PAX6, PTCH2, RFX3, SALL1, SMO, STAT1, TMEM100, WWTR1, ZEB1]
GO:0044093	positive regulation of molecular function	GO_BiologicalProcess	0.00161149	0.0161149	136	[ABL2, ADD1, ADORA2B, ADRB1, ADRB2, AFAP1L2, AGFG2, AKT2, ANGPT4, ARF6, ARFGAP1, ARFGEF1, ARHGAP4, ARHGEF10, ARHGEF2, ARHGEF28, ARHGEF3, ARRDC3, ARRDC4, ASPH, ATP1B1, BAK1, BCL2, BID, CAMK1D, CAT, CCL25, CCND2, CCNK, CCNL1, CCNL2, CDC42EP2, CDH3, CDK5R1, CIB1, CIDEB, COPS8, CORO1C, CYTH3, CYTH4, DENND2A, DENND4B, DEPTOR, DOCK6, EDN1, EGLN3, EIF2B2, ELMOD3, EPHA4, ERBB3, ERCC6, F11R, FARP1, FBXW7,…
GO:0051351	positive regulation of ligase activity	GO_BiologicalProcess	0.0019261	0.018914	8	[ARRDC3, ARRDC4, FBXW7, MID1IP1, PLK1, TOPORS, TRIB3, UBE2S]
GO:0051128	regulation of cellular component organization	GO_BiologicalProcess	0.00197979	0.0192676	173	[ABL2, ADD1, ADRB2, AKT2, AMIGO1, APEX1, ARF6, ARFGAP1, ARFGEF1, ARHGEF10, ARHGEF2, ARL2, ASPH, ATAD1, AXL, BAG4, BAG5, BCL2, BID, BIN3, BNIP3, CALR, CAMK1D, CAPN6, CCAR2, CCNB1, CD63, CDC14A, CDC42EP2, CDC42SE1, CDC6, CDK5R1, CDKN2C, CFL1, CHMP4B, CIB1, CIDEB, CLSTN2, COA3, COCH, COL16A1, CORO1A, CORO1C, CSNK2A2, CTNNBIP1, DACT3, DDHD1, DMTN, DNAJB2, DNMT3B, EDN1, EI24, ELN, EML2, EPHA3, EPHA4, …
GO:0048569	post-embryonic organ development	GO_BiologicalProcess	0.00217477	0.0209779	6	[BAK1, ERCC1, FBN1, KLF4, MFAP2, MYO7A]
GO:0010563	negative regulation of phosphorus metabolic process	GO_BiologicalProcess	0.00232002	0.0221826	52	[BAG1, BAG4, BAK1, CDKN1C, CDKN2C, CIB1, CORO1C, CSRNP2, CTDSPL, DEPTOR, DMTN, DUS2, DUSP3, DUSP4, DUSP5, EDN1, FAM129A, GREM1, H2AFY, HEXIM2, INPP5K, IRAK3, KAT2B, LATS2, LDLRAD4, LEMD2, LMO3, MICAL1, PAQR3, PAX6, PIK3IP1, PLK1, PPM1E, PPP1R11, PPP1R35, PPP1R37, PRKAR2A, PSEN2, RGS14, RHOA, S100B, SH3BP5L, SMAD6, SMAD7, SMYD3, SOCS1, SORL1, SYNJ2BP, TFAP4, TRAF3IP1, TRIB3, WWTR1]
GO:0000910	cytokinesis	GO_BiologicalProcess	0.00263673	0.0249916	22	[ARL3, CCDC87, CCND2, CCNK, CCNL1, CCNL2, CDC6, CEP55, CFL1, KIF20A, MAPRE3, PLK1, PROX1, RAB11FIP4, RACGAP1, RHOA, RHOB, RHOC, SDCCAG3, SON, SPIRE2, ZFYVE19]
GO:0051641	cellular localization	GO_BiologicalProcess	0.00267652	0.0251501	215	[A1CF, ABCA1, ABL2, ADORA2B, AKT2, AP1M1, AP1S1, AP1S2, AP2A1, AP3S2, AP5S1, APEX1, ARF6, ARFGAP1, ARHGEF2, ARL2, ARL3, ASPH, ATG9A, ATG9B, ATP1B1, ATP9A, AXL, BAG1, BAG4, BAK1, BANP, BARD1, BCL2, BID, BMP6, BNIP3, CACNA1H, CADPS, CALR, CAMK2A, CAPN10, CBLN4, CCHCR1, CCNB1, CD34, CD63, CDH3, CDK5R1, CEP72, CHMP4B, CHMP7, CIB1, COPG1, CORO1A, COX18, CRHBP, CRY2, CSNK2A2, CYTH3, DACT3, DENND2A, DEP…
GO:0008285	negative regulation of cell proliferation	GO_BiologicalProcess	0.00279079	0.0259996	56	[AIMP2, ASPH, BCL2, BTG2, CD37, CD9, CDKN1C, CDKN2C, CIB1, COPS8, CTLA4, CTNNBIP1, DNAJB2, E2F3, GREM1, HMGA1, IFT122, IL2RA, INPPL1, JARID2, KAT2B, KDM2B, KLF11, KLF4, MFN2, NACC2, NDN, NOTCH1, NOTCH2, P3H2, PAX6, PPARD, PROX1, PTGES, PTGIR, PTPN14, RBM38, RERG, RNF41, ROBO1, RUNX1, SERPINF1, SIX5, SMAD6, SMARCB1, SOX4, SRPX, STAT1, STK11, SYNJ2BP, TFAP4, TFDP1, TOB1, TRIM32, ZEB1, ZNF503]
GO:1902582	single-organism intracellular transport	GO_BiologicalProcess	0.00285398	0.026363	119	[ABCA1, ADORA2B, AKT2, AP1M1, AP1S1, AP1S2, AP3S2, AP5S1, APEX1, ARL3, ASPH, ATP9A, BAG4, BAK1, BARD1, BCL2, BID, BMP6, BNIP3, CALR, CAMK2A, CCHCR1, CD63, CDK5R1, CHMP4B, CHMP7, CIB1, COPG1, CORO1A, CRY2, CSNK2A2, CYTH3, DACT3, DENND2A, DMTN, DYNLT1, FBXW7, FCER1G, FOXF1, FZD1, GOLGA4, GOLGA7, GOSR1, GREM1, IFT122, IFT46, IMMP2L, INPP5K, INSIG1, KIF26A, KIF5C, LCA5, LYST, MAPK7, MFN2, MRPL18, MSN…
GO:0034616	response to laminar fluid shear stress	GO_BiologicalProcess	0.00289001	0.0264715	4	[ABCA1, KLF4, SMAD6, SMAD7]
GO:0003309	type B pancreatic cell differentiation	GO_BiologicalProcess	0.00302689	0.0274942	6	[BMP6, PAX6, RFX3, RFX6, SIDT2, SMO]
GO:0030036	actin cytoskeleton organization	GO_BiologicalProcess	0.00307588	0.0277084	56	[ABI2, ABL2, ADD1, ARF6, ARFGEF1, ARHGEF10, ARHGEF2, BAG4, BCAR1, BCL2, CALR, CAPN10, CDC42EP2, CDK5R1, CFL1, CORO1A, CORO1C, DAAM1, DMTN, EDN1, ELMO1, ELN, EPHA3, EVL, F11R, FLNB, FOXP1, INPP5K, INPPL1, KCTD13, LIMA1, MICAL1, MLST8, MYBPC3, MYLK3, MYO1F, NISCH, PALLD, PPM1E, PROX1, RAB13, RACGAP1, RHOA, S1PR1, SORBS3, SPIRE1, SPIRE2, TENM1, TNIK, TRIM32, TTC17, TTC8, USH1C, WAS, WASF1, WASL]
GO:0043085	positive regulation of catalytic activity	GO_BiologicalProcess	0.00314678	0.0281147	113	[ABL2, ADORA2B, ADRB1, ADRB2, AFAP1L2, AGFG2, AKT2, ANGPT4, ARF6, ARFGAP1, ARFGEF1, ARHGAP4, ARHGEF10, ARHGEF2, ARHGEF28, ARHGEF3, ARRDC3, ARRDC4, ASPH, ATP1B1, BAK1, BCL2, BID, CCL25, CCND2, CCNK, CCNL1, CCNL2, CDC42EP2, CDH3, CDK5R1, CIB1, CIDEB, COPS8, CORO1C, CYTH3, CYTH4, DENND2A, DENND4B, DEPTOR, DOCK6, EDN1, EGLN3, EIF2B2, ELMOD3, EPHA4, ERBB3, ERCC6, F11R, FARP1, FBXW7, GAPVD1, GIT2, GREM…
GO:0006461	protein complex assembly	GO_BiologicalProcess	0.00325364	0.0281466	103	[ACHE, ADD1, ALAD, ANGPT4, ARF6, ARFGEF1, ARHGEF10, ARL2, BAG4, BID, C1QTNF7, CADPS, CALR, CAT, CCNL1, CDC14A, CDC42EP2, CHAF1A, CHMP4B, COA3, COL16A1, COL1A2, COL6A2, CORO1A, COX15, COX19, CTNNBIP1, DMTN, DPAGT1, ELN, EML2, EVL, FLOT1, GREM1, H2AFY, HAUS7, HIST1H2BD, IMMP2L, INSIG1, IRAK1, KCNC4, KCTD13, KCTD15, KCTD17, KCTD21, KCTD5, KCTD9, LDLRAD4, MID1IP1, MLST8, MUC20, MYBL2, MYBPC3, NEFH, N…
GO:0060537	muscle tissue development	GO_BiologicalProcess	0.00324647	0.0283092	40	[ACVR1, ARID1A, BCL2, BIN3, BTG2, CBY1, COL3A1, DNER, ELN, FHL2, FLNB, FLOT1, FOXP1, GREM1, HLF, KLF5, LEMD2, LUC7L, MEF2D, MYBPC3, NOTCH1, PPARGC1A, PROX1, RCAN1, RHOA, S1PR1, SIN3B, SMAD7, SMO, SOX15, STAC3, TAZ, TCF21, TCF4, TENM4, TSC22D3, USP19, ZBTB18, ZFPM2, ZNF689]
GO:0051246	regulation of protein metabolic process	GO_BiologicalProcess	0.00322871	0.0283814	211	[AARS, ABCF1, ABL2, ACVR1, ACVR2A, ADRA1A, ADRB2, AFAP1L2, AGO2, AIMP2, AKT2, ANGPT4, ARFGEF1, ARHGEF2, ARRDC3, ARRDC4, ASB9, ASPH, BAG1, BAG4, BAG5, BAK1, BANP, BCL2, BCL2L12, BID, BMP6, BTG2, CCAR2, CCL25, CCNA2, CCNB1, CCND2, CCNE1, CCNK, CCNL1, CCNL2, CDC6, CDK5R1, CDKN1C, CDKN2C, CEBPG, CHFR, CIB1, CIDEB, CNPPD1, COA3, COPS8, CORO1C, CPAMD8, CSNK2A2, CSRNP2, CTDSPL, CUL4A, DEPTOR, DMTN, DNAJ…
GO:0031623	receptor internalization	GO_BiologicalProcess	0.00321538	0.028494	13	[ACHE, ATAD1, CD63, CD9, FCER1G, FLOT1, GREM1, GRK4, ITGB2, LRRTM2, NEDD4L, PLD2, SH3GL2]
GO:0009790	embryo development	GO_BiologicalProcess	0.00339355	0.0291258	102	[ACVR1, ACVR2A, ADD1, ARID1A, ATP2B2, BPTF, BYSL, CCNB1, CCNK, CDK5R1, CDKN1C, CFL1, COPS3, CUL4A, DCHS1, DNMT3A, DSCAML1, DUSP4, DUSP5, EDN1, EHMT1, EXT1, EXT2, FBN1, FBXW4, FOXA2, FOXF1, FOXF2, FOXP1, FZD1, GLI2, GNA12, GREM1, HINFP, HNF1A, HOXB7, HOXD3, HSBP1, IFT122, INPP5K, INSIG1, ITGA7, ITGB2, KDM2B, KITLG, KLF4, LAMA1, LAMA4, LFNG, LOC528098, MAFB, MAPK7, MED12, MFAP2, MFN2, MMP15, MTHFD1…
GO:0060759	regulation of response to cytokine stimulus	GO_BiologicalProcess	0.00369541	0.0312248	13	[AXL, HSP90AB1, IRAK1, IRAK2, KLF4, MAPK7, PADI2, PIAS4, ROBO1, SHARPIN, SOCS1, TRAIP, TRIM32]
GO:0007517	muscle organ development	GO_BiologicalProcess	0.00366965	0.0312493	36	[BCL2, BIN3, BTG2, COL3A1, DNER, ELN, FLNB, FLOT1, FOXP1, FZD1, GREM1, HLF, KLF5, LEMD2, LUC7L, MEF2D, MYBPC3, NOTCH1, PROX1, RCAN1, RHOA, S1PR1, SIN3B, SMAD7, SMO, SOX15, STAC3, TAZ, TCF21, TCF4, TSC22D3, USP19, ZBTB18, ZBTB42, ZFPM2, ZNF689]
GO:0050793	regulation of developmental process	GO_BiologicalProcess	0.00386712	0.0324243	177	[ABL2, ACIN1, ACVR1, ACVR2A, ADAMTS7, ADM2, ADRB1, ADRB2, AMIGO1, ANGPT4, ARF6, ARHGEF2, AXL, BCL2, BCL2L12, BHLHE41, BMP6, BNIP3, CALR, CAMK1D, CD34, CDC42EP2, CDC42SE1, CDH3, CDK5R1, CFL1, CIB1, CLSTN2, COCH, COL3A1, CORO1A, CORO1C, CTLA4, CTNNBIP1, CUL4A, DACT3, DDHD1, DLK2, DMTN, DYNLT1, EDN1, EGR3, EPHA3, EPHA4, ERAP1, EZH2, FAM20C, FAM213A, FAT4, FLOT1, FLRT3, FOXA2, FOXF1, FOXP1, FST, FTO,…
GO:0032268	regulation of cellular protein metabolic process	GO_BiologicalProcess	0.00413895	0.0344386	196	[AARS, ABCF1, ABL2, ACVR1, ACVR2A, ADRA1A, ADRB2, AFAP1L2, AGO2, AIMP2, AKT2, ANGPT4, ARFGEF1, ARHGEF2, ARRDC3, ARRDC4, ASPH, BAG1, BAG4, BAG5, BAK1, BCL2, BCL2L12, BID, BMP6, BTG2, CCAR2, CCL25, CCNA2, CCNB1, CCND2, CCNE1, CCNK, CCNL1, CCNL2, CDC6, CDK5R1, CDKN1C, CDKN2C, CHFR, CIB1, CIDEB, CNPPD1, COA3, COPS8, CORO1C, CPAMD8, CSNK2A2, CSRNP2, CTDSPL, DEPTOR, DMTN, DNAJB2, DNMT3B, DTD1, DUS2, DU…
GO:0010648	negative regulation of cell communication	GO_BiologicalProcess	0.00418738	0.0345776	97	[ABHD6, ABL2, ACVR1, ADRB2, ATAD1, BAG5, BCL2, BCL2L12, BCL2L2, BMF, CALR, CBY1, CCAR2, CHMP4B, CIB1, CRHBP, CRY2, CTNNBIP1, DACT3, DEPTOR, DKK2, DKK3, DLK2, DUSP3, DUSP4, DUSP5, DYRK1A, DYRK1B, ERBB3, FAM3D, FST, FZD1, GREM1, HIF1AN, HTRA1, IFT122, INHBB, INPP5K, IRAK3, KCTD13, KIF26A, LATS2, LDLRAD4, LEMD2, LFNG, LIMD1, LMO3, MAPK7, MED12, MFN2, MLLT3, NEDD4L, NOTCH1, NRARP, NRBP2, PADI2, PAK1I…
GO:0006950	response to stress	GO_BiologicalProcess	0.00440633	0.0361121	246	[AARS, ABCA1, ABL2, ACIN1, ACVR1, ADAMTS18, ADAMTS7, ADORA2B, ADRB1, ADRB2, AEN, AFAP1L2, ANGPT4, ANKZF1, AP5S1, APBB1, APEX1, ARFGEF1, ATG9A, ATP1B1, AXL, BAG5, BAK1, BCL2, BCL2L12, BCL2L2, BIN3, BMP6, BNIP3, BOC, BTG2, C7, CA7, CALR, CAMK2A, CAT, CCAR2, CCL25, CCNK, CD34, CD37, CD93, CEBPG, CHAF1A, CHID1, CHMP4B, CIB1, CLOCK, COCH, COL3A1, CORO1A, CREB3L3, CRHBP, CSNK2A2, CTLA4, CTNNBIP1, CUL4A…
GO:0044710	single-organism metabolic process	GO_BiologicalProcess	0.0044427	0.0361384	382	[A4GALT, AARS, ABCA1, ABHD12, ABHD4, ABHD6, ABL2, ACAA1, ACADS, ACHE, ACIN1, ACO2, ACOX1, ACOXL, ACP6, ACVR1, ACVR2A, ADAMTS7, ADCY3, ADHFE1, ADO, ADORA2B, ADRA1A, ADRB1, ADRB2, AGK, AGO2, AHCY, AK4, AKT2, ALAD, ALG2, AMT, ANKZF1, AP2A1, AP5S1, APEX1, ARFGEF1, ARRDC3, ASPH, ATAD1, ATG9A, ATG9B, ATP1B1, ATP2B2, ATP5G2, BCAT1, BCAT2, BCL2, BDH1, BGN, BMP6, BNIP3, BOC, BTD, C7, CA5B, CA7, CACNA1H, C…
GO:0051962	positive regulation of nervous system development	GO_BiologicalProcess	0.00453273	0.0365976	38	[ABL2, AMIGO1, BCL2, BMP6, CAMK1D, CLSTN2, EPHA3, FLRT3, FOXA2, GLI2, GOLGA4, HOXD3, LPAR3, LRRTM2, NDNF, NEDD4L, NOTCH1, NSMF, NTRK2, PAX6, PLAG1, PROX1, RHOA, RND2, ROBO1, SALL1, SEMA3A, SERPINF1, SLITRK3, SMO, SMURF1, SRPX2, STK11, STMN2, TCF4, TENM4, TRIM32, ZEB1]
GO:0009968	negative regulation of signal transduction	GO_BiologicalProcess	0.00461443	0.0369833	89	[ABL2, ACVR1, ADRB2, BAG5, BCL2, BCL2L12, BCL2L2, BMF, CALR, CBY1, CCAR2, CIB1, CRHBP, CRY2, CTNNBIP1, DACT3, DEPTOR, DKK2, DKK3, DLK2, DUSP3, DUSP4, DUSP5, DYRK1A, DYRK1B, ERBB3, FST, FZD1, GREM1, HIF1AN, HTRA1, IFT122, INPP5K, IRAK3, KCTD13, KIF26A, LATS2, LDLRAD4, LEMD2, LFNG, LIMD1, LMO3, MAPK7, MED12, MFN2, MLLT3, NEDD4L, NOTCH1, NRARP, PADI2, PAK1IP1, PAQR3, PGAP2, PIAS4, PIK3IP1, PLCL2, PL…
GO:0051338	regulation of transferase activity	GO_BiologicalProcess	0.00477687	0.0380057	74	[AFAP1L2, ANGPT4, ARRDC3, ARRDC4, CCNA2, CCNB1, CCND2, CCNE1, CCNK, CCNL1, CCNL2, CDK5R1, CDKN1C, CDKN2C, CIB1, CNPPD1, COPS8, CORO1C, DEPTOR, DUS2, DUSP3, DUSP4, DUSP5, EDN1, EPHA4, ERBB3, ERCC6, FBXW7, GREM1, H2AFY, HEXIM2, INPP5K, IRAK1, IRAK3, KAT2B, KITLG, KLF4, LAT, LATS2, LPAR3, LRP8, MAP3K3, MAPRE3, MCPH1, MUC20, PAQR3, PDGFC, PIK3IP1, PLK1, PPM1E, PRKAR2A, PROX1, PSEN2, RGS14, SESN2, SH3…
GO:0015031	protein transport	GO_BiologicalProcess	0.00493737	0.0389981	127	[ABCA1, ABL2, AKT2, AP1M1, AP1S1, AP1S2, AP2A1, AP3S2, APEX1, ARFGAP1, ARFGEF1, ARL3, ASPH, ATG9A, BAG4, BARD1, BID, BMP6, CALR, CAPN10, CBLN4, CCHCR1, CD34, CD63, CDK5R1, CHMP4B, CHMP7, CIB1, COPG1, CRY2, CSNK2A2, DACT3, DEPTOR, DMTN, DYNLT1, FAM3D, FBXW7, FFAR1, FOXP1, FZD1, GAPVD1, GOLGA4, GOLGA7, GOSR1, GREM1, HNF1A, IMMP2L, INHBB, INPP5K, JAGN1, KIF20A, LMAN2L, LOC528098, LYST, MAPK7, MFN2, …
GO:0055123	digestive system development	GO_BiologicalProcess	0.00497516	0.0390138	20	[BCL2, CDKN1C, COL3A1, DCHS1, FAT4, FOXF1, FOXF2, GLI2, KLF5, LOC528098, NKX2-3, NOTCH1, PDGFC, PKDCC, RARB, RARRES2, SALL1, SMO, TCF21, TCF4]
GO:0023057	negative regulation of signaling	GO_BiologicalProcess	0.0050303	0.0391645	95	[ABHD6, ABL2, ACVR1, ADRB2, ATAD1, BAG5, BCL2, BCL2L12, BCL2L2, BMF, CALR, CBY1, CCAR2, CIB1, CRHBP, CRY2, CTNNBIP1, DACT3, DEPTOR, DKK2, DKK3, DLK2, DUSP3, DUSP4, DUSP5, DYRK1A, DYRK1B, ERBB3, FAM3D, FST, FZD1, GREM1, HIF1AN, HTRA1, IFT122, INHBB, INPP5K, IRAK3, KCTD13, KIF26A, LATS2, LDLRAD4, LEMD2, LFNG, LIMD1, LMO3, MAPK7, MED12, MFN2, MLLT3, NEDD4L, NOTCH1, NRARP, PADI2, PAK1IP1, PAQR3, PGAP…
GO:0065009	regulation of molecular function	GO_BiologicalProcess	0.00513712	0.0397125	211	[ABL2, ACVR2A, ADD1, ADORA2B, ADRB1, ADRB2, AFAP1L2, AGFG2, AKT2, ANGPT4, ARF6, ARFGAP1, ARFGEF1, ARHGAP4, ARHGEF10, ARHGEF2, ARHGEF28, ARHGEF3, ARL2, ARRDC3, ARRDC4, ASPH, ATP1B1, BAG4, BAK1, BCL2, BCL2L12, BID, CACNB2, CAMK1D, CAT, CCAR2, CCL25, CCNA2, CCNB1, CCND2, CCNE1, CCNK, CCNL1, CCNL2, CDC42EP2, CDH3, CDK5R1, CDKN1C, CDKN2C, CEBPG, CIB1, CIDEB, CNPPD1, COMMD7, COPS8, CORO1C, CPAMD8, CRHB…
GO:0044248	cellular catabolic process	GO_BiologicalProcess	0.00521778	0.040052	129	[ABHD12, ABHD6, ACAA1, ACADS, ACHE, ACOX1, ACOXL, ADAMTS7, ADRB2, AGO2, AKT2, AMT, ANKZF1, APEX1, BAG5, BCAT1, BCAT2, BCL2, BNIP3, BTG2, CAPN1, CAT, CCAR2, CCNB1, CDC6, CHFR, CHMP4B, CLPP, COPS3, CPS1, CSNK2A2, CTSO, CUL4A, CYP2U1, DNAJB2, DTD1, DXO, ENC1, ENOSF1, ENTPD4, ERAP1, ERF, ERI3, FAH, FBXL12, FBXO18, FBXO9, FBXW5, FBXW7, GNA12, GPD1, HINT1, HSP90AB1, ITPA, KCTD13, KLHL32, LIPE, LSM4, LT…
GO:0044087	regulation of cellular component biogenesis	GO_BiologicalProcess	0.00539275	0.0411056	66	[ADD1, AMIGO1, ARF6, ARFGEF1, ARHGEF10, ARL2, BAG4, BAG5, BID, BIN3, CDC42EP2, CHMP4B, CLSTN2, COL16A1, CORO1A, CORO1C, CTNNBIP1, DMTN, DNAJB2, EDN1, ELN, EML2, EPHA3, EVL, FLOT1, FLRT3, GPM6A, GREM1, INPP5K, INSIG1, KLF5, LDB2, LDLRAD4, LRRTM2, MLST8, MSN, NOTCH1, NTRK2, PAN2, PAXIP1, PEX14, PLK1, PPM1E, PROX1, PSEN2, PSMC4, RAB3GAP2, RHOA, RNF4, SLITRK3, SMAD6, SNF8, SORBS3, SORL1, SPIDR, SPIRE…
GO:0043244	regulation of protein complex disassembly	GO_BiologicalProcess	0.00549282	0.0412908	13	[ADD1, ARHGEF2, ASPH, BNIP3, CCNB1, CFL1, CIB1, DMTN, ERF, IRAK3, LIMA1, MID1IP1, STMN2]
GO:0030029	actin filament-based process	GO_BiologicalProcess	0.0054909	0.0415631	59	[ABI2, ABL2, ADD1, ARF6, ARFGEF1, ARHGEF10, ARHGEF2, BAG4, BCAR1, BCL2, CALR, CAPN10, CDC42EP2, CDK5R1, CFL1, CORO1A, CORO1C, DAAM1, DMTN, EDN1, ELMO1, ELN, EPHA3, EVL, F11R, FLNB, FOXP1, INPP5K, INPPL1, KCTD13, LIMA1, MICAL1, MLST8, MYBPC3, MYLK3, MYO1F, MYO7A, NISCH, PALLD, PPM1E, PROX1, RAB13, RACGAP1, RHOA, S1PR1, SORBS3, SPIRE1, SPIRE2, STC1, SUN2, TENM1, TNIK, TRIM32, TTC17, TTC8, USH1C, WA…
GO:0048872	homeostasis of number of cells	GO_BiologicalProcess	0.00577907	0.0431451	29	[ACIN1, ACVR2A, ADD1, AXL, BAK1, BCL2, CEBPG, CORO1A, DMTN, FCER1G, FECH, GCNT4, IKBKB, IL2RA, IL7R, KITLG, LAT, MAFB, MTHFD1, NKX2-3, PRDX5, SART3, SMAP1, SMO, TCEA1, TET2, THRA, TSC22D3, UBAP2L]
GO:0045597	positive regulation of cell differentiation	GO_BiologicalProcess	0.0058305	0.043233	70	[ABL2, ACIN1, ACVR1, ACVR2A, AXL, BCL2, BMP6, CALR, CAMK1D, CD34, CIB1, CTNNBIP1, DMTN, EDN1, EGR3, EPHA3, FAM20C, FLOT1, FOXA2, FOXP1, GLI2, GOLGA4, GREM1, H2AFY, HIF1AN, HOXD3, IL34, IL7R, KITLG, KLF5, LMO3, LPAR3, METRNL, NDNF, NEDD4L, NOTCH1, NR2C2, NSMF, NTRK2, PAX6, PKDCC, PLAG1, PROX1, PTCH2, RARRES2, RFX3, RHOA, RIPK1, RND2, ROBO1, RUNX1, SALL1, SEMA3A, SERPINF1, SETD3, SMAP1, SMO, SMURF1…
GO:0021532	neural tube patterning	GO_BiologicalProcess	0.00600207	0.0439077	9	[FOXA2, GLI2, IFT122, KDM2B, PAX6, PSEN2, SMO, SSBP3, TRAF3IP1]
GO:0032535	regulation of cellular component size	GO_BiologicalProcess	0.00596541	0.0439345	36	[ADD1, ARF6, ARFGEF1, ATP2B2, BAG4, CDC42EP2, CDK5R1, CFL1, CLNS1A, CORO1A, DEPTOR, DMTN, EDN1, ELN, EVL, GOLGA4, IL7R, LIMA1, LPAR3, LRRC8A, MLST8, MSN, PEX11G, PLXNA2, RND2, SEMA3A, SEMA3F, SEMA6B, SEMA6D, SNF8, SPIRE1, SPIRE2, TENM1, WAS, WASF1, WASL]
GO:0051094	positive regulation of developmental process	GO_BiologicalProcess	0.00638212	0.0463767	97	[ABL2, ACIN1, ACVR1, ACVR2A, ADM2, ADRB2, AMIGO1, ANGPT4, AXL, BCL2, BMP6, BNIP3, CALR, CAMK1D, CD34, CIB1, CLSTN2, CORO1C, CTNNBIP1, DDHD1, DMTN, EDN1, EGR3, EPHA3, ERAP1, FAM20C, FLOT1, FLRT3, FOXA2, FOXP1, FST, GLI2, GOLGA4, GREM1, H2AFY, HIF1AN, HMGA1, HOXB7, HOXD3, IL34, IL7R, IRAK3, KITLG, KLF5, LMO3, LPAR3, LRRTM2, METRNL, MIA3, NDNF, NEDD4L, NOTCH1, NR2C2, NSMF, NTRK2, PAX6, PAXIP1, PEX5,…
GO:0051147	regulation of muscle cell differentiation	GO_BiologicalProcess	0.00649047	0.0468517	18	[BCL2, BHLHE41, EDN1, EZH2, FLOT1, FOXF1, FOXP1, GREM1, HIF1AN, MKX, NOTCH1, NR2C2, PPARD, PROX1, RBM38, SETD3, THRA, ZEB1]
GO:0060612	adipose tissue development	GO_BiologicalProcess	0.00660806	0.047077	7	[AP1S2, ARRDC3, DYRK1B, FTO, PAXIP1, PPARD, PPARGC1A]
GO:0001503	ossification	GO_BiologicalProcess	0.0065892	0.0472515	39	[ACHE, ACVR1, ACVR2A, ADRB2, BCL2, BMP6, CAT, COL13A1, CTNNBIP1, DCHS1, EXT1, EXT2, FAM20C, FAT4, FHL2, FZD1, GLI2, GREM1, INPPL1, LIMD1, MEF2D, MIA3, MRC2, NAB2, NOTCH1, PKDCC, RHOA, RUNX1, S1PR1, SMO, SMURF1, TCF4, THRA, TNC, TNFRSF11A, TOB1, TOB2, WWTR1, ZHX3]
GO:0050769	positive regulation of neurogenesis	GO_BiologicalProcess	0.00680965	0.0481982	32	[ABL2, BCL2, BMP6, CAMK1D, EPHA3, FOXA2, GLI2, GOLGA4, HOXD3, LPAR3, NDNF, NEDD4L, NOTCH1, NSMF, NTRK2, PAX6, PLAG1, PROX1, RHOA, RND2, ROBO1, SALL1, SEMA3A, SERPINF1, SMO, SMURF1, STK11, STMN2, TCF4, TENM4, TRIM32, ZEB1]
GO:0046907	intracellular transport	GO_BiologicalProcess	0.00692525	0.0487001	130	[ABCA1, ADORA2B, AKT2, AP1M1, AP1S1, AP1S2, AP2A1, AP3S2, AP5S1, APEX1, ARL3, ASPH, ATP9A, BAG4, BAK1, BARD1, BCL2, BID, BMP6, BNIP3, CALR, CAMK2A, CAPN10, CCHCR1, CD63, CDK5R1, CHMP4B, CHMP7, CIB1, COPG1, CORO1A, CRY2, CSNK2A2, CYTH3, DACT3, DENND2A, DMTN, DYNLT1, FBXW7, FCER1G, FOXF1, FZD1, GOLGA4, GOLGA7, GOSR1, GREM1, IFT122, IFT46, IMMP2L, INPP5K, INSIG1, KIF26A, KIF5C, LCA5, LYST, MAPK7, MF…
GO:0006520	cellular amino acid metabolic process	GO_BiologicalProcess	0.00698506	0.0488059	34	[AARS, ABHD12, AHCY, AMT, BCAT1, BCAT2, CPS1, CTPS1, DDAH2, DTD1, EGLN2, EGLN3, EIF2B2, ENOSF1, FAH, FARS2, FPGS, GATB, GATM, GFPT2, KARS, LARS, MTHFD1, PADI2, PCYOX1, PCYOX1L, PFAS, PYCR1, QARS, SERINC3, SIRT4, SRR, TARS2, UROC1]
GO:0009057	macromolecule catabolic process	GO_BiologicalProcess	0.00716409	0.0494232	95	[ADAMTS7, AGO2, ANKZF1, APEX1, ASB9, BAG5, BANP, BNIP3, BTG2, CAPN1, CCAR2, CCNB1, CDC6, CHFR, CHID1, CHMP4B, CLPP, COPS3, CPS1, CSNK2A2, CTSO, CUL4A, DNAJB2, DXO, EGLN2, ENC1, ERF, ERI3, FBXL12, FBXO18, FBXO9, FBXW5, FBXW7, GNA12, HSP90AB1, IRAK3, KCTD13, KLHL32, LSM4, LYVE1, MSN, NEDD4L, NSFL1C, PAN2, PATL1, PCBP2, PCYOX1, PCYOX1L, PLK1, POP1, PSMB9, PSMC4, PSME3, PSME4, RIPK1, RNASEH1, RNF115,…
GO:0051129	negative regulation of cellular component organization	GO_BiologicalProcess	0.00716328	0.0497323	53	[ADD1, ARFGEF1, ARHGEF2, BAG4, BNIP3, CCNB1, CDK5R1, CHMP4B, CIB1, CORO1A, CORO1C, CSNK2A2, CTNNBIP1, DACT3, DMTN, DNAJB2, DNMT3B, EML2, EPHA4, ERCC1, EVL, GORASP1, H2AFY, INPP5K, INSIG1, IRAK3, JARID2, LDLRAD4, LIMA1, LRRTM2, MID1IP1, NEK2, PAQR3, PEX14, PHF2, PKDCC, PLK1, PRELID1, PSEN2, SALL1, SEMA3A, SEMA3F, SEMA6B, SEMA6D, SMAD6, SORL1, STAT1, STMN2, TET1, THRA, TOM1L1, TRAF3IP1, WASL]

## Sheet: S7b_GO CC
Table S7b. Gene ontologies (cellular component) enriched for target genes of miRNAs
GOID	GOTerm	Ontology Source	Term PValue	Term PValue Corrected with Benjamini-Hochberg	Nr. Genes	Associated Genes Found
GO:0005622	intracellular	GO_CellularComponent	2.75508e-21	3.37497e-19	1087	[A1CF, AARS, ABCA1, ABCB10, ABCF1, ABHD14B, ABHD4, ABHD6, ABI2, ABI3, ABL2, ABLIM1, ACAA1, ACADS, ACHE, ACIN1, ACO2, ACOX1, ACOXL, ACP6, ACVR2A, ADAMTS1, ADCK5, ADCY3, ADD1, ADHFE1, ADO, ADRA1A, ADRB1, ADRB2, AEN, AFAP1L2, AGBL5, AGK, AGO2, AHCY, AIF1L, AIMP2, AK4, AKAP1, AKT2, AKT3, ALAD, ALG2, ALPK3, AMT, ANKRD13B, ANKZF1, AP1M1, AP1S1, AP1S2, AP2A1, AP3S2, AP5S1, APBB1, APBB3, APEX1, AQP11, AR…
GO:0043229	intracellular organelle	GO_CellularComponent	2.3877e-21	5.84985e-19	933	[A1CF, AARS, ABCA1, ABCB10, ABCF1, ABHD14B, ABHD4, ABHD6, ABL2, ABLIM1, ACAA1, ACADS, ACHE, ACIN1, ACO2, ACOX1, ACOXL, ACP6, ADAMTS1, ADCK5, ADD1, ADHFE1, ADO, ADRA1A, ADRB1, ADRB2, AEN, AGBL5, AGK, AGO2, AHCY, AIF1L, AIMP2, AK4, AKAP1, AKT2, AKT3, ALAD, ALG2, ALPK3, AMT, ANKRD13B, ANKZF1, AP1M1, AP1S1, AP1S2, AP3S2, AP5S1, APBB1, APBB3, APEX1, AQP11, ARF6, ARFGAP1, ARFGEF1, ARHGAP32, ARHGAP4, AR…
GO:0044424	intracellular part	GO_CellularComponent	1.2056e-20	9.84576e-19	1046	[A1CF, AARS, ABCA1, ABCB10, ABCF1, ABHD14B, ABHD4, ABHD6, ABI2, ABI3, ABL2, ABLIM1, ACAA1, ACADS, ACHE, ACIN1, ACO2, ACOX1, ACOXL, ACP6, ACVR2A, ADAMTS1, ADCK5, ADCY3, ADD1, ADHFE1, ADO, ADRA1A, ADRB1, ADRB2, AEN, AFAP1L2, AGBL5, AGK, AGO2, AHCY, AIF1L, AIMP2, AK4, AKAP1, AKT2, AKT3, ALAD, ALG2, ALPK3, AMT, ANKRD13B, ANKZF1, AP1M1, AP1S1, AP1S2, AP2A1, AP3S2, AP5S1, APBB1, APBB3, APEX1, AQP11, AR…
GO:0043231	intracellular membrane-bounded organelle	GO_CellularComponent	5.54268e-18	3.39489e-16	845	[A1CF, AARS, ABCA1, ABCB10, ABHD14B, ABHD6, ACAA1, ACADS, ACHE, ACIN1, ACO2, ACOX1, ACOXL, ACP6, ADCK5, ADD1, ADHFE1, ADO, ADRA1A, ADRB1, ADRB2, AEN, AGBL5, AGK, AGO2, AHCY, AIMP2, AK4, AKAP1, AKT2, AKT3, ALAD, ALG2, ALPK3, AMT, ANKRD13B, ANKZF1, AP1M1, AP1S1, AP1S2, AP3S2, AP5S1, APBB1, APBB3, APEX1, AQP11, ARF6, ARFGAP1, ARFGEF1, ARHGAP4, ARID1A, ARID3A, ARL2, ARL3, ARL4A, ARRDC3, ARRDC4, ARVCF…
GO:0043227	membrane-bounded organelle	GO_CellularComponent	1.79528e-17	8.79686e-16	931	[A1CF, A4GALT, AARS, ABCA1, ABCB10, ABCC1, ABHD14B, ABHD6, ACAA1, ACADS, ACHE, ACIN1, ACO2, ACOX1, ACOXL, ACP6, ADCK5, ADD1, ADHFE1, ADO, ADRA1A, ADRB1, ADRB2, AEN, AGBL5, AGK, AGMAT, AGO2, AHCY, AIF1L, AIMP2, AK4, AKAP1, AKT2, AKT3, ALAD, ALG2, ALPK3, AMT, ANKRD13B, ANKZF1, AP1M1, AP1S1, AP1S2, AP3S2, AP5S1, APBB1, APBB3, APEX1, AQP11, ARF5, ARF6, ARFGAP1, ARFGEF1, ARHGAP4, ARID1A, ARID3A, ARL15…
GO:0005634	nucleus	GO_CellularComponent	1.40953e-12	5.75557e-11	551	[A1CF, ABHD14B, ACADS, ACIN1, ACO2, ACOX1, ADD1, ADRA1A, ADRB2, AEN, AGBL5, AGO2, AIMP2, AKT2, AKT3, ALAD, ALG2, ALPK3, AP5S1, APBB1, APBB3, APEX1, ARFGEF1, ARHGAP4, ARID1A, ARID3A, ARL2, ARL3, ARL4A, ARVCF, AZGP1, B9D2, BAG4, BAG5, BANP, BARD1, BCAR1, BCL2, BCL2L12, BDH1, BHLHE41, BNIP3, BOD1L1, BPTF, BTBD3, BUB3, BYSL, C2CD2, CALR, CAMK1D, CBFA2T3, CBX4, CBY1, CC2D1B, CCAR2, CCDC62, CCHCR1, CCN…
GO:0005737	cytoplasm	GO_CellularComponent	1.68525e-10	5.89837e-09	779	[AARS, ABCA1, ABCB10, ABCF1, ABHD14B, ABHD6, ABI2, ABI3, ABL2, ACAA1, ACADS, ACHE, ACIN1, ACO2, ACOX1, ACOXL, ACP6, ACVR2A, ADAMTS1, ADCK5, ADCY3, ADHFE1, ADO, ADRA1A, ADRB1, ADRB2, AFAP1L2, AGBL5, AGK, AGO2, AHCY, AIMP2, AK4, AKAP1, AKT2, AKT3, ALAD, ALG2, AMT, ANKZF1, AP1M1, AP1S1, AP1S2, AP2A1, AP3S2, AP5S1, APBB1, APBB3, APEX1, AQP11, ARF5, ARF6, ARFGAP1, ARFGEF1, ARHGAP32, ARHGAP4, ARHGEF10,…
GO:0005654	nucleoplasm	GO_CellularComponent	1.80354e-09	5.52333e-08	249	[A1CF, ACIN1, ACOX1, ADD1, AEN, AKT3, AP5S1, APEX1, ARFGEF1, ARHGAP4, ARID1A, ARID3A, ARVCF, BANP, BARD1, BDH1, BOD1L1, BPTF, BUB3, CBX4, CBY1, CC2D1B, CCDC62, CCND2, CCNE1, CCNL1, CCNL2, CDC14A, CDC6, CDK5R1, CDT1, CEBPG, CENPO, CHD3, CHFR, CIB1, CLNS1A, CLOCK, COASY, COPS3, COPS7A, COPS8, CPSF4, CPT2, CTNNBL1, DAZAP1, DENND4B, DHX33, DMAP1, DMTF1, DNAJC7, DNMT3A, DNMT3B, DSCC1, DTL, DUSP3, DUSP…
GO:0044428	nuclear part	GO_CellularComponent	4.96207e-09	1.35079e-07	341	[A1CF, ABHD14B, ACIN1, ACOX1, ADD1, ADRA1A, AEN, AKT3, AP5S1, APEX1, ARFGEF1, ARHGAP4, ARID1A, ARID3A, ARL4A, ARVCF, BANP, BARD1, BCAR1, BCL2, BDH1, BNIP3, BOD1L1, BPTF, BUB3, BYSL, CBX4, CBY1, CC2D1B, CCAR2, CCDC62, CCNB1, CCND2, CCNE1, CCNL1, CCNL2, CDC14A, CDC6, CDK5R1, CDT1, CEBPG, CENPO, CFL1, CHAF1A, CHD3, CHFR, CIB1, CLIC4, CLNS1A, CLOCK, CMTM3, COASY, COPS3, COPS7A, COPS7B, COPS8, CPSF4, …
GO:0044446	intracellular organelle part	GO_CellularComponent	1.05739e-08	2.59062e-07	587	[A1CF, ABCB10, ABHD14B, ABLIM1, ACADS, ACIN1, ACOX1, ADD1, ADRA1A, AEN, AGBL5, AIF1L, AK4, AKT3, AMT, ANKZF1, AP1M1, AP1S1, AP1S2, AP3S2, AP5S1, APEX1, ARF6, ARFGAP1, ARFGEF1, ARHGAP4, ARHGEF10, ARHGEF2, ARID1A, ARID3A, ARL2, ARL3, ARL4A, ARVCF, ASPH, ATAD1, ATG9A, ATP11A, ATP5G2, ATP9A, B9D2, BAK1, BANP, BARD1, BCAR1, BCL2, BCL2L2, BDH1, BID, BIN3, BNIP3, BOD1L1, BPTF, BUB3, BYSL, CALN1, CALR, C…
GO:0044422	organelle part	GO_CellularComponent	1.90676e-08	4.24686e-07	600	[A1CF, ABCB10, ABHD14B, ABLIM1, ACADS, ACIN1, ACOX1, ADD1, ADRA1A, AEN, AGBL5, AIF1L, AK4, AKT3, AMT, ANKZF1, AP1M1, AP1S1, AP1S2, AP3S2, AP5S1, APEX1, ARF6, ARFGAP1, ARFGEF1, ARHGAP4, ARHGEF10, ARHGEF2, ARID1A, ARID3A, ARL2, ARL3, ARL4A, ARVCF, ASPH, ATAD1, ATG9A, ATP11A, ATP5G2, ATP9A, B9D2, BAK1, BANP, BARD1, BCAR1, BCL2, BCL2L2, BDH1, BID, BIN3, BNIP3, BOD1L1, BPTF, BUB3, BYSL, CALN1, CALR, C…
GO:0070013	intracellular organelle lumen	GO_CellularComponent	2.61228e-08	5.3334e-07	330	[A1CF, ABHD14B, ACADS, ACIN1, ACOX1, ADD1, AEN, AK4, AKT3, AP5S1, APEX1, ARFGEF1, ARHGAP4, ARID1A, ARID3A, ARL4A, ARVCF, BANP, BARD1, BCAR1, BDH1, BOD1L1, BPTF, BUB3, BYSL, CALR, CALU, CBX4, CBY1, CC2D1B, CCAR2, CCDC62, CCNB1, CCND2, CCNE1, CCNL1, CCNL2, CDC14A, CDC6, CDK5R1, CDT1, CEBPG, CENPO, CFL1, CHAF1A, CHD3, CHFR, CIB1, CLIC4, CLNS1A, CLOCK, CLPP, COASY, COPS3, COPS7A, COPS8, CPS1, CPSF4, …
GO:0031981	nuclear lumen	GO_CellularComponent	6.42963e-08	1.21174e-06	302	[A1CF, ABHD14B, ACIN1, ACOX1, ADD1, AEN, AKT3, AP5S1, APEX1, ARFGEF1, ARHGAP4, ARID1A, ARID3A, ARL4A, ARVCF, BANP, BARD1, BCAR1, BDH1, BOD1L1, BPTF, BUB3, BYSL, CBX4, CBY1, CC2D1B, CCAR2, CCDC62, CCNB1, CCND2, CCNE1, CCNL1, CCNL2, CDC14A, CDC6, CDK5R1, CDT1, CEBPG, CENPO, CFL1, CHAF1A, CHD3, CHFR, CIB1, CLIC4, CLNS1A, CLOCK, COASY, COPS3, COPS7A, COPS8, CPSF4, CPT2, CTNNBL1, DAZAP1, DDX28, DENND4…
GO:0044444	cytoplasmic part	GO_CellularComponent	7.63697e-06	0.000133647	529	[AARS, ABCA1, ABCB10, ABCF1, ABHD14B, ABHD6, ABL2, ACAA1, ACADS, ACHE, ACO2, ACOX1, ACOXL, ACP6, ADAMTS1, ADCK5, ADHFE1, ADO, ADRA1A, ADRB1, ADRB2, AGBL5, AGK, AGO2, AHCY, AIMP2, AK4, AKAP1, AKT2, AKT3, ALAD, ALG2, AMT, ANKZF1, AP1M1, AP1S1, AP1S2, AP2A1, AP3S2, AP5S1, APEX1, AQP11, ARF6, ARFGAP1, ARFGEF1, ARHGAP32, ARHGEF10, ARID3A, ARL2, ARL3, ARRDC2, ARRDC3, ARRDC4, ASPH, ATAD1, ATG9A, ATG9B, …
GO:0005739	mitochondrion	GO_CellularComponent	6.78816e-05	0.00110873	160	[AARS, ABCB10, ABHD6, ACADS, ACO2, ACOX1, ACP6, ADCK5, ADHFE1, ADO, AGK, AK4, AKAP1, AMT, ANKZF1, APEX1, ARL2, ATAD1, ATP5G2, BAG5, BAK1, BCAT1, BCAT2, BCL2, BCL2L2, BDH1, BID, BNIP3, BOLA1, C18H19orf12, CA5B, CAMK2A, CAPN1, CAPN10, CAT, CCAR2, CERK, CLIC4, CLPP, COA3, COASY, COQ9, COX15, COX16, COX18, COX19, COX6B1, CPOX, CPS1, CPT2, CRY2, CYC1, DDAH2, DDX28, DHX30, DNAJC30, DNAJC4, DUS2, ECI1, …
GO:0005829	cytosol	GO_CellularComponent	0.000922781	0.0141301	131	[AARS, ABHD14B, ABL2, ADRA1A, AGBL5, AGO2, AHCY, AIMP2, ALAD, ARF6, ARFGAP1, ARFGEF1, ARHGEF10, ATP2B2, BAG1, BAG4, BAK1, BCAT1, BCL2, BCL2L2, BID, BTBD3, C2CD2, CA7, CALR, CAPN1, CCND2, CIDEB, CLIC4, CLNS1A, COPG1, COX19, CTNNBIP1, CYTH3, DEPTOR, DMTN, DNAJB2, DUS2, DUSP3, EDN1, ERF, GAPVD1, GHR, GOLGA3, GPD1, HPS5, HPS6, HSH2D, HTRA1, IDH1, INPP5K, KCTD5, LHPP, LIPE, LYST, MAPK7, MID1IP1, MIDN,…
GO:0048471	perinuclear region of cytoplasm	GO_CellularComponent	0.00106228	0.0153094	51	[ABCA1, ACHE, ALG2, APEX1, ARFGEF1, ATP9A, BAG5, CALR, CAPN6, CD34, CDK5R1, CIB1, CIDEB, CLIC4, COPS8, CTLA4, DMTN, GNB2, HIF1AN, INHBB, INPP5K, MAPRE3, MSN, MYO9B, NEDD4L, PDE4A, PRDX5, PRKRA, PSEN2, RASGRP3, RHBDD2, RPS6, S100B, SEC31A, SNAP47, SNF8, STAT1, STMN2, STX10, STX16, SYNJ1, SYNJ2BP, TAF10, TARBP2, TENM1, TFRC, TMEM100, TMEM173, TPD52L2, USP20, WDR44]
GO:0032154	cleavage furrow	GO_CellularComponent	0.00147319	0.0200518	9	[LIMA1, RAB11FIP4, RACGAP1, RHOA, RHOB, RHOC, SPIRE2, WASF1, ZFYVE19]
GO:0005730	nucleolus	GO_CellularComponent	0.00176167	0.0215805	80	[ABHD14B, ACIN1, ACOX1, AEN, APEX1, ARFGEF1, ARID3A, ARL4A, BARD1, BCAR1, BYSL, CCND2, CCNL2, CHD3, CPT2, DDX28, DHX33, DHX40, DNTTIP2, DTL, ERCC6, ERI3, FOXJ2, GNL3L, GOLGA3, H2AFY, HAUS7, HOMER2, INO80E, ISG20L2, KDM4A, LAT, MCM10, MED12, MIDN, NARF, NGDN, NOVA1, NUFIP1, PAK1IP1, PARP1, PEX14, PGRMC1, PHF2, PLK1, PNKP, POLR2E, POLR2F, POLR3K, POP1, POP5, PPM1E, PPP1CA, PWP1, RPL23, RPS26, RRP9,…
GO:0043232	intracellular non-membrane-bounded organelle	GO_CellularComponent	0.00174995	0.0225652	298	[ABCF1, ABHD14B, ABHD4, ABL2, ABLIM1, ACIN1, ACOX1, ADD1, AEN, AGBL5, AGO2, AIF1L, APBB3, APEX1, ARFGEF1, ARHGAP32, ARHGEF10, ARHGEF2, ARID1A, ARID3A, ARL2, ARL3, ARL4A, B9D2, BARD1, BCAR1, BIN3, BMF, BUB3, BYSL, CAPN6, CBY1, CCAR2, CCDC77, CCDC92, CCHCR1, CCNA1, CCNB1, CCND2, CCNL1, CCNL2, CCSAP, CDC14A, CDC42EP2, CDC42SE1, CDC6, CDK5R1, CENPL, CENPM, CENPO, CEP55, CEP72, CFL1, CHAF1A, CHD3, CIB…
GO:0031970	organelle envelope lumen	GO_CellularComponent	0.00215009	0.0250844	12	[ARL2, COX19, COX6B1, GATM, PRELID1, PRELID2, PTGES, SIRT5, SORL1, STOML2, TIMM10B, TUBB]
GO:0005856	cytoskeleton	GO_CellularComponent	0.00336287	0.0343293	157	[ABL2, ABLIM1, ADD1, AGBL5, AIF1L, APBB3, ARHGAP32, ARHGEF10, ARHGEF2, ARL2, ARL3, B9D2, BCAR1, BIN3, BMF, CAPN6, CBY1, CCDC77, CCDC92, CCHCR1, CCNA1, CCNB1, CCNL1, CCSAP, CDC14A, CDC42EP2, CDC42SE1, CDC6, CEP55, CEP72, CFL1, CHD3, CIB1, CLIC4, CORO1A, CORO1C, CTTNBP2NL, DAAM1, DDAH2, DENND2A, DMTN, DTL, DYNLL2, DYNLRB2, DYNLT1, EHMT2, ELMOD3, EML2, ESPL1, EVC2, EVL, F11R, FARP1, FHL2, FLNB, FLOT…
GO:0044420	extracellular matrix component	GO_CellularComponent	0.00324535	0.03457	18	[ACHE, ADAMTS1, COL1A2, COL4A1, COL4A6, EGFLAM, ELN, FBN1, LAMA1, LAMA4, LTBP1, MFAP2, MFAP4, P3H2, PAPLN, RUNX1, TNC, VWA1]
GO:0008180	COP9 signalosome	GO_CellularComponent	0.00312864	0.0348417	8	[COPS3, COPS7A, COPS7B, COPS8, FLOT1, HSP90AB1, LAT, STOML2]
GO:0070603	SWI/SNF superfamily-type complex	GO_CellularComponent	0.00427237	0.0418693	13	[ARID1A, BPTF, CHD3, HMGXB4, INO80E, MTA2, NACC2, PHF10, RUVBL1, SALL1, SMARCB1, SMARCC2, SS18]
GO:0005912	adherens junction	GO_CellularComponent	0.00447369	0.0421559	48	[ABI2, ADD1, AIF1L, ARF6, ARHGAP4, ARHGEF2, CADM2, CALR, CAPN1, CAT, CD9, CDH3, CFL1, CORO1C, EVL, FAT2, FHL2, FLNB, FLOT1, FZD1, GIT2, GNA12, GNB2, HMGA1, ITGA7, LAYN, LIMA1, LIMD1, LOC511168, MPRIP, MRC2, MSN, PALLD, PCBP2, PRKAR2A, PROCR, RHOA, RHOB, RPL23, SMAD7, SMAGP, SNTB1, SNTB2, SORBS3, STX16, TMEM204, TNC, WASF1]

## Sheet: S7c_GO MF
Table S7c. Gene ontologies (Molecular function) enriched for target genes of miRNAs
GOID	GOTerm	Ontology Source	Term PValue	Term PValue Corrected with Benjamini-Hochberg	Nr. Genes	Associated Genes Found
GO:0097159	organic cyclic compound binding	GO_MolecularFunction	1.18517e-06	0.000118517	499	[A1CF, AARS, ABCA1, ABCB10, ABCC1, ABCF1, ABCG5, ABL2, ACADS, ACIN1, ACOX1, ACOXL, ACVR1, ACVR2A, ADAT1, ADCY3, ADD1, ADRB1, ADRB2, AEN, AGO2, AHDC1, AK4, AKAP1, AKNA, AKT2, AKT3, ALPK3, AMT, APEX1, ARF5, ARF6, ARID1A, ARID3A, ARL14, ARL15, ARL2, ARL3, ARL4A, ATAD1, ATP11A, ATP1B1, ATP2B2, ATP9A, AXL, BAG4, BANP, BARD1, BCL2, BHLHE41, BOD1L1, BPTF, BYSL, C7H1orf35, CALR, CAMK1D, CAMK2A, CAT, CBX4…
GO:1901363	heterocyclic compound binding	GO_MolecularFunction	6.86713e-07	0.000137343	496	[A1CF, AARS, ABCA1, ABCB10, ABCC1, ABCF1, ABCG5, ABL2, ACADS, ACIN1, ACOX1, ACOXL, ACVR1, ACVR2A, ADAT1, ADCY3, ADD1, AEN, AGO2, AHDC1, AK4, AKAP1, AKNA, AKT2, AKT3, ALPK3, AMT, APEX1, ARF5, ARF6, ARID1A, ARID3A, ARL14, ARL15, ARL2, ARL3, ARL4A, ATAD1, ATP11A, ATP1B1, ATP2B2, ATP9A, AXL, BAG4, BANP, BARD1, BCL2, BHLHE41, BOD1L1, BPTF, BYSL, C7H1orf35, CALR, CAMK1D, CAMK2A, CAT, CBX4, CC2D1B, CCAR…
GO:0043167	ion binding	GO_MolecularFunction	2.31793e-05	0.00115897	480	[AARS, ABCA1, ABCB10, ABCC1, ABCF1, ABCG5, ABL2, ABLIM1, ACADS, ACO2, ACOX1, ACOXL, ACVR1, ACVR2A, ADAM23, ADAMTS1, ADAMTS10, ADAMTS14, ADAMTS18, ADAMTS7, ADHFE1, AGBL5, AGMAT, AGO2, AIF1L, AK4, AKT2, AKT3, ALAD, ALPK3, AMT, ANKZF1, APEX1, ARF5, ARF6, ARFGAP1, ARHGAP32, ARHGEF2, ARL14, ARL15, ARL2, ARL3, ARL4A, ASPH, ATAD1, ATP11A, ATP1B1, ATP2B2, ATP9A, AXL, BARD1, BPTF, CA5B, CA7, CALN1, CALR, …
GO:0003676	nucleic acid binding	GO_MolecularFunction	2.03345e-05	0.00135563	333	[A1CF, AARS, ABCF1, ACIN1, ADAT1, ADD1, AEN, AGO2, AHDC1, AKAP1, AKNA, APEX1, ARID1A, ARID3A, BAG4, BANP, BARD1, BCL2, BHLHE41, BOD1L1, BPTF, BYSL, C7H1orf35, CALR, CBX4, CC2D1B, CCAR2, CCNL1, CDT1, CEBPG, CENPBD1, CHD3, CLNS1A, CLOCK, CORO1A, CPSF4, CREB3L3, CRY2, CSRNP1, CSRNP2, DAZAP1, DDX28, DDX51, DHX30, DHX32, DHX33, DHX40, DMTF1, DNMT3A, DNMT3B, DNTTIP2, DSCC1, DTD1, DUS2, DXO, E2F3, EBF1,…
GO:0005515	protein binding	GO_MolecularFunction	3.90203e-05	0.00156081	479	[ABCA1, ABCB10, ABCG5, ABL2, ABLIM1, ACHE, ACOX1, ACVR1, ACVR2A, ADD1, ADM2, ADRA1A, ADRB1, ADRB2, AFAP1L2, AGBL5, AGO2, AIF1L, AKAP1, ALAD, ALG2, ANGPT4, ANKS1B, AP2A1, APBB1, APBB3, ARF6, ARFGEF1, ARHGAP4, ARHGEF10, ARHGEF2, ARID1A, ARID3A, ARL2, ARL3, ARRDC3, ATP1B1, ATP2B2, AXL, AZGP1, B9D2, BAG1, BAG4, BAG5, BAK1, BANP, BARD1, BCAM, BCAR1, BCL2, BCL2L12, BCL2L2, BHLHE41, BID, BMP6, BNIP3, BP…
GO:0019207	kinase regulator activity	GO_MolecularFunction	5.59282e-05	0.00159795	24	[AFAP1L2, ANGPT4, CCNE1, CCNK, CCNL1, CCNL2, CDK5R1, CDKN1C, CDKN2C, CIB1, DUS2, ERBB3, ERCC6, GREM1, H2AFY, HEXIM2, KAT2B, PRKAR2A, S100B, SH3BP5L, SOCS1, STK11, TOM1L1, TRIB3]
GO:0019887	protein kinase regulator activity	GO_MolecularFunction	5.30795e-05	0.00176932	22	[AFAP1L2, ANGPT4, CCNE1, CCNK, CCNL1, CCNL2, CDK5R1, CDKN1C, CDKN2C, CIB1, DUS2, ERBB3, ERCC6, GREM1, H2AFY, HEXIM2, KAT2B, PRKAR2A, SH3BP5L, STK11, TOM1L1, TRIB3]
GO:0043169	cation binding	GO_MolecularFunction	0.000138926	0.00347316	317	[ABL2, ABLIM1, ACO2, ACVR1, ACVR2A, ADAM23, ADAMTS1, ADAMTS10, ADAMTS14, ADAMTS18, ADAMTS7, ADHFE1, AGBL5, AGMAT, AGO2, AIF1L, ALAD, ANKZF1, APEX1, ARFGAP1, ARHGEF2, ARL3, ASPH, ATP11A, ATP1B1, ATP2B2, ATP9A, BARD1, BPTF, CA5B, CA7, CALN1, CALR, CALU, CAPN1, CAT, CD93, CDC42BPG, CDH3, CDK5R1, CERK, CH25H, CHD3, CHFR, CHRNB3, CIB1, CLSTN2, COL1A2, CPS1, CPSF4, CYB561A3, CYC1, CYP1A1, CYP2U1, DCHS1…
GO:0003700	transcription factor activity, sequence-specific DNA binding	GO_MolecularFunction	0.000163206	0.00362679	106	[AKNA, ARID3A, BHLHE41, CBFA2T3, CC2D1B, CEBPG, CLOCK, CREB3L3, CSRNP1, CSRNP2, E2F3, EBF1, ELK1, ERF, FBXW7, FLI1, FOXA2, FOXF1, FOXF2, FOXJ2, FOXP1, GLI2, HINFP, HLF, HMGA1, HNF1A, HOXB7, HOXD3, IRF9, JARID2, JDP2, KLF11, KLF12, KLF16, KLF4, KLF5, MAF, MAFB, MAFK, MEF2D, MKX, MTA2, MTF1, MXD1, MYBL2, MYCL, NACC2, NDN, NFATC1, NFYA, NOTCH1, NPAS2, NR1H3, NR2C2, NR6A1, PAX6, PLAG1, PLAGL2, POU2F2…
GO:0019899	enzyme binding	GO_MolecularFunction	0.000559557	0.00860857	144	[ABCA1, ADRB2, AGO2, ANGPT4, AP2A1, ARF6, ARHGAP4, ARHGEF2, ATP1B1, BAG4, BAG5, BCAR1, BCL2, BHLHE41, BID, BNIP3, CADPS, CALR, CAT, CBX4, CCAR2, CCNA2, CCNB1, CCND2, CCNE1, CCNK, CCNL1, CCNL2, CDC42EP2, CDC6, CDK5R1, CDKN2C, CIB1, CNPPD1, CORO1C, CRY2, CSRNP2, CTNNBL1, CTTNBP2NL, CUL4A, DAAM1, DACT3, DEPTOR, DUSP3, FANCI, FBXW5, FBXW7, FLOT1, GNAT1, GNB2, GOLGA4, H2AFY, HINFP, HMGA1, HNRNPA0, HPS…
GO:0019210	kinase inhibitor activity	GO_MolecularFunction	0.00043866	0.00877321	12	[CDKN1C, CDKN2C, CIB1, DUS2, H2AFY, HEXIM2, KAT2B, PRKAR2A, S100B, SH3BP5L, SOCS1, TRIB3]
GO:0042802	identical protein binding	GO_MolecularFunction	0.00049883	0.00906964	107	[ABCB10, ACHE, ACVR1, ADD1, ADRB2, ALAD, ARID3A, BAK1, BARD1, BCL2, BCL2L2, BHLHE41, BNIP3, CADM2, CAT, CEP72, CHAF1A, CHMP4B, CIDEB, CLDN4, COL1A2, COQ9, CORO1A, CPOX, CREB3L3, DAAM1, DACT3, DLK2, DNMT3A, DPP9, DSCAML1, DYRK1A, DYRK1B, EPHA4, ERBB3, EXT1, EXT2, FBXW7, FHL2, FLNB, FOXP1, GNPTG, GPD1, HIF1AN, IKBKB, IMPA1, IMPA2, INHBB, IRAK1, IRAK2, IRAK3, KCTD13, KCTD17, LHPP, LUC7L, MCM10, MVK,…
GO:0000981	RNA polymerase II transcription factor activity, sequence-specific DNA binding	GO_MolecularFunction	0.000551137	0.00918562	67	[AKNA, ARID3A, BHLHE41, CC2D1B, CEBPG, CREB3L3, CSRNP1, CSRNP2, EBF1, ELK1, ERF, FLI1, FOXA2, FOXF1, FOXF2, FOXJ2, FOXP1, GLI2, HINFP, HNF1A, JARID2, JDP2, KLF11, KLF12, KLF16, KLF4, KLF5, MAF, MAFB, MAFK, MEF2D, MKX, MTF1, MXD1, MYBL2, NACC2, NDN, NR1H3, NR2C2, NR6A1, PAX6, PLAG1, PLAGL2, POU2F2, PPARD, PROX1, RAD21, RARB, RFX6, RUNX1, SALL1, SATB1, SOX15, SOX4, SOX5, STAT1, TCF21, TCF4, TFAP4, …
GO:0001067	regulatory region nucleic acid binding	GO_MolecularFunction	0.000744086	0.0106298	81	[AGO2, AKNA, ARID3A, BHLHE41, CBX4, CC2D1B, CEBPG, CLOCK, CREB3L3, CRY2, E2F3, EBF1, EHMT2, ELK1, EZH2, FLI1, FOXF1, FOXF2, FOXJ2, FOXP1, GLI2, H2AFY, HINFP, HNF1A, IRF9, JARID2, JDP2, KAT2B, KLF11, KLF12, KLF16, KLF4, KLF5, MAFB, MED12, MEF2D, MTA2, MTF1, MXD1, MYBL2, NACC2, NDN, NFYA, NOTCH1, NR1H3, NR6A1, PAX6, PLAG1, POU2F2, PRDX5, PROX1, RFX3, RFX6, RFX7, RUNX1, SALL1, SATB1, SIX5, SMAD6, SM…
GO:0000166	nucleotide binding	GO_MolecularFunction	0.00087782	0.0117043	212	[A1CF, AARS, ABCA1, ABCB10, ABCC1, ABCF1, ABCG5, ABL2, ACADS, ACIN1, ACOX1, ACOXL, ACVR1, ACVR2A, ADCY3, AK4, AKT2, AKT3, ALPK3, ARF5, ARF6, ARL14, ARL15, ARL2, ARL3, ARL4A, ATAD1, ATP11A, ATP1B1, ATP2B2, ATP9A, AXL, CAMK1D, CAMK2A, CAT, CCNL1, CDC42BPG, CDC6, CDK20, CHD3, CHFR, COASY, CPS1, CRY2, CSNK2A2, CTPS1, DAZAP1, DDX28, DDX51, DEPTOR, DHX30, DHX32, DHX33, DHX40, DUS2, DXO, DYRK1A, DYRK1B,…
GO:0019900	kinase binding	GO_MolecularFunction	0.00103678	0.0129597	57	[ANGPT4, AP2A1, BAG5, BCAR1, CADPS, CCNA2, CCNB1, CCND2, CCNE1, CCNK, CCNL1, CCNL2, CDC6, CDK5R1, CDKN2C, CNPPD1, CRY2, DACT3, DUSP3, FBXW5, GNAT1, H2AFY, HNRNPA0, HSP90AB1, IKBKB, ITGB2, KAT2B, KIF20A, KSR1, LAT, LIPE, LSM2, MAPK7, MICALCL, MSN, NEFH, NEK9, PARP1, PAX6, PIK3IP1, PLK1, PRKAR2A, PTPN14, RACGAP1, RAD9A, RASGRP3, SKAP1, SOCS1, TCF4, TMEM173, TOB1, TOM1L1, TRAF4, TRIB3, VDAC1, WAS, W…
GO:0003677	DNA binding	GO_MolecularFunction	0.00177425	0.0208735	173	[AGO2, AHDC1, AKNA, APEX1, ARID1A, ARID3A, BANP, BCL2, BHLHE41, BOD1L1, BPTF, CBX4, CC2D1B, CCNL1, CDT1, CEBPG, CENPBD1, CHD3, CLOCK, CREB3L3, CRY2, CSRNP1, CSRNP2, DHX33, DMTF1, DNMT3A, DNMT3B, DSCC1, DTD1, E2F3, EBF1, EHMT2, ELK1, ERCC1, ERCC6, ERF, EZH2, FBXO18, FLI1, FOXA2, FOXF1, FOXF2, FOXJ2, FOXP1, GLI2, GLYR1, GTF3C2, H2AFY, HINFP, HIST1H2BD, HLF, HMGA1, HNF1A, HNRNPA2B1, HOXB7, HOXD3, IR…
GO:0008134	transcription factor binding	GO_MolecularFunction	0.00199896	0.0222107	53	[ADD1, APBB1, APBB3, BCL2, BHLHE41, BPTF, CD34, CEBPG, COMMD7, DHX33, DIP2A, ERCC1, FHL2, FOXA2, FOXF2, HIF1AN, HMGA1, KAT2B, KLF4, MAFB, MED12, MEF2D, MKX, MTA2, NAB2, NR1H3, PARP1, PAX6, PPARGC1A, PRMT2, PSMC4, RNF4, RUNX1, SETD3, SETD6, SMARCB1, SNF8, SORBS3, TCERG1, TCF21, TCF4, TFDP1, THRA, TLE4, TMEM173, TOB2, TP53BP1, TSC22D3, UBA2, UBE2I, WWP2, ZEB1, ZFPM2]
GO:0016787	hydrolase activity	GO_MolecularFunction	0.00225392	0.0237255	216	[AARS, ABCA1, ABCB10, ABCC1, ABCF1, ABCG5, ABHD12, ABHD14B, ABHD17A, ABHD4, ABHD6, ACHE, ACP6, ADAM23, ADAMTS1, ADAMTS10, ADAMTS14, ADAMTS18, ADAMTS7, ADAT1, AEN, AGBL5, AGMAT, AGO2, AHCY, ANKZF1, APEX1, ARL2, ARL3, ARSI, ATAD1, ATP11A, ATP1B1, ATP2B2, ATP9A, BPTF, BTD, CAPN1, CAPN10, CAPN6, CAT, CCNL1, CDC14A, CFI, CHD3, CHID1, CLPP, CTDSPL, CTSO, DDAH2, DDHD1, DDX28, DDX51, DHH, DHX30, DHX32, D…
GO:0048185	activin binding	GO_MolecularFunction	0.00278233	0.0278233	4	[ACVR1, ACVR2A, FST, SMAD7]
GO:0000989	transcription factor activity, transcription factor binding	GO_MolecularFunction	0.00295542	0.0281469	49	[APEX1, BHLHE41, CBFA2T3, CCDC62, CITED4, DMAP1, DNMT3B, DYRK1B, ERF, HINFP, HMGA1, KAT2B, KLF4, LDB2, LIMD1, MAML2, MED12, MED22, MTA2, NACC2, NOTCH1, PEX14, PHF2, PPARGC1A, PRMT2, PROX1, PTPN14, RFXANK, SAP130, SETD3, SIN3B, SMARCB1, SOX4, SRA1, SS18, TAF10, TCERG1, TCF4, TFDP1, TLE4, TOB1, TP53BP1, TRIB3, USP21, WWP2, WWTR1, YAF2, ZFPM2, ZHX3]
GO:0042803	protein homodimerization activity	GO_MolecularFunction	0.00314121	0.0285564	64	[ABCB10, ACHE, ACVR1, ADD1, ADRB2, ARID3A, BAK1, BARD1, BCL2, BCL2L2, BHLHE41, BNIP3, CADM2, CAT, CHMP4B, COQ9, CORO1A, CPOX, CREB3L3, DLK2, DSCAML1, EXT1, EXT2, FOXP1, GNPTG, GPD1, HIF1AN, IKBKB, IMPA1, IMPA2, INHBB, IRAK1, IRAK2, IRAK3, LHPP, MYOM3, NACC2, NADK2, NR6A1, PDGFC, PRKRA, PRMT2, RAB11FIP4, RUNX1, S100A16, S100B, SMAGP, SNF8, SRR, STAT1, SUMF1, TARBP2, TCF4, TENM1, TENM4, TFAP4, TFRC…
GO:0005085	guanyl-nucleotide exchange factor activity	GO_MolecularFunction	0.0034748	0.0302156	27	[ADRB1, ARFGEF1, ARHGEF10, ARHGEF2, ARHGEF28, ARHGEF3, CYTH3, CYTH4, DENND2A, DENND4B, DEPTOR, DOCK6, EIF2B2, FARP1, GAPVD1, KALRN, PLEKHG1, PLEKHG2, RAB3GAP2, RALGDS, RALGPS1, RASGRP3, RASGRP4, RIC8A, RIC8B, RINL, SBF1]
GO:0001228	transcriptional activator activity, RNA polymerase II transcription regulatory region sequence-specific binding	GO_MolecularFunction	0.00413738	0.0344781	37	[AKNA, ARID3A, CEBPG, CREB3L3, CSRNP1, CSRNP2, EBF1, ELK1, FLI1, FOXA2, FOXF1, FOXF2, FOXJ2, GLI2, HNF1A, KLF4, KLF5, MAF, MAFB, MAFK, MTF1, MYBL2, NDN, NR1H3, NR6A1, PAX6, PLAG1, PLAGL2, POU2F2, RAD21, RFX6, RUNX1, SOX4, TCF21, TCF4, TFAP4, TFE3]
GO:0004843	ubiquitin-specific protease activity	GO_MolecularFunction	0.00553117	0.0442494	12	[ANKZF1, APEX1, OTUD3, OTUD4, USP11, USP19, USP20, USP21, USP28, USP36, USP4, USP42]
GO:0003723	RNA binding	GO_MolecularFunction	0.005942	0.0457077	138	[AARS, ABCF1, ACIN1, ADAT1, ADD1, AGO2, AKAP1, APEX1, BAG4, BARD1, BYSL, C7H1orf35, CALR, CBX4, CCAR2, CHD3, CLNS1A, CORO1A, CPSF4, DAZAP1, DDX28, DDX51, DHX30, DHX32, DHX33, DHX40, DNTTIP2, DUS2, DXO, EIF2B2, EIF2S2, ENDOU, ERF, ERI3, EZH2, FAM50A, FARS2, FECH, FLNB, FNDC3B, GNL3L, GPATCH8, HEXIM2, HNRNPA0, HNRNPA2B1, HSP90AB1, ISG20L2, LIPE, LSM2, LSM4, LSM8, LTA4H, LUC7L, MCAT, MDH2, MEX3B, MR…
GO:0003712	transcription cofactor activity	GO_MolecularFunction	0.00671065	0.0479332	43	[APEX1, BHLHE41, CBFA2T3, CCDC62, CITED4, DMAP1, DNMT3B, DYRK1B, ERF, HINFP, HMGA1, KAT2B, LIMD1, MAML2, MED12, MED22, PEX14, PHF2, PPARGC1A, PRMT2, PROX1, PTPN14, RFXANK, SAP130, SETD3, SIN3B, SMARCB1, SOX4, SRA1, SS18, TAF10, TCERG1, TCF4, TFDP1, TLE4, TOB1, TP53BP1, TRIB3, USP21, WWTR1, YAF2, ZFPM2, ZHX3]
GO:0017022	myosin binding	GO_MolecularFunction	0.00665972	0.0493313	9	[ARFGEF1, CORO1A, MYBPC3, RAB14, RAB25, RAB6B, RHOA, SPATA6, TRIM32]

## Sheet: S7d_KEGG 
Table S7d. Kegg pathways enriched for target genes of miRNAs
GO ID	GO Term	Ontology Source	Term PValue	Nr. Genes	Associated Genes Found
GO:0000290	Valine, leucine and isoleucine biosynthesis	KEGG_01.03.2017	0.0345512	2	[BCAT1, BCAT2]
GO:0004340	Hedgehog signaling pathway	KEGG_01.03.2017	0.00348471	10	[BCL2, BOC, CCND2, DHH, EVC2, GLI2, KIF7, PTCH2, SMO, SMURF1]
GO:0004392	Hippo signaling pathway -multiple species	KEGG_01.03.2017	0.0250983	6	[DCHS1, FAT4, LATS2, LIMD1, RASSF6, WWTR1]
GO:0004977	Vitamin digestion and absorption	KEGG_01.03.2017	0.0386725	5	[ABCC1, BTD, MMACHC, SCARB1, SLC19A2]
GO:0004070	Phosphatidylinositol signaling system	KEGG_01.03.2017	0.0452152	13	[IMPA1, IMPA2, INPP1, INPP5K, INPPL1, IP6K2, ITPKA, MTMR6, PLCB4, PLCD4, SYNJ1, TMEM55A, TMEM55B]
GO:0004110	Cell cycle	KEGG_01.03.2017	0.0385652	16	[BUB3, CCNA1, CCNA2, CCNB1, CCND2, CCNE1, CDC14A, CDC6, CDKN1C, CDKN2C, E2F3, ESPL1, MCM7, PLK1, RAD21, TFDP1]
GO:0004141	Protein processing in endoplasmic reticulum	KEGG_01.03.2017	0.0426802	20	[BAG1, BAG2, BAK1, BCL2, CALR, CAPN1, DNAJB12, DNAJB2, EIF2AK4, HSP90AB1, MAN1A2, NSFL1C, PDIA6, PREB, SAR1B, SEC31A, SEC31B, SYVN1, UBE2G1, UBE4B]
GO:0004144	Endocytosis	KEGG_01.03.2017	0.0160303	31	[ADRB1, ADRB2, AP2A1, ARF5, ARF6, ARFGAP1, ARFGEF1, CHMP4B, CHMP7, CYTH3, CYTH4, ERBB3, GIT2, GRK4, IL2RA, KIF5C, NEDD4L, PLD2, RAB11FIP4, RHOA, RNF41, SH3GL2, SMAP1, SMURF1, SNF8, TFRC, VPS25, VPS29, WAS, WASL, ZFYVE27]
GO:0004146	Peroxisome	KEGG_01.03.2017	0.00582552	14	[ACAA1, ACOX1, CAT, IDH1, MVK, PAOX, PEX10, PEX11G, PEX14, PEX19, PEX5, PEX6, PRDX5, PXMP4]
GO:0004022	cGMP-PKG signaling pathway	KEGG_01.03.2017	0.0362127	20	[ADCY3, ADRA1A, ADRB1, ADRB2, AKT2, AKT3, ATP1B1, ATP2B2, CREB3L3, GNA12, GNAI2, KCNMB4, MEF2D, MYLK3, NFATC1, PLCB4, PPP1CA, RHOA, SLC25A4, VDAC1]
GO:0004068	FoxO signaling pathway	KEGG_01.03.2017	0.0342113	17	[AKT2, AKT3, BNIP3, CAT, CCNB1, CCND2, CCNG2, HOMER2, IKBKB, IL7R, MAPK12, PLK1, PRKAA2, S1PR1, S1PR4, SGK1, STK11]
GO:0004071	Sphingolipid signaling pathway	KEGG_01.03.2017	0.0493952	15	[ABCC1, AKT2, AKT3, BCL2, BID, FCER1G, GNA12, GNAI2, MAPK12, PLCB4, PLD2, PPP2R5D, RHOA, S1PR1, S1PR4]
GO:0004261	Adrenergic signaling in cardiomyocytes	KEGG_01.03.2017	0.0387492	18	[ADCY3, ADRA1A, ADRB1, ADRB2, AKT2, AKT3, ATP1B1, ATP2B2, BCL2, CACNB2, CAMK2A, CREB3L3, GNAI2, MAPK12, PLCB4, PPP1CA, PPP2R5D, RPS6KA5]
GO:0004722	Neurotrophin signaling pathway	KEGG_01.03.2017	0.0275963	16	[AKT2, AKT3, BCL2, CAMK2A, IKBKB, IRAK1, IRAK2, IRAK3, MAP3K3, MAPK12, MAPK7, NTRK2, PRDM4, PSEN2, RHOA, RPS6KA5]
GO:0005200	Pathways in cancer	KEGG_01.03.2017	0.0343914	42	[ADCY3, AKT2, AKT3, BCL2, BID, CCNA1, CCNE1, COL4A1, COL4A6, E2F3, EGLN2, EGLN3, FZD1, GLI2, GNA12, GNAI2, GNB2, GNB5, GNG12, HSP90AB1, IKBKB, KITLG, LAMA1, LAMA4, LPAR3, PLCB4, PPARD, PTCH2, PTGER1, PTGER2, RALGDS, RARB, RASGRP3, RASGRP4, RHOA, RUNX1, SLC2A1, SMO, STAT1, TCF7, TGFA, TRAF4]
GO:0005222	Small cell lung cancer	KEGG_01.03.2017	0.0347943	12	[AKT2, AKT3, BCL2, CCNE1, COL4A1, COL4A6, E2F3, IKBKB, LAMA1, LAMA4, RARB, TRAF4]
