# Supplementary material for: Integration of miRNA and mRNA Co-Expression Reveals Potential Regulatory Roles of miRNAs in Developmental and Immunological Processes in Calf Ileum during Early Growth
Source: Cells. 2018 Sep 11;7(9):134. doi: 10.3390/cells7090134 (PMC6162677; doi:10.3390/cells7090134)
Supplement: Supplementary file 1 [file cells-07-00134-s001.zip › Tabls S8_DE gene negatively correaleted with a DE miRNAs.xlsx]

## Sheet: Table S8. DE genes & DE miRNAs
Table S8. DE genes that were targets of DE miRNAs and also negatively correlated
miRNA	Target DE gene	pFDR for gene (obtained from Ibeagha-Awemu et al. 2018)	Correlation	pFDR for correlation	context++
bta-miR-148a	FOXF1	0.0232377	-0.594915	0.0266421	98
bta-miR-2376	PCDH7	0.00584288	-0.645295	0.0135606	97
bta-miR-2285f	RIT1	0.021181	-0.544237	0.0477124	98
bta-miR-24-3p	ALAD	0.000270378	-0.555087	0.0424173	97
bta-miR-16_12560	ERF	0.0208543	-0.547573	0.0460352	96
bta-miR-15b	TARBP2	0.0119005	-0.693814	0.00630818	99
bta-miR-92b	KLHDC10	0.039328	-0.6159	0.0203715	96
bta-miR-11_4174	TNC	0.0315007	-0.599658	0.0251119	96
bta-miR-92b	SMAD6	0.0282137	-0.795551	0.000731478	96
bta-miR-142-5p	TAF10	0.0276921	-0.631881	0.0164057	98
bta-miR-2285g	PIAS4	0.030266	-0.738893	0.0027154	96
bta-miR-11_4174	NENF	0.0266623	-0.619848	0.01933	96
bta-miR-19_17651	TAOK1	0.00725573	-0.572985	0.0346505	96
bta-miR-2285g	SLC6A7	0.0120087	-0.653506	0.0120177	96
bta-miR-15b	USH1C	0.0181409	-0.627132	0.017516	98
bta-miR-769	MAPK7	0.0113624	-0.775789	0.00120154	97
bta-miR-99a-3p	CYP1A1	2.03488e-05	-0.547777	0.0459344	97
bta-miR-769	SERPINH1	0.00310427	-0.745593	0.00236391	96
bta-miR-148a	MXD1	0.0253455	-0.581056	0.0315184	98
bta-miR-425-3p	PALLD	0.0149639	-0.766188	0.00150471	97
bta-miR-340	WDR73	0.013866	-0.620294	0.0192148	99
bta-miR-29d-3p	ADAMTS7	0.0222593	-0.559626	0.0403364	97
bta-miR-2285f	AP3S2	0.0426717	-0.715757	0.00426215	96
bta-miR-22_23450	ABHD12	0.0177176	-0.584379	0.0302927	98
bta-miR-X_46893	ARVCF	0.0379288	-0.629043	0.0170627	96
bta-miR-874	ALPK3	0.0398763	-0.654523	0.0118365	96
bta-miR-2285f	ZCCHC6	0.000759153	-0.63603	0.0154806	98
bta-miR-146a	PNKP	0.0343952	-0.661493	0.010651	97
bta-miR-146b	PNKP	0.0343952	-0.618371	0.0197149	97
bta-miR-874	ZNF276	0.0170113	-0.628894	0.0170977	98
bta-miR-X_46893	ZNF276	0.0170113	-0.593067	0.0272572	98
bta-miR-142-5p	RIC8A	0.0109421	-0.680107	0.00793463	96
bta-miR-874	RIC8A	0.0109421	-0.578336	0.0325491	99
bta-miR-874	CPSF4	0.0127871	-0.627771	0.0173635	97
bta-miR-874	CPSF4	0.0127871	-0.627771	0.0173635	98
bta-miR-502b	FZD1	0.00470289	-0.584065	0.0304072	96
bta-miR-21_22035	PTP4A1	0.0424661	-0.579807	0.0319888	98
bta-miR-20_21886	PTP4A1	0.0424661	-0.579807	0.0319888	98
bta-miR-17_13539	PTP4A1	0.0424661	-0.579476	0.0321141	98
bta-miR-X_46930	PTP4A1	0.0424661	-0.579476	0.0321141	98
bta-miR-148a	FBN1	0.000539611	-0.585849	0.0297622	97
bta-miR-2285f	SESN2	0.00794173	-0.629238	0.0170171	96
bta-miR-2285q	SESN2	0.00794173	-0.665916	0.00994819	96
bta-miR-146a	MCAT	0.03817	-0.658474	0.0111524	97
bta-miR-146b	MCAT	0.03817	-0.666386	0.00987558	97
bta-miR-2285q	MCAT	0.03817	-0.670115	0.00931493	97
bta-miR-2285q	WDR18	0.0118533	-0.621824	0.0188243	99
bta-miR-2376	RPS28	0.0123774	-0.636675	0.0153406	99
bta-miR-2285q	PCYOX1	0.030554	-0.543394	0.0481429	96
bta-miR-142-5p	ZNF777	0.00999952	-0.667878	0.00964822	98
bta-miR-16_12156	ZNF777	0.00999952	-0.643618	0.0138935	97
bta-miR-19_17651	AXL	0.0173081	-0.648801	0.012884	98
bta-miR-2285f	UTP20	0.00531595	-0.606529	0.0230144	98
bta-miR-2285f	TCERG1	0.00987412	-0.60861	0.0224063	96
bta-miR-148a	MAFB	0.0271548	-0.582723	0.0308988	98
bta-miR-21_22035	MAN1A2	0.0189057	-0.568757	0.0363802	96
bta-miR-20_21886	MAN1A2	0.0189057	-0.568757	0.0363802	96
bta-miR-17_13539	MAN1A2	0.0189057	-0.568173	0.036624	96
bta-miR-X_46930	MAN1A2	0.0189057	-0.568173	0.036624	96
bta-miR-92b	FAM20C	0.00872746	-0.739396	0.00268765	99
bta-miR-2285k	POMK	0.0453775	-0.729444	0.00328084	98
bta-miR-125a	MBD1	0.00992135	-0.547333	0.0461543	96
bta-miR-2285f	MBD1	0.00992135	-0.721257	0.00384317	96
bta-miR-2285q	MBD1	0.00992135	-0.632771	0.0162038	96
bta-miR-15_11508	MFAP2	0.00533671	-0.601089	0.0246637	97
bta-miR-2285f	MFAP2	0.00533671	-0.591851	0.0276674	96
bta-miR-15b	CSRNP1	0.0282391	-0.612211	0.0213826	96
bta-miR-2285g	CSRNP1	0.0282391	-0.650162	0.0126286	96
bta-miR-2285f	CCNL1	0.00699699	-0.576403	0.033297	98
bta-miR-16_12156	ZCCHC24	0.013343	-0.595928	0.0263096	97
bta-miR-199a-5p	MYO7A	0.00306738	-0.573369	0.0344966	98
bta-miR-769	FBXO18	0.0365976	-0.793414	0.000773598	99
bta-miR-191	SNAP47	0.0469948	-0.623483	0.0184078	96
bta-miR-769	GTPBP3	0.0236878	-0.737339	0.00280261	99
bta-miR-874	CD93	0.032032	-0.579392	0.0321458	97
bta-miR-146a	RARRES2	0.0221737	-0.563486	0.0386264	99
bta-miR-502b	DKK3	0.0151332	-0.552564	0.0436077	96
bta-miR-92b	DKK3	0.0151332	-0.671042	0.00917951	99
bta-miR-142-5p	SOCS1	0.0212595	-0.634898	0.0157291	98
bta-miR-30e-5p	SOCS1	0.0212595	-0.559878	0.040223	99
bta-miR-92b	WASL	0.0265312	-0.570701	0.0355768	98
bta-miR-2285f	THUMPD2	0.0211225	-0.564158	0.0383348	97
bta-miR-13_8208	AFAP1L2	0.0209466	-0.55121	0.044257	98
bta-miR-23_24689	AFAP1L2	0.0209466	-0.554197	0.0428345	98
bta-miR-10_3426	AFAP1L2	0.0209466	-0.55555	0.0422015	98
bta-miR-29d-5p	AFAP1L2	0.0209466	-0.564687	0.0381062	96
bta-miR-199a-5p	ZBTB42	0.000539611	-0.58193	0.0311921	99
bta-miR-15b	MFN2	0.00402845	-0.665942	0.00994412	99
bta-miR-2285g	SOSTDC1	0.0148143	-0.625671	0.0178692	99
bta-miR-2285g	SOSTDC1	0.0148143	-0.625671	0.0178692	98
bta-miR-92b	SOSTDC1	0.0148143	-0.711186	0.00463732	96
bta-miR-769	BIN3	0.00841969	-0.796949	0.000704953	96
bta-miR-874	PPP2R5D	0.0278454	-0.568938	0.0363049	96
bta-miR-362-5p	MCOLN1	0.000830103	-0.574509	0.034042	99
bta-miR-2285l	EHMT2	0.00259365	-0.609787	0.0220681	98
bta-miR-2285f	CCDC43	0.00580211	-0.622758	0.0185888	98
bta-miR-21_22035	HNRNPA2B1	0.00540158	-0.630969	0.0166147	98
bta-miR-20_21886	HNRNPA2B1	0.00540158	-0.630969	0.0166147	98
bta-miR-X_46930	HNRNPA2B1	0.00540158	-0.630707	0.0166753	98
bta-miR-17_13539	HNRNPA2B1	0.00540158	-0.630707	0.0166753	98
bta-miR-142-5p	IRF9	8.99971e-05	-0.558077	0.0410381	99
bta-miR-874	IRF9	8.99971e-05	-0.56534	0.0378253	99
bta-miR-19_17651	STRN4	0.0404556	-0.737974	0.00276667	98
bta-miR-21_22035	TOPORS	0.0166753	-0.568051	0.0366753	97
bta-miR-20_21886	TOPORS	0.0166753	-0.568051	0.0366753	97
bta-miR-17_13539	TOPORS	0.0166753	-0.567351	0.0369696	97
bta-miR-X_46930	TOPORS	0.0166753	-0.567351	0.0369696	97
bta-miR-502b	TTYH3	0.012122	-0.592301	0.027515	96
bta-miR-2285f	EIF2S2	0.0438384	-0.602021	0.0243749	98
bta-miR-20_21886	RSRC2	0.0033695	-0.553037	0.0433829	98
bta-miR-21_22035	RSRC2	0.0033695	-0.553037	0.0433829	98
bta-miR-X_46930	RSRC2	0.0033695	-0.552842	0.0434753	98
bta-miR-17_13539	RSRC2	0.0033695	-0.552842	0.0434753	98
bta-miR-769	MFAP4	0.0245493	-0.636877	0.0152969	97
bta-miR-502b	ENGASE	0.0407626	-0.611152	0.0216799	96
bta-miR-17_13842	ACO2	0.00459091	-0.570413	0.0356949	99
bta-miR-2285g	ACO2	0.00459091	-0.680942	0.00782711	97
bta-miR-22_23450	IGDCC4	0.00472125	-0.667788	0.00966185	99
bta-miR-374a	GNB2	0.0299565	-0.563571	0.0385894	98
bta-miR-374b	GNB2	0.0299565	-0.618032	0.019804	97
bta-miR-502b	ANKS3	0.00638934	-0.565039	0.0379543	96
bta-miR-455-3p	KSR1	0.00391305	-0.540073	0.0498675	96
bta-miR-455-3p	BCL2L12	0.00386838	-0.555008	0.0424542	99
bta-miR-2285f	TNFRSF11A	0.00936256	-0.661017	0.0107287	96
bta-miR-15b	IKBKB	0.00877858	-0.625047	0.0180214	99
bta-miR-425-3p	NOTCH2	0.000981394	-0.771375	0.0013341	96
bta-miR-11_4174	ATP9A	0.0407313	-0.637329	0.0151996	97
bta-miR-X_46893	ATP9A	0.0407313	-0.582254	0.0310721	96
bta-miR-92b	PROCR	0.0201947	-0.567741	0.0368054	99
bta-miR-502b	PGAP2	0.0172288	-0.694899	0.00619159	96
bta-miR-29d-3p	PGAP2	0.0172288	-0.638847	0.0148759	98
bta-miR-15b	SALL1	0.0402663	-0.606653	0.0229779	99
bta-miR-191	SALL1	0.0402663	-0.612377	0.0213362	98
bta-miR-455-3p	SALL1	0.0402663	-0.542735	0.0484815	98
bta-miR-92b	ARHGEF10	0.00852865	-0.794432	0.000753283	96
bta-miR-2285f	ARID3A	0.00119197	-0.644229	0.0137714	96
bta-miR-21_22035	MYEF2	0.0384575	-0.549253	0.0452073	97
bta-miR-20_21886	MYEF2	0.0384575	-0.549253	0.0452073	97
bta-miR-17_13539	MYEF2	0.0384575	-0.549932	0.0448759	97
bta-miR-X_46930	MYEF2	0.0384575	-0.549932	0.0448759	97
bta-miR-15b	XKR8	0.00873197	-0.635267	0.0156479	98
bta-miR-16_12156	FPGS	0.0197677	-0.575643	0.0335944	97
bta-miR-2285f	FAM210A	0.0226899	-0.68794	0.00696938	96
bta-miR-16_12156	PLEKHA4	0.00108317	-0.618819	0.0195973	98
bta-miR-874	SIN3B	0.00273445	-0.63987	0.0146609	96
bta-miR-19_17651	CPAMD8	0.0385812	-0.636313	0.0154191	96
bta-miR-199a-5p	BCAM	0.00278549	-0.572511	0.0348414	97
bta-miR-199a-5p	BCAM	0.00278549	-0.572511	0.0348414	97
bta-miR-2285f	TMEM184B	0.0335609	-0.623205	0.018477	96
bta-miR-874	CHID1	0.0366165	-0.56638	0.0373806	97
bta-miR-769	FLOT1	0.00106939	-0.725832	0.00352025	99
bta-miR-142-5p	COL16A1	0.0154017	-0.571667	0.0351828	97
bta-miR-874	CREB3L3	0.0312366	-0.797001	0.000703985	96
bta-miR-16_12560	CAPN1	0.0138735	-0.608717	0.0223754	96
bta-miR-874	CIDEB	0.0195593	-0.557897	0.0411201	99
bta-miR-13_8208	PCDH17	0.00775033	-0.620777	0.019091	97
bta-miR-23_24689	PCDH17	0.00775033	-0.626726	0.0176137	97
bta-miR-10_3426	PCDH17	0.00775033	-0.628661	0.0171526	97
bta-miR-148a	ERBB3	0.0451648	-0.696156	0.00605876	98
bta-miR-2285v	PEX5	0.00640418	-0.673832	0.00878116	96
bta-miR-X_46893	FBXW5	0.0150451	-0.593268	0.0271896	98
bta-miR-769	MPRIP	0.0469442	-0.779309	0.0011036	98
bta-miR-502b	CD34	0.0186799	-0.58699	0.0293551	96
bta-miR-874	CD34	0.0186799	-0.608817	0.0223464	96
bta-miR-29d-5p	NR1H3	0.0362651	-0.584633	0.0302007	96
bta-miR-874	THRA	0.0247874	-0.602444	0.0242447	96
bta-miR-769	SERTAD4	0.0333136	-0.715382	0.00429195	99
bta-miR-2285q	RPS6KA5	0.0263575	-0.572004	0.0350462	99
bta-miR-2285q	CSRNP2	0.000116975	-0.632229	0.0163265	96
bta-miR-502b	IL17RA	0.0194364	-0.552195	0.0437841	98
bta-miR-16_12560	COPS7A	0.00358852	-0.592848	0.0273307	96
bta-miR-16_12156	STOML2	0.0184862	-0.583617	0.0305704	99
bta-miR-502b	STK11	0.00151683	-0.64978	0.0127	98
bta-miR-874	GLI2	0.0471498	-0.62084	0.0190749	97
bta-miR-874	BCAR1	0.0211725	-0.543118	0.0482846	97
bta-miR-11_4174	EHMT1	0.00772751	-0.665317	0.0100411	99
bta-miR-769	CYC1	0.0402892	-0.760131	0.00172575	97
bta-miR-125a	SHARPIN	0.0447187	-0.551366	0.0441816	99
bta-miR-2285f	KCTD9	0.000243276	-0.589408	0.0285063	97
bta-miR-15b	DYRK1B	0.0428475	-0.650934	0.0124854	99
bta-miR-19_17651	RAB3GAP2	0.0452602	-0.54595	0.0468458	98
bta-miR-874	FAM3A	0.0372758	-0.616545	0.0201984	97
bta-miR-29d-3p	COL4A1	0.00717851	-0.55454	0.0426735	97
bta-miR-2431-3p	ITGA7	0.048559	-0.57432	0.034117	96
bta-miR-769	DKK2	0.0374475	-0.710988	0.00465414	97
bta-miR-X_46893	LRRC8A	0.0217328	-0.58774	0.0290899	98
bta-miR-455-5p	RGS18	0.000155492	-0.564517	0.0381793	96
bta-miR-107	RGS18	0.000155492	-0.583204	0.0307219	96
bta-miR-200b	RGS18	0.000155492	-0.583125	0.030751	98
bta-miR-19_17651	SMO	0.0160247	-0.638562	0.0149362	97
bta-miR-874	SIX5	0.0442663	-0.57354	0.034428	97
bta-miR-2376	NRIP3	0.00524348	-0.583245	0.0307068	98
bta-miR-2376	NRIP3	0.00524348	-0.583245	0.0307068	97
bta-miR-29_31601	NRIP3	0.00524348	-0.665852	0.00995807	96
bta-miR-769	NRIP3	0.00524348	-0.657807	0.0112657	96
bta-miR-2285q	PLD2	0.0123678	-0.668984	0.0094822	98
bta-miR-2285f	MARK3	0.0199794	-0.705152	0.00517221	99
bta-miR-11_4174	COL1A2	0.0063348	-0.598876	0.0253594	96
bta-miR-92b	COL1A2	0.0063348	-0.769753	0.00138567	96
bta-miR-455-3p	DDAH2	0.0174698	-0.540103	0.0498514	97
bta-miR-874	DDAH2	0.0174698	-0.627513	0.0174249	96
bta-miR-2285q	PEX14	0.0259633	-0.638131	0.0150279	96
bta-miR-15_11508	RNPEP	0.00430112	-0.601067	0.0246706	99
bta-miR-2285g	RNPEP	0.00430112	-0.669299	0.0094354	96
bta-miR-2285f	RNPEP	0.00430112	-0.609384	0.0221832	99
bta-miR-874	COL4A6	0.0318021	-0.62072	0.0191054	96
bta-miR-135a	RGS13	0.0401109	-0.632633	0.016235	99
bta-miR-16_12476	RGS13	0.0401109	-0.595951	0.026302	98
bta-miR-369-3p	RGS13	0.0401109	-0.628738	0.0171345	99
bta-miR-26a	BID	0.000480206	-0.54238	0.0486649	96
bta-miR-142-5p	RHOC	0.00298922	-0.6105	0.0218645	97
bta-miR-20_21886	ARFGEF1	0.000839325	-0.604033	0.0237602	99
bta-miR-21_22035	ARFGEF1	0.000839325	-0.604033	0.0237602	99
bta-miR-X_46930	ARFGEF1	0.000839325	-0.602622	0.0241902	99
bta-miR-17_13539	ARFGEF1	0.000839325	-0.602622	0.0241902	99
bta-miR-2285q	SMARCC2	0.0168202	-0.678906	0.00809157	98
bta-miR-874	CLPP	0.0269374	-0.563276	0.0387181	99
bta-miR-2285f	YAF2	0.00131252	-0.552354	0.0437083	99
bta-miR-146a	CITED4	0.000563687	-0.681184	0.00779611	97
bta-miR-146b	CITED4	0.000563687	-0.663972	0.0102524	97
bta-miR-340	UBR4	0.0318776	-0.586038	0.0296944	97
bta-miR-19_17651	DCHS1	0.00404678	-0.705998	0.0050944	97
bta-miR-361	PDLIM4	0.000839325	-0.616603	0.0201831	98
bta-miR-2285f	PDLIM4	0.000839325	-0.831529	0.000257889	98
bta-miR-142-5p	ZFPL1	0.0115492	-0.678317	0.00816939	98
bta-miR-22_23450	VPS51	0.00142043	-0.575711	0.0335675	96
bta-miR-340	LEMD2	0.0152897	-0.579089	0.0322612	96
bta-miR-769	LEMD2	0.0152897	-0.804413	0.000576197	96
bta-miR-874	MRC2	0.00677947	-0.600386	0.0248833	96
bta-miR-2285f	RSBN1L	0.000348361	-0.622887	0.0185565	96
bta-miR-455-3p	EML2	0.000186425	-0.570503	0.035658	96
bta-miR-148a	EML2	0.000186425	-0.611858	0.0214812	99
bta-miR-2285g	PARM1	0.0065238	-0.616234	0.0202819	98
bta-miR-19_17651	TGM2	0.004509	-0.545182	0.047233	99
bta-miR-874	ROGDI	0.0391055	-0.751169	0.00209997	98
bta-miR-17_13842	ABCG5	0.035132	-0.546664	0.0464879	96
bta-miR-16_12156	PARP12	0.00627516	-0.571918	0.0350809	97
bta-miR-2376	NUBP2	0.00958582	-0.547017	0.0463117	96
bta-miR-92b	GOLGA4	0.00871586	-0.553291	0.043262	97
bta-miR-502b	TEF	0.0481783	-0.61333	0.0210719	97
bta-miR-92b	TEF	0.0481783	-0.819677	0.000371909	97
bta-miR-16_12156	CPS1	0.0345775	-0.578802	0.0323708	96
bta-miR-15b	USP11	0.0179493	-0.732515	0.00308767	97
bta-miR-2285f	TRAPPC13	0.0214502	-0.549493	0.0450901	98
bta-miR-15b	RBCK1	0.000293612	-0.642072	0.0142062	99
bta-miR-16_12156	PPARD	0.0396038	-0.586387	0.0295696	98
bta-miR-11_4174	ZHX3	0.0367011	-0.566879	0.0371692	97
bta-miR-365-3p	AEN	0.00226161	-0.540433	0.0496779	98
bta-miR-769	AKT3	0.00665589	-0.543715	0.0479787	97
bta-miR-21_22035	RAB14	0.00793291	-0.567966	0.036711	98
bta-miR-20_21886	RAB14	0.00793291	-0.567966	0.036711	98
bta-miR-X_46930	RAB14	0.00793291	-0.56784	0.0367639	98
bta-miR-17_13539	RAB14	0.00793291	-0.56784	0.0367639	98
bta-miR-29d-3p	RBMS2	0.00629271	-0.57772	0.0327857	96
bta-miR-148a	RBMS2	0.00629271	-0.599546	0.0251473	96
bta-miR-425-3p	F11R	0.0181459	-0.729013	0.00330869	96
bta-miR-X_46893	PRPH	0.0112805	-0.567864	0.0367536	98
bta-miR-20_21886	DHX40	0.0180755	-0.615784	0.0204026	97
bta-miR-21_22035	DHX40	0.0180755	-0.615784	0.0204026	97
bta-miR-X_46930	DHX40	0.0180755	-0.614756	0.020681	97
bta-miR-17_13539	DHX40	0.0180755	-0.614756	0.020681	97
bta-miR-2285g	GNA12	0.0446223	-0.649581	0.0127372	96
bta-miR-425-3p	KCTD15	0.00408507	-0.771319	0.00133584	97
bta-miR-455-3p	FARS2	0.033858	-0.56032	0.0400248	98
bta-miR-191	KIF5C	0.0307856	-0.589422	0.0285014	97
bta-miR-2285f	MFSD11	0.000113839	-0.604005	0.0237689	99
bta-miR-340	SLC38A10	0.019193	-0.548866	0.0453971	97
bta-miR-6119-5p	ACAA1	0.0308443	-0.547985	0.0458317	97
bta-miR-19_17651	SEMA3F	0.00727661	-0.653198	0.0120729	98
bta-miR-362-5p	PLAGL2	0.000532941	-0.548003	0.0458226	97
bta-miR-199a-5p	ZFYVE27	0.0288081	-0.61162	0.0215482	98
bta-miR-2285f	PAK1IP1	0.0404556	-0.623061	0.0185129	97
bta-miR-21_22035	WDR44	9.25285e-05	-0.552743	0.0435228	99
bta-miR-20_21886	WDR44	9.25285e-05	-0.552743	0.0435228	99
bta-miR-X_46930	WDR44	9.25285e-05	-0.5532	0.0433053	99
bta-miR-17_13539	WDR44	9.25285e-05	-0.5532	0.0433053	99
bta-miR-15b	C20orf27	0.0411869	-0.632878	0.0161797	98
bta-miR-98	QARS	0.00959076	-0.585542	0.0298724	98
bta-miR-502b	RAD51D	0.0158519	-0.618841	0.0195916	96
bta-miR-15b	AP2A1	0.000273081	-0.65906	0.0110537	96
bta-miR-874	CNNM4	0.00797331	-0.557521	0.041292	97
bta-miR-29d-3p	COL6A2	0.000193962	-0.575437	0.0336753	96
bta-miR-15b	MAFK	0.0335233	-0.578534	0.0324732	98
bta-miR-2285v	BTBD3	0.0180483	-0.668971	0.00948418	99
bta-miR-148a	BTBD3	0.0180483	-0.652345	0.0122271	98
bta-miR-92b	PKDCC	0.002913	-0.828057	0.000287828	98
bta-miR-29d-5p	PKDCC	0.002913	-0.617612	0.0199149	98
bta-miR-340	PTGES	0.00637726	-0.583331	0.0306755	99
bta-miR-29d-3p	ELN	0.0163885	-0.547902	0.0458724	98
bta-miR-15b	TMUB2	0.0156198	-0.678963	0.00808413	96
bta-miR-2285q	TMUB2	0.0156198	-0.661654	0.0106248	96
bta-miR-92b	AARS	0.0314418	-0.682313	0.00765287	99
bta-miR-2285f	C22orf39	0.0364397	-0.674622	0.00867092	97
bta-miR-X_46893	VPS25	0.0417438	-0.572596	0.0348071	97
bta-miR-425-3p	MYBPC2	0.0291592	-0.879841	4.22301e-05	99
bta-miR-142-5p	RIN2	0.00404678	-0.662666	0.0104609	96
bta-miR-376e	AP1S2	0.00846065	-0.565321	0.0378331	96
bta-miR-15b	ATG9A	0.049324	-0.616663	0.020167	96
bta-miR-2376	CABLES2	0.00769834	-0.617656	0.0199032	96
bta-miR-148a	CA7	0.0103729	-0.626562	0.0176531	99
bta-miR-365-3p	DPP9	0.00824428	-0.545763	0.0469399	96
bta-miR-874	ZNF771	0.00178413	-0.617975	0.019819	99
bta-miR-340	CRY2	0.00615049	-0.60172	0.0244679	96
bta-miR-874	VWA1	0.0001336	-0.610669	0.0218167	96
bta-miR-30e-5p	SBF1	0.0414276	-0.768625	0.00142249	96
bta-miR-X_46893	TRANK1	0.00053645	-0.563447	0.0386436	96
bta-miR-29d-3p	COL3A1	0.0122824	-0.550728	0.0444897	99
bta-miR-29d-3p	COL3A1	0.0122824	-0.550728	0.0444897	99
bta-miR-16_12156	TMPRSS4	0.00968803	-0.659142	0.0110399	98
bta-miR-2285q	TMPRSS4	0.00968803	-0.683778	0.00747001	98
bta-miR-146a	PTPN14	0.0180755	-0.588135	0.0289509	96
bta-miR-146b	PTPN14	0.0180755	-0.567102	0.0370746	96
bta-miR-2285f	UFC1	0.0263239	-0.60933	0.0221987	99
bta-miR-769	ZNF574	0.0206852	-0.74094	0.00260388	96
bta-miR-374a	HPS6	0.0223506	-0.632892	0.0161764	96
bta-miR-374a	HPS6	0.0223506	-0.632892	0.0161764	98
bta-miR-374b	HPS6	0.0223506	-0.688266	0.00693127	96
bta-miR-X_46893	FLNB	0.0426061	-0.613014	0.0211592	97
bta-miR-146a	NOTCH1	0.0358277	-0.549376	0.0451473	97
bta-miR-16_12560	PTCH2	0.0453769	-0.553928	0.0429611	98
bta-miR-2285f	TATDN3	0.00809238	-0.625553	0.0178978	99
bta-miR-15_11508	C1orf174	0.0417728	-0.593947	0.0269629	97
bta-miR-2285v	C1orf174	0.0417728	-0.612961	0.021174	96
bta-miR-2285f	C1orf174	0.0417728	-0.676036	0.00847628	99
bta-miR-99a-5p	ABHD17A	0.00802251	-0.556529	0.0417481	98
bta-miR-148a	AKAP1	0.0183188	-0.57187	0.0351007	97
bta-miR-769	AKAP1	0.0183188	-0.726481	0.00347619	96
bta-miR-340	LIMD1	0.0153994	-0.603785	0.0238353	97
bta-miR-2285f	CLDN4	0.01162	-0.622457	0.0186644	96
bta-miR-2285g	CACNA1H	0.000302547	-0.653178	0.0120766	98
bta-miR-2285k	SV2B	0.0315472	-0.790901	0.000825635	96
bta-miR-14_9273	SV2B	0.0315472	-0.775563	0.00120805	98
bta-miR-29d-3p	IFFO1	0.0222069	-0.697463	0.00592295	98
bta-miR-2285f	COX16	0.0244369	-0.554679	0.0426084	97
bta-miR-484	KCTD17	0.026106	-0.629611	0.0169297	98
bta-miR-98	KCTD17	0.026106	-0.570864	0.0355103	99
bta-miR-455-3p	SLC22A4	0.0390266	-0.627819	0.0173521	96
bta-miR-2285l	PFAS	0.0167993	-0.680934	0.00782811	97
bta-miR-2285v	PEPD	0.0165831	-0.614162	0.0208429	96
bta-miR-769	ZBTB12	0.00315547	-0.762843	0.00162374	98
bta-miR-15b	CDC42EP2	0.0330403	-0.716243	0.00422375	97
bta-miR-15b	CDC42EP2	0.0330403	-0.716243	0.00422375	98
bta-miR-15b	PNPLA6	0.0384575	-0.684722	0.00735412	97
bta-miR-148a	PNPLA6	0.0384575	-0.686611	0.00712635	98
bta-miR-19_17651	ITPRIPL2	0.0112435	-0.616569	0.0201922	97
bta-miR-29_31601	ITPRIPL2	0.0112435	-0.554636	0.0426283	99
bta-miR-2285f	SENP5	0.0410339	-0.587316	0.0292395	96
bta-miR-11_4174	TFAP4	0.0310027	-0.622858	0.0185636	97
bta-miR-2285f	SLC25A32	0.0197623	-0.54409	0.0477873	99
bta-miR-142-5p	SRPX2	0.0409593	-0.583911	0.0304632	96
bta-miR-769	TRAF4	0.0201009	-0.776127	0.00119186	98
bta-miR-502b	PPP1CA	0.0317376	-0.677326	0.00830157	97
bta-miR-874	PPP1CA	0.0317376	-0.607059	0.0228585	99
bta-miR-29d-3p	KCTD5	0.0184161	-0.615166	0.0205695	98
bta-miR-29d-3p	PDGFC	0.0328443	-0.587864	0.0290461	99
bta-miR-2285f	CLOCK	0.0299385	-0.593573	0.0270875	96
bta-miR-16_12560	LMBR1L	0.0396038	-0.681173	0.00779756	97
bta-miR-24-3p	LMBR1L	0.0396038	-0.614363	0.020788	99
bta-miR-92b	LMBR1L	0.0396038	-0.695153	0.00616458	98
bta-miR-149-5p	LMBR1L	0.0396038	-0.54769	0.0459774	98
bta-miR-502b	SH3PXD2A	0.00278549	-0.572253	0.0349454	96
bta-miR-15_11508	SDK2	0.0123183	-0.567533	0.0368928	99
bta-miR-199a-5p	EMC10	0.00534394	-0.543159	0.0482633	96
bta-miR-29d-3p	ZNF623	0.0469442	-0.677889	0.00822626	96
bta-miR-22_23450	C8orf82	0.010229	-0.569607	0.0360272	98
bta-miR-148a	RAB34	0.0256066	-0.603131	0.0240345	99
bta-miR-191	SOX4	0.0419307	-0.545075	0.0472871	97
bta-miR-30e-5p	SOX4	0.0419307	-0.588696	0.0287541	96
bta-miR-15_11508	SOX4	0.0419307	-0.576562	0.033235	96
bta-miR-2285f	SOX4	0.0419307	-0.551914	0.0439186	98
bta-miR-92b	SOX4	0.0419307	-0.780907	0.00106134	98
bta-miR-2285q	SOX4	0.0419307	-0.66298	0.0104105	98
bta-miR-374a	PALM2	0.000148943	-0.696145	0.00605987	96
bta-miR-374b	PALM2	0.000148943	-0.719464	0.00397597	96
bta-miR-15b	GREM1	0.0133768	-0.627282	0.0174803	96
bta-miR-421	GREM1	0.0133768	-0.557083	0.0414928	98
bta-miR-421	GREM1	0.0133768	-0.557083	0.0414928	98
bta-miR-2285v	GREM1	0.0133768	-0.67335	0.00884902	98
bta-miR-2285q	GREM1	0.0133768	-0.680683	0.00786025	96
bta-miR-199a-5p	COASY	0.00828271	-0.627788	0.0173595	98
bta-miR-874	COASY	0.00828271	-0.60469	0.0235622	98
bta-miR-16_12156	POLR2A	0.00626156	-0.684532	0.00737733	99
bta-miR-2285f	STYX	0.0190483	-0.598325	0.0255351	98
bta-miR-15b	GORASP1	0.0154738	-0.657355	0.011343	96
bta-miR-15b	GORASP1	0.0154738	-0.657355	0.011343	98
bta-miR-191	GORASP1	0.0154738	-0.637222	0.0152225	96
bta-miR-148a	GORASP1	0.0154738	-0.654131	0.011906	98
bta-miR-2285f	DNTTIP2	0.000774823	-0.592864	0.0273254	98
bta-miR-374b	FAM222B	0.0175237	-0.589618	0.0284334	99
bta-miR-502b	FAM222B	0.0175237	-0.618247	0.0197475	96
bta-miR-98	FAM222B	0.0175237	-0.551021	0.044348	96

## Sheet: Sheet2
FOXF1
PCDH7
RIT1
ALAD
ERF
TARBP2
KLHDC10
TNC
SMAD6
TAF10
PIAS4
NENF
TAOK1
SLC6A7
USH1C
MAPK7
CYP1A1
SERPINH1
MXD1
PALLD
WDR73
ADAMTS7
AP3S2
ABHD12
ARVCF
ALPK3
ZCCHC6
PNKP
ZNF276
RIC8A
CPSF4
FZD1
PTP4A1
FBN1
SESN2
MCAT
WDR18
RPS28
PCYOX1
ZNF777
AXL
UTP20
TCERG1
MAFB
MAN1A2
FAM20C
POMK
MBD1
MFAP2
CSRNP1
CCNL1
ZCCHC24
MYO7A
FBXO18
SNAP47
GTPBP3
CD93
RARRES2
DKK3
SOCS1
WASL
THUMPD2
AFAP1L2
ZBTB42
MFN2
SOSTDC1
BIN3
PPP2R5D
MCOLN1
EHMT2
CCDC43
HNRNPA2B1
IRF9
STRN4
TOPORS
TTYH3
EIF2S2
RSRC2
MFAP4
ENGASE
ACO2
IGDCC4
GNB2
ANKS3
KSR1
BCL2L12
TNFRSF11A
IKBKB
NOTCH2
ATP9A
PROCR
PGAP2
SALL1
ARHGEF10
ARID3A
MYEF2
XKR8
FPGS
FAM210A
PLEKHA4
SIN3B
CPAMD8
BCAM
TMEM184B
CHID1
FLOT1
COL16A1
CREB3L3
CAPN1
CIDEB
PCDH17
ERBB3
PEX5
FBXW5
MPRIP
CD34
NR1H3
THRA
SERTAD4
RPS6KA5
CSRNP2
IL17RA
COPS7A
STOML2
STK11
GLI2
BCAR1
EHMT1
CYC1
SHARPIN
KCTD9
DYRK1B
RAB3GAP2
FAM3A
COL4A1
ITGA7
DKK2
LRRC8A
RGS18
SMO
SIX5
NRIP3
PLD2
MARK3
COL1A2
DDAH2
PEX14
RNPEP
COL4A6
RGS13
BID
RHOC
ARFGEF1
SMARCC2
CLPP
YAF2
CITED4
UBR4
DCHS1
PDLIM4
ZFPL1
VPS51
LEMD2
MRC2
RSBN1L
EML2
PARM1
TGM2
ROGDI
ABCG5
PARP12
NUBP2
GOLGA4
TEF
CPS1
USP11
TRAPPC13
RBCK1
PPARD
ZHX3
AEN
AKT3
RAB14
RBMS2
F11R
PRPH
DHX40
GNA12
KCTD15
FARS2
KIF5C
MFSD11
SLC38A10
ACAA1
SEMA3F
PLAGL2
ZFYVE27
PAK1IP1
WDR44
C20orf27
QARS
RAD51D
AP2A1
CNNM4
COL6A2
MAFK
BTBD3
PKDCC
PTGES
ELN
TMUB2
AARS
C22orf39
VPS25
MYBPC2
RIN2
AP1S2
ATG9A
CABLES2
CA7
DPP9
ZNF771
CRY2
VWA1
SBF1
TRANK1
COL3A1
TMPRSS4
PTPN14
UFC1
ZNF574
HPS6
FLNB
NOTCH1
PTCH2
TATDN3
C1orf174
ABHD17A
AKAP1
LIMD1
CLDN4
CACNA1H
SV2B
IFFO1
COX16
KCTD17
SLC22A4
PFAS
PEPD
ZBTB12
CDC42EP2
PNPLA6
ITPRIPL2
SENP5
TFAP4
SLC25A32
SRPX2
TRAF4
PPP1CA
KCTD5
PDGFC
CLOCK
LMBR1L
SH3PXD2A
SDK2
EMC10
ZNF623
C8orf82
RAB34
SOX4
PALM2
GREM1
COASY
POLR2A
STYX
GORASP1
DNTTIP2
FAM222B
